# Supplementary material for: Genetic diversity and population structure analysis of bambara groundnut (Vigna subterrenea L) landraces using DArT SNP markers
Source: PLoS One. 2021 Jul 1;16(7):e0253600. doi: 10.1371/journal.pone.0253600 (PMC8248626; doi:10.1371/journal.pone.0253600)
Supplement: S2 Table — (XLSX) [file pone.0253600.s003.xlsx]

## Sheet: S2 Table
S2 Table: Characteristic of the 3343 DArT SNP markers used for the analysis
Allele Identity	Allele Sequence	Trimmed Sequence	SNP	SNP Position	Call Rate	Reproducibility	Major Allele	Major Allele Frequency	Minor Allele	Minor Allele Frequency
100132232|F|0-55:G>A-55:G>A	TGCAGCAACAATTTTTAGTTCATGGCACACTGATAACACATTGATTACAAGGATTGCCAACAGCCACAA	TGCAGCAACAATTTTTAGTTCATGGCACACTGATAACACATTGATTACAAGGATTGCCAACAGCCACAA	55:G>A	55	0.838235	1	A	0.98894	G	0.01106
100132245|F|0-6:T>C-6:T>C	TGCAGCTCTTCCTTTAGCCATCGTCACTGCTTATCAAGGACTTGAAAGAGTTGAGTTTTCTTCTGGCAA	TGCAGCTCTTCCTTTAGCCATCGTCACTGCTTATCAAGGACTTGAAAGAGTTGAGTTTTCTTCTGGCAA	6:T>C	6	0.886029	0.969697	C	0.58482	A	0.41518
100132277|F|0-25:C>G-25:C>G	TGCAGAAAAAAAAAAGAAGACAATCCTCTGTTCTCACATTTACAAAGATAAATGTCAATATAAGAGAAA	TGCAGAAAAAAAAAAGAAGACAATCCTCTGTTCTCACATTTACAAAGATAAATGTCAATATAAGAGAAA	25:C>G	25	0.875	1	A	0.6019	C	0.3981
100132306|F|0-26:T>C-26:T>C	TGCAGAAAAAAGAACGGTTTCAGAACTAGTCCTCCCAGTTCAAAAATCAAAGGGAAACCCGTTCGATGA	TGCAGAAAAAAGAACGGTTTCAGAACTAGTCCTCCCAGTTCAAAAATCAAAGGGAAACCCGTTCGATGA	26:T>C	26	0.944853	1	G	0.65823	A	0.34177
100132341|F|0-51:G>A-51:G>A	TGCAGAAAAACTGATATGTACTTTCATTGCACAACGAATTTTGATAATTTTGTTACATGATGTATTTGG	TGCAGAAAAACTGATATGTACTTTCATTGCACAACGAATTTTGATAATTTTGTTACATGATGTATTTGG	51:G>A	51	0.808824	1	G	0.64979	T	0.35021
100132404|F|0-65:A>C-65:A>C	TGCAGAAAAATGGGTTCCACACTCTCATGAGACCCTCATGACCCTATATAGAAATTTTCTGCCCAACCA	TGCAGAAAAATGGGTTCCACACTCTCATGAGACCCTCATGACCCTATATAGAAATTTTCTGCCCAACCA	65:A>C	65	0.805147	1	G	0.76667	C	0.23333
100132424|F|0-34:G>A-34:G>A	TGCAGAAAACAATGTATTGATCTCATCTAATCACGAAAGCGTGTTTATTTTTTTATCTCTTTATAAAGT	TGCAGAAAACAATGTATTGATCTCATCTAATCACGAAAGCGTGTTTATTTTTTTATCTCTTTATAAAGT	34:G>A	34	0.845588	1	G	0.76818	A	0.23182
100132451|F|0-45:T>C-45:T>C	TGCAGAAAACTATGATGGTGTAAGGAGTCTAGTTCGGTAAAAATATATGGCAGGTGATACTCTCAATTT	TGCAGAAAACTATGATGGTGTAAGGAGTCTAGTTCGGTAAAAATATATGGCAGGTGATACTCTCAATTT	45:T>C	45	0.801	1	G	0.82203	C	0.17797
100132453|F|0-23:T>A-23:T>A	TGCAGAAAACTCAAACAGATTCTTAGTTTTCTCTCCATTTTTCTCTCATTGTTGGCTTGGAGCTCAAGA	TGCAGAAAACTCAAACAGATTCTTAGTTTTCTCTCCATTTTTCTCTCATTGTTGGCTTGGAGCTCAAGA	23:T>A	23	0.807757	1	G	0.88816	A	0.11184
100132507|F|0-38:G>C-38:G>C	TGCAGAAAATAACTTACAGTTTTCCTTTGCGTGTTCAAGAGGAACCCCTGTTTCATTTGATAATGCAGG	TGCAGAAAATAACTTACAGTTTTCCTTTGCGTGTTCAAGAGGAACCCCTGTTTCATTTGATAATGCAGG	38:G>C	38	0.801	1	C	0.87324	A	0.12676
100132511|F|0-13:G>T-13:G>T	TGCAGAAAATAATGTTAGTTCAGGCTATGGGAGGGATTATTGCTGGTGCATCTTCATCCTGCATTACAA	TGCAGAAAATAATGTTAGTTCAGGCTATGGGAGGGATTATTGCTGGTGCATCTTCATCCTGCATTACAA	13:G>T	13	0.813783	1	T	0.88956	G	0.11044
100132519|F|0-10:A>G-10:A>G	TGCAGAAAATATACTCACCCATCTATAGTTCAGAGGAGCAGCTATTCCTCCGACAAATGCAATGGCTAA	TGCAGAAAATATACTCACCCATCTATAGTTCAGAGGAGCAGCTATTCCTCCGACAAATGCAATGGCTAA	10:A>G	10	0.800676	1	G	0.87678	C	0.12322
100132522|F|0-25:C>T-25:C>T	TGCAGAAAATATCCTCTTCATCCCTCCACGAGAACTATCCACTTTGTATTCAAATTCATAAATTCGTAA	TGCAGAAAATATCCTCTTCATCCCTCCACGAGAACTATCCACTTTGTATTCAAATTCATAAATTCGTAA	25:C>T	25	0.801	0.982759	T	0.91111	C	0.08889
100132596|F|0-10:T>A-10:T>A	TGCAGAAACATAAGGAACTGATGCAAAATCCCTTTTCAAGATCTGCCCATGAATCTCCTTCCCAAGCTT	TGCAGAAACATAAGGAACTGATGCAAAATCCCTTTTCAAGATCTGCCCATGAATCTCCTTCCCAAGCTT	10:T>A	10	0.845588	0.983333	T	0.91909	C	0.08091
100132712|F|0-62:G>T-62:G>T	TGCAGAAACTGATTTTGATCTTGTATCAAAAAAGGTAAATCCGAATTCAATTTATTATTATCGTCGACT	TGCAGAAACTGATTTTGATCTTGTATCAAAAAAGGTAAATCCGAATTCAATTTATTATTATCGTCGACT	62:G>T	62	0.807684	1	A	0.91837	C	0.08163
100132861|F|0-40:T>C-40:T>C	TGCAGAAAGGTTATATTTTACGGGATCAAGGTGTAATGCATAAAATGTGTAATTTGTATTCTGGTAGTT	TGCAGAAAGGTTATATTTTACGGGATCAAGGTGTAATGCATAAAATGTGTAATTTGTATTCTGGTAGTT	40:T>C	40	0.797794	1	C	0.9375	G	0.0625
100132873|F|0-41:T>G-41:T>G	TGCAGAAAGTCTCTCAGCCAAACCATGGTTGAAATCCTCCCTCACCACCACCCTCAGCACTGCAATGTG	TGCAGAAAGTCTCTCAGCCAAACCATGGTTGAAATCCTCCCTCACCACCACCCTCAGCACTGCAATGTG	41:T>G	41	0.835368	1	G	0.98624	T	0.01376
100132942|F|0-43:G>A-43:G>A	TGCAGAAATCAAATAATAATTGCAGAACTTACATGTAGTCAATGCATATACATCCAAGTAAATTTTGCA	TGCAGAAATCAAATAATAATTGCAGAACTTACATGTAGTCAATGCATATACATCCAAGTAAATTTTGCA	43:G>A	43	0.835368	1	A	0.51181	G	0.48819
100133012|F|0-32:G>T-32:G>T	TGCAGAAATTAGGAAATATATCTCGTCTGGTAGTTACAGAAAATTATAGAAAATAAATAAATCAGATCT	TGCAGAAATTAGGAAATATATCTCGTCTGGTAGTTACAGAAAATTATAGAAAATAAATAAATCAGATCT	32:G>T	32	0.797794	1	G	0.58761	A	0.41239
100133126|F|0-46:T>C-46:T>C	TGCAGAACAGCCATTATACCAGTGCGGATATTGGGTGACCAGCTATTTTGAGGAAGTGATCGTAGGGCA	TGCAGAACAGCCATTATACCAGTGCGGATATTGGGTGACCAGCTATTTTGAGGAAGTGATCGTAGGGCA	46:T>C	46	0.863971	1	G	0.61374	C	0.38626
100133143|F|0-9:C>T-9:C>T	TGCAGAACACAGCATGGGAAGATGAGAAACATTGAGCAATGATCATCAACACCCTGAAACTCAATAAGA	TGCAGAACACAGCATGGGAAGATGAGAAACATTGAGCAATGATCATCAACACCCTGAAACTCAATAAGA	9:C>T	9	0.817794	1	G	0.96288	A	0.03712
100133208|F|0-28:A>G-28:A>G	TGCAGAACCATCTTTACCCACCTCTGATAGTCAAGATACTATTTCTGATAATGCATCTCTACCCCATCC	TGCAGAACCATCTTTACCCACCTCTGATAGTCAAGATACTATTTCTGATAATGCATCTCTACCCCATCC	28:A>G	28	0.801471	1	C	0.92754	T	0.07246
100133235|F|0-16:C>T-16:C>T	TGCAGAACCTTATGTCCTTGTATGCATAACTTCGAAGTATTTTATATTTATGTATTGTATTGATCCATT	TGCAGAACCTTATGTCCTTGTATGCATAACTTCGAAGTATTTTATATTTATGTATTGTATTGATCCATT	16:C>T	16	0.823529	1	A	0.9549	G	0.0451
100133237|F|0-18:A>T-18:A>T	TGCAGAACCTTCATCCACATCGGTGGCCGTCGCAGATGGACAATCCAAGTGTGCCAGAAAACCCAAATG	TGCAGAACCTTCATCCACATCGGTGGCCGTCGCAGATGGACAATCCAAGTGTGCCAGAAAACCCAAATG	18:A>T	18	0.808824	1	A	0.96025	G	0.03975
100133303|F|0-41:G>A-41:G>A	TGCAGAACTGTTGGATAAATGTTGTGGGAAGATTTCCAAAAGTACCAGGTTTTGTGACAGCTCAGGGAA	TGCAGAACTGTTGGATAAATGTTGTGGGAAGATTTCCAAAAGTACCAGGTTTTGTGACAGCTCAGGGAA	41:G>A	41	0.813783	1	C	0.94877	G	0.05123
100133381|F|0-21:G>A-21:G>A	TGCAGAAGAAAATATGCACAAGTATCAGAACTTGTAAACTCTCTCAATGCAAAGATCTGACTTTCAAAC	TGCAGAAGAAAATATGCACAAGTATCAGAACTTGTAAACTCTCTCAATGCAAAGATCTGACTTTCAAAC	21:G>A	21	0.808824	1	T	0.97085	C	0.02915
100133526|F|0-27:G>A-27:G>A	TGCAGAAGATGATTGTGTGAATGTATAGTCATTTTTATAGAAGCGGTGATCATGATGAGGCTTTGGGCC	TGCAGAAGATGATTGTGTGAATGTATAGTCATTTTTATAGAAGCGGTGATCATGATGAGGCTTTGGGCC	27:G>A	27	0.826103	1	C	0.97566	T	0.02434
100133619|F|0-15:T>A-15:T>A	TGCAGAAGCCCTTGCTGCGTTTGTGAACCTTGAAGCAGGTATAAATAATGTCTTGCAGTGTCATTTTCT	TGCAGAAGCCCTTGCTGCGTTTGTGAACCTTGAAGCAGGTATAAATAATGTCTTGCAGTGTCATTTTCT	15:T>A	15	0.813783	1	A	0.97642	G	0.02358
100133691|F|0-30:T>C-30:T>C	TGCAGAAGGAATTGGGTCTTCCAGTGAGACTTGATTGCCCATTGGTAAGTTTGTTATATGGCATGAAAA	TGCAGAAGGAATTGGGTCTTCCAGTGAGACTTGATTGCCCATTGGTAAGTTTGTTATATGGCATGAAAA	30:T>C	30	0.823529	0.983333	G	0.98054	A	0.01946
100133764|F|0-34:A>C-34:A>C	TGCAGAAGTAAATGAACAAGATCTCATTGGAAAGAAAAAGTGAAGCAAGAAAGGAATATGAAATGCCAG	TGCAGAAGTAAATGAACAAGATCTCATTGGAAAGAAAAAGTGAAGCAAGAAAGGAATATGAAATGCCAG	34:A>C	34	0.845588	1	T	0.97907	C	0.02093
100133920|F|0-67:C>T-67:C>T	TGCAGAATACATTACTGAATACACATTACAAAAAGACCAACAAAGGAACAAGCAGATTCCTACAACCCT	TGCAGAATACATTACTGAATACACATTACAAAAAGACCAACAAAGGAACAAGCAGATTCCTACAACCCT	67:C>T	67	0.800676	1	A	0.9838	G	0.0162
100134136|F|0-51:A>G-51:A>G	TGCAGAATGCAAAGCCGTTTTTCCATTACTTCTAGCAATAGTTGCCAGACTACTACCACCTTCCAGTAG	TGCAGAATGCAAAGCCGTTTTTCCATTACTTCTAGCAATAGTTGCCAGACTACTACCACCTTCCAGTAG	51:A>G	51	0.813783	0.982759	T	0.97706	G	0.02294
100134246|F|0-19:G>C-19:G>C	TGCAGAATTCACATTATTAGATATAAAAGGAAAATCACGCTGTTCATAAGAACACGCTAGAGAAGAGAA	TGCAGAATTCACATTATTAGATATAAAAGGAAAATCACGCTGTTCATAAGAACACGCTAGAGAAGAGAA	19:G>C	19	0.878676	1	T	0.96681	C	0.03319
100134273|F|0-67:G>C-67:G>C	TGCAGAATTCTTATCGAATGGTAGAATGAATATTCACCACTATGATGAAAGGTAAGGTTATGCTCCAGT	TGCAGAATTCTTATCGAATGGTAGAATGAATATTCACCACTATGATGAAAGGTAAGGTTATGCTCCAGT	67:G>C	67	0.8125	1	A	0.75941	G	0.24059
100134390|F|0-68:T>C-68:T>C	TGCAGAATTTTTCTCTGTTTTCTTTATTCATCATGTTCCAAAACATTGGAATAGTTGAGCAGATATCAT	TGCAGAATTTTTCTCTGTTTTCTTTATTCATCATGTTCCAAAACATTGGAATAGTTGAGCAGATATCAT	68:T>C	68	0.886029	1	C	0.90148	A	0.09852
100134547|F|0-26:T>G-26:T>G	TGCAGACAGATGATTGTATGTTTTATTGTTTGAAATTTATTCAATTATGAAATCACACACATTCACGAT	TGCAGACAGATGATTGTATGTTTTATTGTTTGAAATTTATTCAATTATGAAATCACACACATTCACGAT	26:T>G	26	0.878676	0.984375	G	0.91667	C	0.08333
100134637|F|0-36:G>A-36:G>A	TGCAGACCAAAAAGAAAAGTAAAATATTCTCAAAATGTCAGTGTTTGGTGCGTACTTGAGATTATATCA	TGCAGACCAAAAAGAAAAGTAAAATATTCTCAAAATGTCAGTGTTTGGTGCGTACTTGAGATTATATCA	36:G>A	36	0.871324	1	A	0.98894	G	0.01106
100134638|F|0-18:C>T-18:C>T	TGCAGACCAAACCCTTTCCTTCACTGAGATATTTGCAGAACCCTCCATCCACCCCTACGTTTCTACTTC	TGCAGACCAAACCCTTTCCTTCACTGAGATATTTGCAGAACCCTCCATCCACCCCTACGTTTCTACTTC	18:C>T	18	0.797794	1	C	0.93333	G	0.06667
100134837|F|0-66:A>G-66:A>G	TGCAGACTTCACACACCCTCTATCAGATAAAATATTTTCCATGGACAAGAAATTCAGATTGAAATTACA	TGCAGACTTCACACACCCTCTATCAGATAAAATATTTTCCATGGACAAGAAATTCAGATTGAAATTACA	66:A>G	66	0.834559	1	T	0.56221	G	0.43779
100134861|F|0-62:C>T-62:C>T	TGCAGACTTTGAGTCCTCCATCACACTCTTCTCTTGGAGACCCATCTTCGAGAAACCAATTCCCCCCAC	TGCAGACTTTGAGTCCTCCATCACACTCTTCTCTTGGAGACCCATCTTCGAGAAACCAATTCCCCCCAC	62:C>T	62	0.835368	1	A	0.60488	G	0.39512
100134870|F|0-53:G>A-53:G>A	TGCAGAGAAAAAAAATTACTATGGTTCACCAATATCTCATTTCATTACGTGGGGGAGTGTTTCAGAATG	TGCAGAGAAAAAAAATTACTATGGTTCACCAATATCTCATTTCATTACGTGGGGGAGTGTTTCAGAATG	53:G>A	53	0.807757	1	C	0.65385	T	0.34615
100134881|F|0-35:C>T-35:C>T	TGCAGAGAAAACTATCCATATATAATCATCAATGACTAAACAAGTTCATTCCGCAAACTTTCCTCCTAA	TGCAGAGAAAACTATCCATATATAATCATCAATGACTAAACAAGTTCATTCCGCAAACTTTCCTCCTAA	35:C>T	35	0.827206	1	A	0.81646	T	0.18354
100135014|F|0-52:A>C-52:A>C	TGCAGAGACAAAAAGGCAATGCAAGCAGCTATCTCTCTTCTAGTGTTAGCTTACAGTCAGGTTTTACAG	TGCAGAGACAAAAAGGCAATGCAAGCAGCTATCTCTCTTCTAGTGTTAGCTTACAGTCAGGTTTTACAG	52:A>C	52	0.807647	1	T	0.53084	C	0.46916
100135050|F|0-42:G>A-42:G>A	TGCAGAGACGGAATTTGATTTCCAGTATGGGAAAAACTGACTGTCCCACTCAAATCATTGTTACCAACT	TGCAGAGACGGAATTTGATTTCCAGTATGGGAAAAACTGACTGTCCCACTCAAATCATTGTTACCAACT	42:G>A	42	0.817794	0.983333	C	0.55274	T	0.44726
100135146|F|0-37:C>G-37:C>G	TGCAGAGATACTGTGGGATGGTGGTTGGCTTTTGCGTCAGTTGCTTCCTTACAGTGTCTCAGAATTCAA	TGCAGAGATACTGTGGGATGGTGGTTGGCTTTTGCGTCAGTTGCTTCCTTACAGTGTCTCAGAATTCAA	37:C>G	37	0.841912	1	C	0.91546	T	0.08454
100135186|F|0-52:C>T-52:C>T	TGCAGAGATTCCCTTGCTTGCGTTCATTGGAGGTAGATTTGATTTACTTCGTCACATTTTCCTATCCCC	TGCAGAGATTCCCTTGCTTGCGTTCATTGGAGGTAGATTTGATTTACTTCGTCACATTTTCCTATCCCC	52:C>T	52	0.807904	1	A	0.97738	T	0.02262
100135397|F|0-46:C>T-46:C>T	TGCAGAGGATATCACAGGGACTGAAGATGTTTGAACCGGAAAACCTCGCAGCCGAATCTCACAAACACA	TGCAGAGGATATCACAGGGACTGAAGATGTTTGAACCGGAAAACCTCGCAGCCGAATCTCACAAACACA	46:C>T	46	0.813783	0.966667	T	0.64651	A	0.35349
100135483|F|0-68:T>C-68:T>C	TGCAGAGGGTTCACCTAATGGCCGTGTTCGAGGTCGTGGTGGTCGAGGAAGGGGAAGGGGCAGAGGTAT	TGCAGAGGGTTCACCTAATGGCCGTGTTCGAGGTCGTGGTGGTCGAGGAAGGGGAAGGGGCAGAGGTAT	68:T>C	68	0.816176	0.983333	T	0.95211	C	0.04789
100135631|F|0-41:T>A-41:T>A	TGCAGAGTGGGATTATCTCTTCCTCAACGTCACGAGTCCACTGAGACCACTCCAGTTGCACAGCTGTAA	TGCAGAGTGGGATTATCTCTTCCTCAACGTCACGAGTCCACTGAGACCACTCCAGTTGCACAGCTGTAA	41:T>A	41	0.808824	1	C	0.95588	A	0.04412
100135753|F|0-20:C>A-20:C>A	TGCAGATAAACGGCTAGAATCTATGGCCTTGTCAATTTCAGCATGGGACCTATGCAAATTTGATTTATT	TGCAGATAAACGGCTAGAATCTATGGCCTTGTCAATTTCAGCATGGGACCTATGCAAATTTGATTTATT	20:C>A	20	0.867647	1	G	0.95662	T	0.04338
100135760|F|0-29:A>C-29:A>C	TGCAGATAAAGACGTATAATTGTGTTTGGATGTGTGATTGAGAATGTCTTCATATATTTATGGATGGAT	TGCAGATAAAGACGTATAATTGTGTTTGGATGTGTGATTGAGAATGTCTTCATATATTTATGGATGGAT	29:A>C	29	0.882353	1	C	0.96136	G	0.03864
100135796|F|0-30:G>A-30:G>A	TGCAGATAAGAATATTGTAATGTTGTTTACGGCATTAGACCAACTTGATCCTCCAACTAAAAGATTAGA	TGCAGATAAGAATATTGTAATGTTGTTTACGGCATTAGACCAACTTGATCCTCCAACTAAAAGATTAGA	30:G>A	30	0.807684	1	T	0.96296	A	0.03704
100135805|F|0-39:G>T-39:G>T	TGCAGATAAGTGGTTGTTGAAAAGTTTACACGGGAGTCTGAGTCATTGTGCAATTTGACCATGCTGTTT	TGCAGATAAGTGGTTGTTGAAAAGTTTACACGGGAGTCTGAGTCATTGTGCAATTTGACCATGCTGTTT	39:G>T	39	0.813783	1	T	0.96476	G	0.03524
100135809|F|0-20:A>C-20:A>C	TGCAGATAATACAATTACAAAGAAAAAACGAAGTGATTCAAGAAATAATTGAAGCAGTCTTATTGCCAG	TGCAGATAATACAATTACAAAGAAAAAACGAAGTGATTCAAGAAATAATTGAAGCAGTCTTATTGCCAG	20:A>C	20	0.941176	1	C	0.96528	T	0.03472
100135850|F|0-41:G>C-41:G>C	TGCAGATACCAACGGTGAAAGGAAAAACGGCATAAACCCCAGCCCCCAAGAGCTAAAAATCAGATCTTT	TGCAGATACCAACGGTGAAAGGAAAAACGGCATAAACCCCAGCCCCCAAGAGCTAAAAATCAGATCTTT	41:G>C	41	0.908088	1	C	0.95662	G	0.04338
100135862|F|0-12:T>C-12:T>C	TGCAGATACCTGTACATGTATAAACCATATTACAGAAATGATGAAATGGATTATCAATTTCAGAATCAT	TGCAGATACCTGTACATGTATAAACCATATTACAGAAATGATGAAATGGATTATCAATTTCAGAATCAT	12:T>C	12	0.819853	1	G	0.96569	A	0.03431
100135905|F|0-38:A>T-38:A>T	TGCAGATAGAGGAAGACGAGGATGTTCGCATGATGTGCATAGTCAACGCACGCGGTCGGTTCAATCCTC	TGCAGATAGAGGAAGACGAGGATGTTCGCATGATGTGCATAGTCAACGCACGCGGTCGGTTCAATCCTC	38:A>T	38	0.834559	1	A	0.95602	T	0.04398
100135933|F|0-31:C>T-31:C>T	TGCAGATAGTATCGTGTTCCAAGTGTCGCTACCAATACGAACTTGTTTCGGGTGACATAATCAGTATTG	TGCAGATAGTATCGTGTTCCAAGTGTCGCTACCAATACGAACTTGTTTCGGGTGACATAATCAGTATTG	31:C>T	31	0.838235	0.980769	A	0.96171	G	0.03829
100135990|F|0-24:G>T-24:G>T	TGCAGATATGACCTGAATGGAAGAGGATGGGACATGTGACATGGGAAATTTTGAGAAGGAAATGGGATG	TGCAGATATGACCTGAATGGAAGAGGATGGGACATGTGACATGGGAAATTTTGAGAAGGAAATGGGATG	24:G>T	24	0.800676	1	T	0.52165	C	0.47835
100135997|F|0-66:A>G-66:A>G	TGCAGATATGCTAGTCTTTATTTCTGCATGTGTATTGATGAAGAGGACAACGAATTAGAAGTCCTTACA	TGCAGATATGCTAGTCTTTATTTCTGCATGTGTATTGATGAAGAGGACAACGAATTAGAAGTCCTTACA	66:A>G	66	0.816176	1	A	0.57992	C	0.42008
100136070|F|0-41:G>T-41:G>T	TGCAGATCACATATCACCATTCCAAACATGAAATTTCCGTAGAATCTCAACGCCGAAGAAATCGCTCTA	TGCAGATCACATATCACCATTCCAAACATGAAATTTCCGTAGAATCTCAACGCCGAAGAAATCGCTCTA	41:G>T	41	0.807904	1	G	0.61233	C	0.38767
100136092|F|0-23:C>T-23:C>T	TGCAGATCATCTTTTTTCTCTCCCTTTTTCTTGCATTGTTATTGCCTTTGACTTTGTTTCCCCCAAGGA	TGCAGATCATCTTTTTTCTCTCCCTTTTTCTTGCATTGTTATTGCCTTTGACTTTGTTTCCCCCAAGGA	23:C>T	23	0.915441	1	T	0.67874	C	0.32126
100136158|F|0-19:G>C-19:G>C	TGCAGATCGATATGAATTCGTAGCACCCACTCATCTTCTCGATCTTCGGCGCTCTATCATCTTGTATAA	TGCAGATCGATATGAATTCGTAGCACCCACTCATCTTCTCGATCTTCGGCGCTCTATCATCTTGTATAA	19:G>C	19	0.801	1	G	0.66667	A	0.33333
100136168|F|0-17:A>G-17:A>G	TGCAGATCGTGTCCAAAACCGGGAAGAAGACAACCTTCTGGGAAGCTGAAGCAGCAGCATCTGAAACTA	TGCAGATCGTGTCCAAAACCGGGAAGAAGACAACCTTCTGGGAAGCTGAAGCAGCAGCATCTGAAACTA	17:A>G	17	0.826103	1	G	0.68182	T	0.31818
100136206|F|0-32:A>C-32:A>C	TGCAGATCTTTTCTAACATGGTAACACCACCCAAGGCAATTTTGAACCATCTTTTCTACAAAGGGGTGC	TGCAGATCTTTTCTAACATGGTAACACCACCCAAGGCAATTTTGAACCATCTTTTCTACAAAGGGGTGC	32:A>C	32	0.807757	1	T	0.68925	C	0.31075
100136281|F|0-65:G>A-65:G>A	TGCAGATGATAACAGAAACGCGGGTGGATAATTGTGAAGCGAGAATCAGAGGAAAGAGGGAGAGAGTGC	TGCAGATGATAACAGAAACGCGGGTGGATAATTGTGAAGCGAGAATCAGAGGAAAGAGGGAGAGAGTGC	65:G>A	65	0.817794	1	C	0.69595	A	0.30405
100136374|F|0-50:A>T-50:A>T	TGCAGATGCTGCACGTCGATTGAACAACCAACTTTGTGATATTGCTATAAACTGGGCTGGTGGACTTCA	TGCAGATGCTGCACGTCGATTGAACAACCAACTTTGTGATATTGCTATAAACTGGGCTGGTGGACTTCA	50:A>T	50	0.875	0.953548	C	0.702	T	0.298
100136382|F|0-44:T>C-44:T>C	TGCAGATGCTTAGCCTCTGTTTCTCTACATTTTATTTTGCTCTCTACCTCTGTTCCTTTTACTGATGTG	TGCAGATGCTTAGCCTCTGTTTCTCTACATTTTATTTTGCTCTCTACCTCTGTTCCTTTTACTGATGTG	44:T>C	44	0.838235	1	G	0.71875	A	0.28125
100136401|F|0-33:T>C-33:T>C	TGCAGATGGAACTGGGGATTTCAGCACCATCACTGAAGCCATAAACTTTGCTCCTAATAATAGCATGGA	TGCAGATGGAACTGGGGATTTCAGCACCATCACTGAAGCCATAAACTTTGCTCCTAATAATAGCATGGA	33:T>C	33	0.834559	1	T	0.71946	C	0.28054
100136509|F|0-40:G>A-40:G>A	TGCAGATGTGATTACATACAGCACACTTTTGCATGGGTATGCTGAAGAAGAGAACATTCCTGGGATTTT	TGCAGATGTGATTACATACAGCACACTTTTGCATGGGTATGCTGAAGAAGAGAACATTCCTGGGATTTT	40:G>A	40	0.856618	1	C	0.78125	A	0.21875
100136516|F|0-24:C>T-24:C>T	TGCAGATGTGTGGGAACAGAGTTACAGGCTAGCCACTGGTGATGACGTCTCTTGTTCCTGTTGTAACTA	TGCAGATGTGTGGGAACAGAGTTACAGGCTAGCCACTGGTGATGACGTCTCTTGTTCCTGTTGTAACTA	24:C>T	24	0.813783	1	G	0.78111	T	0.21889
100136616|F|0-26:T>G-26:T>G	TGCAGATTATTGAGTGCTCCAATTTCTGATGGAAACTCTCCGGTGAAAAAATTATATTCAAAGGACAAG	TGCAGATTATTGAGTGCTCCAATTTCTGATGGAAACTCTCCGGTGAAAAAATTATATTCAAAGGACAAG	26:T>G	26	0.867647	1	A	0.78099	G	0.21901
100136628|F|0-48:G>A-48:G>A	TGCAGATTCAACTTTCATCCAAATATCATTCTTGACTTGTTCTTTTCCGGGGACCTCCTTCTCAATATT	TGCAGATTCAACTTTCATCCAAATATCATTCTTGACTTGTTCTTTTCCGGGGACCTCCTTCTCAATATT	48:G>A	48	0.817721	1	C	0.78222	T	0.21778
100136741|F|0-29:A>G-29:A>G	TGCAGATTGACATTCGGAAGCGTCATGGTATTCAAAGTAGATCAAGTGTGAGGATTGTGGAGGCCAAAC	TGCAGATTGACATTCGGAAGCGTCATGGTATTCAAAGTAGATCAAGTGTGAGGATTGTGGAGGCCAAAC	29:A>G	29	0.841912	1	A	0.79741	T	0.20259
100136795|F|0-41:T>C-41:T>C	TGCAGATTGTGCTTTTCTAAGACTGAATATTGTCTAGTAGCTATTTGAAAATGCATTTTGATGATAATA	TGCAGATTGTGCTTTTCTAAGACTGAATATTGTCTAGTAGCTATTTGAAAATGCATTTTGATGATAATA	41:T>C	41	0.845588	1	T	0.84649	G	0.15351
100136815|F|0-12:T>A-12:T>A	TGCAGATTTAGGTAATAAGTAATAAAACATATAGCTCCAACGTTTCTCAACCTACTTATTGATATACCA	TGCAGATTTAGGTAATAAGTAATAAAACATATAGCTCCAACGTTTCTCAACCTACTTATTGATATACCA	12:T>A	12	0.893382	1	A	0.82927	C	0.17073
100136831|F|0-7:T>A-7:T>A	TGCAGATTTCACCGAGTTTGAGGCATGTGACTGTGCTTCCGGGAAAAGGCTTGAAGGAATTTATCAAAG	TGCAGATTTCACCGAGTTTGAGGCATGTGACTGTGCTTCCGGGAAAAGGCTTGAAGGAATTTATCAAAG	7:T>A	7	0.817721	1	T	0.93249	C	0.06751
100136866|F|0-60:A>T-60:A>T	TGCAGATTTGTTGAGCAACTCAACAATGGTGGGATGCTGAATGAGTTTGATGGGAACCCAAATCTTCTC	TGCAGATTTGTTGAGCAACTCAACAATGGTGGGATGCTGAATGAGTTTGATGGGAACCCAAATCTTCTC	60:A>T	60	0.8125	0.965517	C	0.93182	T	0.06818
100136941|F|0-9:A>G-9:A>G	TGCAGCAAAACGCAAACTCTCGAACGCTCTTGAAAGAGTGTGAAAATTGTTTCAGTTTCACCATCTTCT	TGCAGCAAAACGCAAACTCTCGAACGCTCTTGAAAGAGTGTGAAAATTGTTTCAGTTTCACCATCTTCT	9:A>G	9	0.801471	0.952593	C	0.95872	A	0.04128
100136964|F|0-18:A>G-18:A>G	TGCAGCAAAATACTTGTCACTGTACTTCTTTGTTGGAAATTTGGCTACGGTCACGCGTTCGAGACCATG	TGCAGCAAAATACTTGTCACTGTACTTCTTTGTTGGAAATTTGGCTACGGTCACGCGTTCGAGACCATG	18:A>G	18	0.852941	0.963871	G	0.96234	T	0.03766
100136973|F|0-59:A>G-59:A>G	TGCAGCAAAATTATATCATATATATCAGATAGCAGACTCAGACTGCATAAATTTTGTACAGTTGCAAGA	TGCAGCAAAATTATATCATATATATCAGATAGCAGACTCAGACTGCATAAATTTTGTACAGTTGCAAGA	59:A>G	59	0.823529	1	G	0.96059	T	0.03941
100137065|F|0-26:A>C-26:A>C	TGCAGCAAATGAAGGAGGAAGGAATTATTGAAGATAAGGAGCAATTACTGCGAGGAATTTTTCCAGATG	TGCAGCAAATGAAGGAGGAAGGAATTATTGAAGATAAGGAGCAATTACTGCGAGGAATTTTTCCAGATG	26:A>C	26	0.807647	1	A	0.97347	G	0.02653
100137097|F|0-13:A>G-13:A>G	TGCAGCAACAACGACCACAACTCCCGGACGTGTCCCTCGTCGCGGGGGGCGGGGGGCGGCGTCAAGCTG	TGCAGCAACAACGACCACAACTCCCGGACGTGTCCCTCGTCGCGGGGGGCGGGGGGCGGCGTCAAGCTG	13:A>G	13	0.807941	1	G	0.98843	A	0.01157
100137164|F|0-34:G>C-34:G>C	TGCAGCAACGAGTCGAGACCTTGGAGAGAGAGGTGGACGCCGCCATCACCGCTGCCGCTCGCGCTCGCT	TGCAGCAACGAGTCGAGACCTTGGAGAGAGAGGTGGACGCCGCCATCACCGCTGCCGCTCGCGCTCGCT	34:G>C	34	0.797794	1	T	0.98707	A	0.01293
100137205|F|0-18:T>C-18:T>C	TGCAGCAAGAAATGTTACTTGTGAAGGTTCCCTTATTTTTTCCATCATGTCAGAATCCTCTAGGGTAAG	TGCAGCAAGAAATGTTACTTGTGAAGGTTCCCTTATTTTTTCCATCATGTCAGAATCCTCTAGGGTAAG	18:T>C	18	0.807904	1	T	0.53913	A	0.46087
100137280|F|0-26:C>G-26:C>G	TGCAGCAAGTTATAAGATCATAAAATCGCTCCCAGGAACATGGAGATTTCATTGAAAAAGAACTAATAT	TGCAGCAAGTTATAAGATCATAAAATCGCTCCCAGGAACATGGAGATTTCATTGAAAAAGAACTAATAT	26:C>G	26	0.835368	1	G	0.58547	A	0.41453
100137291|F|0-36:G>A-36:G>A	TGCAGCAATAATGGGTAATTCTGCTCTCTGCAAAAAGATGGAAATTGCTTCTAATGCAATAAAGCGTGA	TGCAGCAATAATGGGTAATTCTGCTCTCTGCAAAAAGATGGAAATTGCTTCTAATGCAATAAAGCGTGA	36:G>A	36	0.834559	1	G	0.53815	C	0.46185
100137414|F|0-17:G>T-17:G>T	TGCAGCACAATCCCAGTGGGTGGTAATAGTCCCCATTTTGGCCCTGTTTCAATGCCATTTTTCAGGTAA	TGCAGCACAATCCCAGTGGGTGGTAATAGTCCCCATTTTGGCCCTGTTTCAATGCCATTTTTCAGGTAA	17:G>T	17	0.817721	1	G	0.55742	A	0.44258
100137972|F|0-58:C>T-58:C>T	TGCAGCATAAATGTCAAACAGTCAGTGTGAATATATGTTCAATAATACACACAATATGCCAAATAGATT	TGCAGCATAAATGTCAAACAGTCAGTGTGAATATATGTTCAATAATACACACAATATGCCAAATAGATT	58:C>T	58	0.807941	1	A	0.62667	G	0.37333
100137976|F|0-42:A>C-42:A>C	TGCAGCATAACAAAAAGTAAAGAATAAAAAAAGTACATAATCACAGTATTTCACTGTCTGCTGAAGCAG	TGCAGCATAACAAAAAGTAAAGAATAAAAAAAGTACATAATCACAGTATTTCACTGTCTGCTGAAGCAG	42:A>C	42	0.817794	1	C	0.59459	G	0.40541
100138130|F|0-51:A>G-51:A>G	TGCAGCATCTCTTCCCAAAATTGTTCCACTATATGCTGCTGGTGCTACATCAATTCCACCATTATCATC	TGCAGCATCTCTTCCCAAAATTGTTCCACTATATGCTGCTGGTGCTACATCAATTCCACCATTATCATC	51:A>G	51	0.813783	1	A	0.604	G	0.396
100138173|F|0-63:C>G-63:C>G	TGCAGCATGAGATATTGAAGATGCCGCTTTGATATACACGTTTTGATGGAACTATCAACCATACTGGTT	TGCAGCATGAGATATTGAAGATGCCGCTTTGATATACACGTTTTGATGGAACTATCAACCATACTGGTT	63:C>G	63	0.817794	1	T	0.62617	A	0.37383
100138236|F|0-5:T>C-5:T>C	TGCAGTATTATCAGAAACCCGTGACTCCTGATGGTGCATCTGCAATCCAGACACATTCCAGTGCTTCTA	TGCAGTATTATCAGAAACCCGTGACTCCTGATGGTGCATCTGCAATCCAGACACATTCCAGTGCTTCTA	5:T>C	5	0.801	1	C	0.64878	T	0.35122
100138386|F|0-68:A>G-68:A>G	TGCAGCCAAATGTCACAGAACTAAGCAAAGCTTCCAAACGGAGCATGCCTTTGCTATTTATTTCTCCTA	TGCAGCCAAATGTCACAGAACTAAGCAAAGCTTCCAAACGGAGCATGCCTTTGCTATTTATTTCTCCTA	68:A>G	68	0.808824	0.964286	C	0.63508	G	0.36492
100138453|F|0-10:T>C-10:T>C	TGCAGCCACATACATTACAGGTTCTACAATGTTCTGAAGGTGCCACGGTGTCCCATTTTGGAGGAACAG	TGCAGCCACATACATTACAGGTTCTACAATGTTCTGAAGGTGCCACGGTGTCCCATTTTGGAGGAACAG	10:T>C	10	0.838235	1	T	0.65234	A	0.34766
100138540|F|0-38:T>A-38:T>A	TGCAGCCATAAGAGTGACAGTGATGTGGATAAGCACCATGTATAACAATAAACTCTAAACTATGAAGAT	TGCAGCCATAAGAGTGACAGTGATGTGGATAAGCACCATGTATAACAATAAACTCTAAACTATGAAGAT	38:T>A	38	0.835368	0.979167	T	0.65487	C	0.34513
100138755|F|0-62:A>G-62:A>G	TGCAGCCTACTTCCTACAGACTCTTCAAATGCACTACGCACAGAACGAATGCTCAATCTCCCATACACA	TGCAGCCTACTTCCTACAGACTCTTCAAATGCACTACGCACAGAACGAATGCTCAATCTCCCATACACA	62:A>G	62	0.841912	1	G	0.75	C	0.25
100138793|F|0-39:C>T-39:C>T	TGCAGCCTCCTCTTCTCAAGTGCCAACAGATGAAATATTCCTTGCATCAGAGTAATATATATTCATATC	TGCAGCCTCCTCTTCTCAAGTGCCAACAGATGAAATATTCCTTGCATCAGAGTAATATATATTCATATC	39:C>T	39	0.817721	1	A	0.78505	G	0.21495
100138830|F|0-6:T>C-6:T>C	TGCAGCTTGCAAATGAGACCAGTATTCCTTCACAAGCTGGCCAAACAGTGATTCTTCTCTCTTCATCAA	TGCAGCTTGCAAATGAGACCAGTATTCCTTCACAAGCTGGCCAAACAGTGATTCTTCTCTCTTCATCAA	6:T>C	6	0.835368	1	C	0.8418	G	0.1582
100138945|F|0-6:A>G-6:A>G	TGCAGCAAGAGATGCCAAGTTCACTTCATTAGGCGAACGTGAAAAGTCTACCACTTTTAGCCCCGTTAT	TGCAGCAAGAGATGCCAAGTTCACTTCATTAGGCGAACGTGAAAAGTCTACCACTTTTAGCCCCGTTAT	6:A>G	6	0.827206	0.963871	G	0.83864	A	0.16136
100138995|F|0-6:G>A-6:G>A	TGCAGCGCAGAAATCTCAAATCTGGAGGATGTATAGGAAGTTCTTGACTGTCATTTTCTCCTATCAAGC	TGCAGCGCAGAAATCTCAAATCTGGAGGATGTATAGGAAGTTCTTGACTGTCATTTTCTCCTATCAAGC	6:G>A	6	0.800676	1	G	0.84694	C	0.15306
100139404|F|0-6:T>C-6:T>C	TGCAGCTCAAGATGACCAGATTCAAGGAACATTTCTCAAAAGGGATGACCCAAAGAGAAGTGTATTGAT	TGCAGCTCAAGATGACCAGATTCAAGGAACATTTCTCAAAAGGGATGACCCAAAGAGAAGTGTATTGAT	6:T>C	6	0.845588	0.964375	T	0.86809	C	0.13191
100139439|F|0-44:A>G-44:A>G	TGCAGCTCATATCTATTAGTTCCTCAGATCCAAAGCCTGGTCACAGTCCAATTCATTCCTTTGAGAATA	TGCAGCTCATATCTATTAGTTCCTCAGATCCAAAGCCTGGTCACAGTCCAATTCATTCCTTTGAGAATA	44:A>G	44	0.813783	1	C	0.86298	A	0.13702
100139501|F|0-15:T>C-15:T>C	TGCAGCTCCTTGCACTCCTATTGCATCCACCCTTCTATCTTTCCGCATCATTTTGCCATCAGAACACAA	TGCAGCTCCTTGCACTCCTATTGCATCCACCCTTCTATCTTTCCGCATCATTTTGCCATCAGAACACAA	15:T>C	15	0.797794	1	G	0.90323	A	0.09677
100139608|F|0-41:C>T-41:C>T	TGCAGCTGAAGCTGGGACGCTTACTTTTATGGTATTGTTACCGTTTTATTCTAACATGCTGAGAATCTA	TGCAGCTGAAGCTGGGACGCTTACTTTTATGGTATTGTTACCGTTTTATTCTAACATGCTGAGAATCTA	41:C>T	41	0.807684	0.980769	T	0.90702	C	0.09298
100139640|F|0-42:G>A-42:G>A	TGCAGCTGAGGCATTGCAGTGGCTGATGGGTGGAAAGCAGGCGGGCAGGGAGTATATCAATCACTTATC	TGCAGCTGAGGCATTGCAGTGGCTGATGGGTGGAAAGCAGGCGGGCAGGGAGTATATCAATCACTTATC	42:G>A	42	0.800676	1	A	0.91188	C	0.08812
100139920|F|0-60:A>C-60:A>C	TGCAGCTTAATCCCATTGCAGAATAGGCGCAATTTGGAAAACCCAACCAATAGAACGTGGAGCCCATGC	TGCAGCTTAATCCCATTGCAGAATAGGCGCAATTTGGAAAACCCAACCAATAGAACGTGGAGCCCATGC	60:A>C	60	0.807684	1	G	0.91667	T	0.08333
100140163|F|0-35:C>T-35:C>T	TGCAGCTTTCTGTGTAATTAGAGAGGACTTCTTTACAATTATGGGAGATATAAATGTTATGATGGGAAA	TGCAGCTTTCTGTGTAATTAGAGAGGACTTCTTTACAATTATGGGAGATATAAATGTTATGATGGGAAA	35:C>T	35	0.904412	1	C	0.98884	T	0.01116
100140203|F|0-37:T>C-37:T>C	TGCAGCTTTTACCTGACTGTGCTCCTCACTCTGTTGCTTACATTCTGGAATTGTTGTCTTTGCACCATT	TGCAGCTTTTACCTGACTGTGCTCCTCACTCTGTTGCTTACATTCTGGAATTGTTGTCTTTGCACCATT	37:T>C	37	0.826103	1	G	0.5665	A	0.4335
100140231|F|0-36:A>G-36:A>G	TGCAGCTTTTTCCACCTGACAAACCTAGCCTACTACAACCAGTCAAAAGATCGGCCCCTTGGCAACAAA	TGCAGCTTTTTCCACCTGACAAACCTAGCCTACTACAACCAGTCAAAAGATCGGCCCCTTGGCAACAAA	36:A>G	36	0.800676	1	C	0.98843	T	0.01157
100140252|F|0-28:G>A-28:G>A	TGCAGGAAAAACTCAGACGAGAATTTGAGCTGGAAAAAGGGAGCATCCGACACGGCCTGCTTCCCCGCT	TGCAGGAAAAACTCAGACGAGAATTTGAGCTGGAAAAAGGGAGCATCCGACACGGCCTGCTTCCCCGCT	28:G>A	28	0.944853	1	G	0.58233	A	0.41767
100140340|F|0-12:T>C-12:T>C	TGCAGGAAAGGTTCAGACCAATCACGTGACCTGACCTCCGGTCGCACGTGACTCCATCCCACCCGCAAC	TGCAGGAAAGGTTCAGACCAATCACGTGACCTGACCTCCGGTCGCACGTGACTCCATCCCACCCGCAAC	12:T>C	12	0.919118	0.985714	G	0.60879	A	0.39121
100140346|F|0-6:A>G-6:A>G	TGCAGGAAAGTTTCCTACACTTGTTACTCACCAGGAAACTCTAGAGTCAAAGGTAAACGAGTCTAAGGC	TGCAGGAAAGTTTCCTACACTTGTTACTCACCAGGAAACTCTAGAGTCAAAGGTAAACGAGTCTAAGGC	6:A>G	6	0.807904	1	G	0.92699	A	0.07301
100140585|F|0-8:A>G-8:A>G	TGCAGGACAGATTTGAAGGGTAAAAAGAGAAAGTGATCTTATTTGAGGTGAGGATATTTGAAAGTCATA	TGCAGGACAGATTTGAAGGGTAAAAAGAGAAAGTGATCTTATTTGAGGTGAGGATATTTGAAAGTCATA	8:A>G	8	0.886029	1	C	0.94726	T	0.05274
100140642|F|0-7:T>C-7:T>C	TGCAGGATGTGAACCTGCAACATAAGTATCGACAACAAATTTGTCTTTTTTCTTTGCCCTTGAATAGGG	TGCAGGATGTGAACCTGCAACATAAGTATCGACAACAAATTTGTCTTTTTTCTTTGCCCTTGAATAGGG	7:T>C	7	0.813783	1	A	0.94977	G	0.05023
100140676|F|0-58:T>C-58:T>C	TGCAGGAGAAACTTACTGAGAGTAGGCGGATCATGAGGGAACTAGAAGAAACTGAAACTATAAATGAGG	TGCAGGAGAAACTTACTGAGAGTAGGCGGATCATGAGGGAACTAGAAGAAACTGAAACTATAAATGAGG	58:T>C	58	0.834559	1	T	0.95492	C	0.04508
100140708|F|0-5:A>G-5:A>G	TGCAGAAGATAAACAGTCCTCTACAGAAACATAAACATGACTCTAGAACTCAACCATTACTAGTGCAGA	TGCAGAAGATAAACAGTCCTCTACAGAAACATAAACATGACTCTAGAACTCAACCATTACTAGTGCAGA	5:A>G	5	0.817794	1	T	0.95794	A	0.04206
100140717|F|0-50:A>G-50:A>G	TGCAGGAGATTCGGATGATAATGTGAAGGCTGATGCTGTTGAAGATGATAAAGTTGAGCTTGAGAAAAG	TGCAGGAGATTCGGATGATAATGTGAAGGCTGATGCTGTTGAAGATGATAAAGTTGAGCTTGAGAAAAG	50:A>G	50	0.801471	1	G	0.96117	C	0.03883
100140734|F|0-15:T>C-15:T>C	TGCAGGAGCAGTGGCTAGCTGTATTTTGGTTCCATTGGATGGACATCATTGAAAGTTTGTAATAAACTG	TGCAGGAGCAGTGGCTAGCTGTATTTTGGTTCCATTGGATGGACATCATTGAAAGTTTGTAATAAACTG	15:T>C	15	0.800676	1	C	0.98222	T	0.01778
100140934|F|0-62:A>C-62:A>C	TGCAGGATCCAATAAAAGTATTCAATCAGATAATGGCATGTTGTAATGGGGAACAACCACCTACAAGAT	TGCAGGATCCAATAAAAGTATTCAATCAGATAATGGCATGTTGTAATGGGGAACAACCACCTACAAGAT	62:A>C	62	0.808824	1	C	0.98971	T	0.01029
100140979|F|0-32:A>G-32:A>G	TGCAGGATGCACTATCTACAAAATAGAAAAAGAAAACTCAAACAAGGGTTTCCATTGGAGTATTCGCCA	TGCAGGATGCACTATCTACAAAATAGAAAAAGAAAACTCAAACAAGGGTTTCCATTGGAGTATTCGCCA	32:A>G	32	0.807941	1	C	0.98826	T	0.01174
100141005|F|0-12:C>T-12:C>T	TGCAGGATGTGGCGGGTCATTCGGACAAGCACCTCTTGGTGCTACTTTCATGAATCCTGCATTTCAATT	TGCAGGATGTGGCGGGTCATTCGGACAAGCACCTCTTGGTGCTACTTTCATGAATCCTGCATTTCAATT	12:C>T	12	0.807757	1	T	0.9843	G	0.0157
100141047|F|0-8:T>G-8:T>G	TGCAGGATTGAGTTGGGTGGAGGTAGATAAGTTGTAGATAAACATAAATACAGTTTATTTGTATGCTAC	TGCAGGATTGAGTTGGGTGGAGGTAGATAAGTTGTAGATAAACATAAATACAGTTTATTTGTATGCTAC	8:T>G	8	0.807757	1	C	0.50236	T	0.49764
100141088|F|0-6:C>T-6:C>T	TGCAGGCAAATCTCCTTTTATCTTCATCAAATATGATGGTCAACTTTTGAGGTTACAACTCGACTTTTT	TGCAGGCAAATCTCCTTTTATCTTCATCAAATATGATGGTCAACTTTTGAGGTTACAACTCGACTTTTT	6:C>T	6	0.834559	1	A	0.68919	T	0.31081
100141093|F|0-10:G>A-10:G>A	TGCAGGCAACGGAAGATAAATAAGTAAACATCTATACACAAACCACGAAATCACCAAGTTGAATGAGGT	TGCAGGCAACGGAAGATAAATAAGTAAACATCTATACACAAACCACGAAATCACCAAGTTGAATGAGGT	10:G>A	10	0.863971	1	C	0.71239	T	0.28761
100141105|F|0-62:G>A-62:G>A	TGCAGGCAATGAGAGTGTCAAGTGCTTTCTGTGTCGGGGGGTGGCTTGCTATTTACTTTTCTGAGGTTC	TGCAGGCAATGAGAGTGTCAAGTGCTTTCTGTGTCGGGGGGTGGCTTGCTATTTACTTTTCTGAGGTTC	62:G>A	62	0.817794	1	G	0.73563	C	0.26437
100141154|F|0-35:C>T-35:C>T	TGCAGGCAGGGCGATGGAAAAACCAAAGATTTGTGCCCGTTGGATCCTGTCGAGTGGGGTGTGACGGCT	TGCAGGCAGGGCGATGGAAAAACCAAAGATTTGTGCCCGTTGGATCCTGTCGAGTGGGGTGTGACGGCT	35:C>T	35	0.807941	0.964286	G	0.87298	T	0.12702
100141350|F|0-49:G>A-49:G>A	TGCAGGCTCCTAGATTTGACAGTGGATCTATACTTAGCCAGGATCCTGCGATATCCTACGTTTGGTCAG	TGCAGGCTCCTAGATTTGACAGTGGATCTATACTTAGCCAGGATCCTGCGATATCCTACGTTTGGTCAG	49:G>A	49	0.826103	1	C	0.87448	G	0.12552
100141370|F|0-31:C>T-31:C>T	TGCAGGCTGCAATATCATATATATAGATATACTCATATACACAAACAATATCTTCATGTGACAGTAACT	TGCAGGCTGCAATATCATATATATAGATATACTCATATACACAAACAATATCTTCATGTGACAGTAACT	31:C>T	31	0.863971	1	A	0.86076	G	0.13924
100141372|F|0-21:C>T-21:C>T	TGCAGGCTGCACAAAAGCACCCTTTGTGTCACAAATCACACGGTACAGTTCTCCATTTCTAACTCTGTT	TGCAGGCTGCACAAAAGCACCCTTTGTGTCACAAATCACACGGTACAGTTCTCCATTTCTAACTCTGTT	21:C>T	21	0.816176	1	G	0.92391	T	0.07609
100141404|F|0-45:C>G-45:C>G	TGCAGGCTTGACTGACTGAAACTTACCTGACAGTAGTGAATCCAGCTCTGCCCGGTTCCCAGGGAAATA	TGCAGGCTTGACTGACTGAAACTTACCTGACAGTAGTGAATCCAGCTCTGCCCGGTTCCCAGGGAAATA	45:C>G	45	0.893382	1	G	0.91983	C	0.08017
100141429|F|0-13:G>A-13:G>A	TGCAGGGAAAATAGCATGCACAATATGTGTACAGATTATACATGAACTTGTTATTTATATTTATTTATT	TGCAGGGAAAATAGCATGCACAATATGTGTACAGATTATACATGAACTTGTTATTTATATTTATTTATT	13:G>A	13	0.834559	1	T	0.95661	C	0.04339
100141485|F|0-52:T>C-52:T>C	TGCAGGGAATGTACATTGGTGGAGGGTTGGACTCTAATCATCTTGGTTTTTCTGGATCGGTAAATTCAG	TGCAGGGAATGTACATTGGTGGAGGGTTGGACTCTAATCATCTTGGTTTTTCTGGATCGGTAAATTCAG	52:T>C	52	0.835368	1	A	0.95565	G	0.04435
100141491|F|0-28:C>A-28:C>A	TGCAGGGAATTTTTATTATTGAATAATTCTTGTCCCGTGCACAAAAATACATGTCCTGTGCCCAAAATT	TGCAGGGAATTTTTATTATTGAATAATTCTTGTCCCGTGCACAAAAATACATGTCCTGTGCCCAAAATT	28:C>A	28	0.834559	1	G	0.9574	A	0.0426
100141543|F|0-37:G>A-37:G>A	TGCAGGGAGTGATGCTGCTAAAATCTCTCAATTAGGGGAACATCTATGAATTCATTTTCAAACCAAGGA	TGCAGGGAGTGATGCTGCTAAAATCTCTCAATTAGGGGAACATCTATGAATTCATTTTCAAACCAAGGA	37:G>A	37	0.807904	1	C	0.95935	T	0.04065
100141547|F|0-24:T>A-24:T>A	TGCAGGGATAGATGATGATAAACTTATCTGTTTCTGAAATTATTTTTGCATGATCATTTTTTGTAATCT	TGCAGGGATAGATGATGATAAACTTATCTGTTTCTGAAATTATTTTTGCATGATCATTTTTTGTAATCT	24:T>A	24	0.807757	1	T	0.96458	C	0.03542
100141634|F|0-19:C>T-19:C>T	TGCAGGGGAAATTATATTCCACTGGGTGTATCTATCTAGGGGTGAGTACATTTTTGTCTTTGCATTGCA	TGCAGGGGAAATTATATTCCACTGGGTGTATCTATCTAGGGGTGAGTACATTTTTGTCTTTGCATTGCA	19:C>T	19	0.8125	1	A	0.97183	G	0.02817
100141656|F|0-17:G>C-17:G>C	TGCAGGGGATGATGGATGGGGTTAGTCCAACTTTCTCCACAAATGTCAATGTACTAATAATCTTCCCGT	TGCAGGGGATGATGGATGGGGTTAGTCCAACTTTCTCCACAAATGTCAATGTACTAATAATCTTCCCGT	17:G>C	17	0.826103	1	A	0.97129	G	0.02871
100141758|F|0-53:T>A-53:T>A	TGCAGGGTCGGTGTCAGAAAGTACCAGGTTCTGGCATTACAATACATGTCCCGTTTATAACTTGTGTGT	TGCAGGGTCGGTGTCAGAAAGTACCAGGTTCTGGCATTACAATACATGTCCCGTTTATAACTTGTGTGT	53:T>A	53	0.817721	1	G	0.7418	A	0.2582
100141812|F|0-44:C>G-44:C>G	TGCAGGGTTCAGAAAAGCTTCCCATTTATTTTTAGGCAATATAACACGAAAAATATGCTCAATATATAA	TGCAGGGTTCAGAAAAGCTTCCCATTTATTTTTAGGCAATATAACACGAAAAATATGCTCAATATATAA	44:C>G	44	0.835368	1	T	0.93347	G	0.06653
100141851|F|0-13:G>T-13:G>T	TGCAGGTAAAAAAGGATTTTGTCATGTAATTCTTGTCCTTTTATTGTTGATTCAGATTCAATATAATAA	TGCAGGTAAAAAAGGATTTTGTCATGTAATTCTTGTCCTTTTATTGTTGATTCAGATTCAATATAATAA	13:G>T	13	0.808824	1	C	0.95434	T	0.04566
100141945|F|0-11:G>A-11:G>A	TGCAGGTACGGGCTGTGAAGAGAGAAGTCCGGAGCCAAAGCCAAGGTGGAATCCAAAACCTGAGCAAAT	TGCAGGTACGGGCTGTGAAGAGAGAAGTCCGGAGCCAAAGCCAAGGTGGAATCCAAAACCTGAGCAAAT	11:G>A	11	0.919118	1	G	0.98664	A	0.01336
100141996|F|0-38:G>C-38:G>C	TGCAGGTATACATTGGTCCCTGCTTCTGTGTATCTTGGGTTTTGTGCTTCCATAATTTGGGTTGGAGAG	TGCAGGTATACATTGGTCCCTGCTTCTGTGTATCTTGGGTTTTGTGCTTCCATAATTTGGGTTGGAGAG	38:G>C	38	0.813783	1	A	0.50952	G	0.49048
100142034|F|0-63:G>A-63:G>A	TGCAGGTATTAGCGAAGAAGAAGTGAATACAGAGGAGTCAACAACTGAGGAAGCTCCACTAGAGATTCA	TGCAGGTATTAGCGAAGAAGAAGTGAATACAGAGGAGTCAACAACTGAGGAAGCTCCACTAGAGATTCA	63:G>A	63	0.826103	1	T	0.50228	C	0.49772
100142132|F|0-5:G>A-5:G>A	TGCAGGTCTAGTTTCACTTCACTTATCGAGTTCTTTGCCCCATGAGCCAATGGTCTGGTTTTATTATAT	TGCAGGTCTAGTTTCACTTCACTTATCGAGTTCTTTGCCCCATGAGCCAATGGTCTGGTTTTATTATAT	5:G>A	5	0.813783	1	A	0.5381	C	0.4619
100142174|F|0-30:T>G-30:T>G	TGCAGGTGAAATAGCAGCTACGTACCCTCTTGGCTTTTACTTTTCAGTCCACCACAGGCAAAACAGGAG	TGCAGGTGAAATAGCAGCTACGTACCCTCTTGGCTTTTACTTTTCAGTCCACCACAGGCAAAACAGGAG	30:T>G	30	0.904412	1	C	0.50441	A	0.49559
100142216|F|0-16:T>C-16:T>C	TGCAGGTGATTCTATCTTTTTTTTTTTGCCTAATTATTCTTTTCTAATTGGGATGTTTTTTGTTTTGCG	TGCAGGTGATTCTATCTTTTTTTTTTTGCCTAATTATTCTTTTCTAATTGGGATGTTTTTTGTTTTGCG	16:T>C	16	0.826103	0.951538	C	0.52262	T	0.47738
100142352|F|0-37:G>A-37:G>A	TGCAGGTGTTTGTTCATAATCATGAGATGATTCAAACGGTAGTAAGTAAACCACGGCAGAGAACGGACA	TGCAGGTGTTTGTTCATAATCATGAGATGATTCAAACGGTAGTAAGTAAACCACGGCAGAGAACGGACA	37:G>A	37	0.801	1	C	0.51282	G	0.48718
100142373|F|0-35:G>C-35:G>C	TGCAGGTTACTTATTCTTTCTTGTAAACCAATGTGGGGTACTCTGGATTCCACATGTTATTCTTCACAT	TGCAGGTTACTTATTCTTTCTTGTAAACCAATGTGGGGTACTCTGGATTCCACATGTTATTCTTCACAT	35:G>C	35	0.807757	1	G	0.53233	C	0.46767
100142465|F|0-21:T>A-21:T>A	TGCAGGTTGCATTTAGGACTATGGTATTCCACCCAAACATCAACAGTAATGAAAGTATATGTCTCGACA	TGCAGGTTGCATTTAGGACTATGGTATTCCACCCAAACATCAACAGTAATGAAAGTATATGTCTCGACA	21:T>A	21	0.807647	1	G	0.53271	A	0.46729
100142466|F|0-12:T>A-12:T>A	TGCAGGTTGCATTTGGCTTCATGTTTTTCAGGATTGTAATGCCGTGCTGAACAGAAAGCAAGGGTCTAA	TGCAGGTTGCATTTGGCTTCATGTTTTTCAGGATTGTAATGCCGTGCTGAACAGAAAGCAAGGGTCTAA	12:T>A	12	0.805147	1	T	0.68605	A	0.31395
100142623|F|0-67:A>C-67:A>C	TGCAGTAAAAGGAATCTATCAAGAGTGTTGATTGGAATGAAAAAGGTTGGGAGTGCTCTGAAGAATTAC	TGCAGTAAAAGGAATCTATCAAGAGTGTTGATTGGAATGAAAAAGGTTGGGAGTGCTCTGAAGAATTAC	67:A>C	67	0.807941	1	C	0.8278	T	0.1722
100142724|F|0-56:G>A-56:G>A	TGCAGTAACATTCAAACCAAATTCACATTCATATAAATTTATTACTACACTATATCGCAACTAGAGTTA	TGCAGTAACATTCAAACCAAATTCACATTCATATAAATTTATTACTACACTATATCGCAACTAGAGTTA	56:G>A	56	0.801471	1	C	0.86008	T	0.13992
100142864|F|0-14:C>A-14:C>A	TGCAGTAATGGTTCCTTTATGATCAAATACAAAATAAATGAAAACCCACTATTCTTTATCTACTTTCAA	TGCAGTAATGGTTCCTTTATGATCAAATACAAAATAAATGAAAACCCACTATTCTTTATCTACTTTCAA	14:C>A	14	0.841912	1	C	0.84804	G	0.15196
100142877|F|0-34:A>G-34:A>G	TGCAGTAATTATATAGCAATTATTAGAAACAGGAACAGAACTTGTTTCATGGGAAGCAAAAACAATACA	TGCAGTAATTATATAGCAATTATTAGAAACAGGAACAGAACTTGTTTCATGGGAAGCAAAAACAATACA	34:A>G	34	0.827206	1	T	0.86032	A	0.13968
100143099|F|0-16:A>T-16:A>T	TGCAGTAGAGTTTGACATATAATATAAAATAGGACAGCTTTGTAGTCACATTTTTAGATTTGATCATGG	TGCAGTAGAGTTTGACATATAATATAAAATAGGACAGCTTTGTAGTCACATTTTTAGATTTGATCATGG	16:A>T	16	0.805147	1	C	0.86261	G	0.13739
100143307|F|0-52:G>A-52:G>A	TGCAGTATATGCCTGGAGTCCTTCACCATTCACGAACCATCCACTGTATGCTGTGACCCATCACTGTTC	TGCAGTATATGCCTGGAGTCCTTCACCATTCACGAACCATCCACTGTATGCTGTGACCCATCACTGTTC	52:G>A	52	0.826103	1	A	0.87557	G	0.12443
100143394|F|0-8:G>A-8:G>A	TGCAGTATGTCACTTTATTTTCATTTTCTTTTGAAGTTGGTACAAGGAACAGTGAAAATAAACTGTTAG	TGCAGTATGTCACTTTATTTTCATTTTCTTTTGAAGTTGGTACAAGGAACAGTGAAAATAAACTGTTAG	8:G>A	8	0.827206	0.980769	A	0.94286	C	0.05714
100143409|F|0-53:A>G-53:A>G	TGCAGTATTAATAAATAAAATTTATGATGGATAATTACTATATGCGAGTTATAAATAATGATAAAATTT	TGCAGTATTAATAAATAAAATTTATGATGGATAATTACTATATGCGAGTTATAAATAATGATAAAATTT	53:A>G	53	0.807757	1	C	0.95682	T	0.04318
100143498|F|0-15:C>A-15:C>A	TGCAGTCAAAGAGCACAATTGCTTTGAGAACACAGAGGCCCGAGAAAAGCAAAAGTTCTCGGAGGGTGC	TGCAGTCAAAGAGCACAATTGCTTTGAGAACACAGAGGCCCGAGAAAAGCAAAAGTTCTCGGAGGGTGC	15:C>A	15	0.838235	1	G	0.94928	T	0.05072
100143503|F|0-39:T>C-39:T>C	TGCAGTCAAATAAAATGGGAGATGGGTAGAGAGGGGAGGTAAGGGAGTAGGTTCAGGGTGTGTCTCAAA	TGCAGTCAAATAAAATGGGAGATGGGTAGAGAGGGGAGGTAAGGGAGTAGGTTCAGGGTGTGTCTCAAA	39:T>C	39	0.801471	1	A	0.95991	G	0.04009
100143512|F|0-12:A>G-12:A>G	TGCAGTCAACAAAGAATACGAGACATGACTTGAGGTAGATGGCAGGCAATTTTCTCAAATTATATAATA	TGCAGTCAACAAAGAATACGAGACATGACTTGAGGTAGATGGCAGGCAATTTTCTCAAATTATATAATA	12:A>G	12	0.878676	0.963871	A	0.52242	T	0.47758
100143572|F|0-24:A>G-24:A>G	TGCAGTCACCACAGTGCTCCAAAAATTGAGTTCTTGTTATCAAATGAAAGATAATTGAGTCAAGAATCC	TGCAGTCACCACAGTGCTCCAAAAATTGAGTTCTTGTTATCAAATGAAAGATAATTGAGTCAAGAATCC	24:A>G	24	0.878676	1	A	0.55204	T	0.44796
100143639|F|0-41:G>A-41:G>A	TGCAGTCATGAATTACATATATCATCAAGCTTGTTGCCCTTGAGCAAATAAAGAACACCATAAAACCCA	TGCAGTCATGAATTACATATATCATCAAGCTTGTTGCCCTTGAGCAAATAAAGAACACCATAAAACCCA	41:G>A	41	0.834559	1	T	0.56855	G	0.43145
100143712|F|0-41:A>T-41:A>T	TGCAGTCCCATCAATGAATACTGCTGAAGCACCATTTCTAAAGGCGGAACAAGAAAAGAGTACTCTGCA	TGCAGTCCCATCAATGAATACTGCTGAAGCACCATTTCTAAAGGCGGAACAAGAAAAGAGTACTCTGCA	41:A>T	41	0.834559	0.963871	C	0.59031	T	0.40969
100143714|F|0-6:C>T-6:C>T	TGCAGTCCCCCTGCTGAAGCTTCAACCTTATCTGATATGAGAACCGAGTTCCATGGGAATACTAGTGCT	TGCAGTCCCCCTGCTGAAGCTTCAACCTTATCTGATATGAGAACCGAGTTCCATGGGAATACTAGTGCT	6:C>T	6	0.801	0.979167	G	0.5393	A	0.4607
100143746|F|0-37:G>T-37:G>T	TGCAGTCCTTCCTCCAGTGCCGCCCCGCCCCGCCGCAGTGGTCGCCGGAAGCTGGTTCAATCGACACTC	TGCAGTCCTTCCTCCAGTGCCGCCCCGCCCCGCCGCAGTGGTCGCCGGAAGCTGGTTCAATCGACACTC	37:G>T	37	0.941176	1	T	0.64889	A	0.35111
100143748|F|0-7:T>C-7:T>C	TGCAGTCTTTCGCAATTTTCTAAGCCTTTTGAACAGTGTGTTTTTATGTTCATGAAAATATACATTTGC	TGCAGTCTTTCGCAATTTTCTAAGCCTTTTGAACAGTGTGTTTTTATGTTCATGAAAATATACATTTGC	7:T>C	7	0.801471	1	G	0.65315	A	0.34685
100143795|F|0-43:A>G-43:A>G	TGCAGTCGTGCCGGAGGGACACGTGCCGATCTACGTCGGCGACAAGATGGAGAGGTTTGTGGTGTGCGC	TGCAGTCGTGCCGGAGGGACACGTGCCGATCTACGTCGGCGACAAGATGGAGAGGTTTGTGGTGTGCGC	43:A>G	43	0.900735	1	G	0.66078	A	0.33922
100143887|F|0-63:A>G-63:A>G	TGCAGTCTTGTTCTGTTCCTTATTTCAAGTCATCTCTTGTGCCCGTAGTCACTTCCGAAGTGCATCAAA	TGCAGTCTTGTTCTGTTCCTTATTTCAAGTCATCTCTTGTGCCCGTAGTCACTTCCGAAGTGCATCAAA	63:A>G	63	0.801471	1	A	0.6652	C	0.3348
100143905|F|0-58:C>G-58:C>G	TGCAGTCTTTTTCCTATATTTTTCCACAGAATTTCCTGATTTTTTTGACAAGTGAATTCCATCTAAATC	TGCAGTCTTTTTCCTATATTTTTCCACAGAATTTCCTGATTTTTTTGACAAGTGAATTCCATCTAAATC	58:C>G	58	0.813783	1	A	0.68455	C	0.31545
100143944|F|0-17:G>A-17:G>A	TGCAGTGAACCAACACAGGACTCACCAATATTAGCACTATGTATAATAATTTTGAGCTTGTGGTTGGAA	TGCAGTGAACCAACACAGGACTCACCAATATTAGCACTATGTATAATAATTTTGAGCTTGTGGTTGGAA	17:G>A	17	0.867647	1	C	0.71053	T	0.28947
100143993|F|0-17:T>C-17:T>C	TGCAGTGAATCAGGTAGTATAATGTGATTACACTAAGATGGTTTTGGACTTTTGAGTGCTCATGGTGTT	TGCAGTGAATCAGGTAGTATAATGTGATTACACTAAGATGGTTTTGGACTTTTGAGTGCTCATGGTGTT	17:T>C	17	0.823529	1	G	0.81796	C	0.18204
100143997|F|0-39:G>A-39:G>A	TGCAGTGAATGACCCCTTTGTGATGAACTCATGGGCCAAGACTTTCCCAGAAAACAAGCATGTGAAGTT	TGCAGTGAATGACCCCTTTGTGATGAACTCATGGGCCAAGACTTTCCCAGAAAACAAGCATGTGAAGTT	39:G>A	39	0.830882	1	G	0.83175	T	0.16825
100144002|F|0-57:A>C-57:A>C	TGCAGTGAATGGGACGCATGGGATTCTTCTCTGAAAACAGGAATCAGAATCTTGTTCAATTGAAAATTT	TGCAGTGAATGGGACGCATGGGATTCTTCTCTGAAAACAGGAATCAGAATCTTGTTCAATTGAAAATTT	57:A>C	57	0.863971	1	C	0.82743	T	0.17257
100144226|F|0-25:T>C-25:T>C	TGCAGTGCATCTCATGTTTTCGTAGTGGATCCCCAAAATCTAGGCTGCTTATGTGTAGTAGGCCAGTGT	TGCAGTGCATCTCATGTTTTCGTAGTGGATCCCCAAAATCTAGGCTGCTTATGTGTAGTAGGCCAGTGT	25:T>C	25	0.871324	1	C	0.88194	A	0.11806
100144242|F|0-55:T>C-55:T>C	TGCAGTGCCACATTGGATTTCTTGCCTTTTTCTATCCATGATTCAATCTTCACAATTGACTTCACTATC	TGCAGTGCCACATTGGATTTCTTGCCTTTTTCTATCCATGATTCAATCTTCACAATTGACTTCACTATC	55:T>C	55	0.807941	0.982143	C	0.88235	T	0.11765
100144373|F|0-10:G>C-10:G>C	TGCAGTGGACGCCAGTTTTTCATTATTATTGAGTAATGATAAGTGTCACGTCTTTTTATTATATTGATT	TGCAGTGGACGCCAGTTTTTCATTATTATTGAGTAATGATAAGTGTCACGTCTTTTTATTATATTGATT	10:G>C	10	0.966912	1	A	0.91784	G	0.08216
100144435|F|0-9:T>C-9:T>C	TGCAGTGGCTATGAGAAGTCAATCTAACAAGCATTCACTACCACATAACAGAACCAAAGACATTGTGAG	TGCAGTGGCTATGAGAAGTCAATCTAACAAGCATTCACTACCACATAACAGAACCAAAGACATTGTGAG	9:T>C	9	0.817794	1	G	0.92271	T	0.07729
100144464|F|0-14:G>A-14:G>A	TGCAGTGGGTAGATGGGGTCTTACTACTTATAGTCATTCCCTCGTGGCATGGAATGTGCTGATCCACCG	TGCAGTGGGTAGATGGGGTCTTACTACTTATAGTCATTCCCTCGTGGCATGGAATGTGCTGATCCACCG	14:G>A	14	0.813783	1	T	0.92946	C	0.07054
100144486|F|0-65:A>G-65:A>G	TGCAGTGGTCGTAGTTGGGCTTGCAGCCTACAGGGTATATGCTGCAAGGAAGAACGCGTCTGGTTACAG	TGCAGTGGTCGTAGTTGGGCTTGCAGCCTACAGGGTATATGCTGCAAGGAAGAACGCGTCTGGTTACAG	65:A>G	65	0.823529	0.981481	T	0.92958	G	0.07042
100144491|F|0-20:T>C-20:T>C	TGCAGTGGTGCTCTAGGTGATATAGATGGCTCTTCACAATAATCCAGCTCATTCTGCAAGAGGAATGCA	TGCAGTGGTGCTCTAGGTGATATAGATGGCTCTTCACAATAATCCAGCTCATTCTGCAAGAGGAATGCA	20:T>C	20	0.801	0.983871	C	0.93202	A	0.06798
100144655|F|0-5:T>A-5:T>A	TGCAGTGTGTGATTTAGCCTGTGCACCCGAGAAAAAGATTGACCACCATAGTGGAACAATCACCGAGTC	TGCAGTGTGTGATTTAGCCTGTGCACCCGAGAAAAAGATTGACCACCATAGTGGAACAATCACCGAGTC	5:T>A	5	0.807904	1	G	0.96327	T	0.03673
100144764|F|0-50:T>C-50:T>C	TGCAGTTAAACGTGGACCCTAGCACATGCACAGTTATTTATTTGTTGGTATCTCTGCTTGCTGCGTGGC	TGCAGTTAAACGTGGACCCTAGCACATGCACAGTTATTTATTTGTTGGTATCTCTGCTTGCTGCGTGGC	50:T>C	50	0.816176	1	A	0.98804	G	0.01196
100144816|F|0-48:C>A-48:C>A	TGCAGTTACAACGTCAATGATGATTTCTCCATAAAGCACATTCTCGCTCAAAATGAGAACAAATTTTTG	TGCAGTTACAACGTCAATGATGATTTCTCCATAAAGCACATTCTCGCTCAAAATGAGAACAAATTTTTG	48:C>A	48	0.841912	1	C	0.98268	T	0.01732
100144823|F|0-24:C>T-24:C>T	TGCAGTTACACTCACATTTATACACATTATTGGATTATATAACTTACCAAAACAAGACTAGAACAAGGA	TGCAGTTACACTCACATTTATACACATTATTGGATTATATAACTTACCAAAACAAGACTAGAACAAGGA	24:C>T	24	0.807684	1	C	0.98729	T	0.01271
100144933|F|0-64:T>C-64:T>C	TGCAGTTATCAACACCCGAAGCCTCCAAAGCCGAAAGCAAATGCTCCACGGTTCGAATTCGGAATCCGT	TGCAGTTATCAACACCCGAAGCCTCCAAAGCCGAAAGCAAATGCTCCACGGTTCGAATTCGGAATCCGT	64:T>C	64	0.819853	1	C	0.70455	T	0.29545
100145013|F|0-40:A>G-40:A>G	TGCAGTTCAACGTTGCGAATCCCACCACTGGATGCCAAAAAAAGCTTGAGATCGACGACGATCAGAAAC	TGCAGTTCAACGTTGCGAATCCCACCACTGGATGCCAAAAAAAGCTTGAGATCGACGACGATCAGAAAC	40:A>G	40	0.813783	1	G	0.72201	A	0.27799
100145044|F|0-41:C>T-41:C>T	TGCAGTTCACTGTTACGTTTTGCCAAAGCTTCTTTCAGCATCTTTGTCTCTTCTTCCATTGCCAGCAAA	TGCAGTTCACTGTTACGTTTTGCCAAAGCTTCTTTCAGCATCTTTGTCTCTTCTTCCATTGCCAGCAAA	41:C>T	41	0.8125	1	A	0.7382	G	0.2618
100145046|F|0-28:T>C-28:T>C	TGCAGTTCAGACCAAGAAAACACTGTTATCAGTAATAGTAATCTGGTTCAAGAATGAAGCAGAATGTGC	TGCAGTTCAGACCAAGAAAACACTGTTATCAGTAATAGTAATCTGGTTCAAGAATGAAGCAGAATGTGC	28:T>C	28	0.871324	1	A	0.95413	T	0.04587
100145125|F|0-45:A>T-45:A>T	TGCAGTTCCTCTGGCACCAAATATGGATACCATACTTTCTTTTCTAGGACATACTTTTGCAAGTCCAAA	TGCAGTTCCTCTGGCACCAAATATGGATACCATACTTTCTTTTCTAGGACATACTTTTGCAAGTCCAAA	45:A>T	45	0.849265	1	T	0.89157	C	0.10843
100145165|F|0-8:C>T-8:C>T	TGCAGTTCCAGATTAGATTGATTAGAGGATAACTAATTGCTAATTAGGAGTGATTTGATTCCTGAATAC	TGCAGTTCCAGATTAGATTGATTAGAGGATAACTAATTGCTAATTAGGAGTGATTTGATTCCTGAATAC	8:C>T	8	0.797794	1	G	0.96098	A	0.03902
100145222|F|0-39:T>C-39:T>C	TGCAGTTCTTGTCCAACATACCCCTTCTGCAAAATAACATAATGCATACACACTCTTCAAATCAATATT	TGCAGTTCTTGTCCAACATACCCCTTCTGCAAAATAACATAATGCATACACACTCTTCAAATCAATATT	39:T>C	39	0.801	0.978261	G	0.51478	A	0.48522
100145237|F|0-13:C>T-13:C>T	TGCAGTTCTTTTTCTCTCTCACATATCAAAACAAGTGTATCATTTTTCTATTTTTGTTTCTATCATCCT	TGCAGTTCTTTTTCTCTCTCACATATCAAAACAAGTGTATCATTTTTCTATTTTTGTTTCTATCATCCT	13:C>T	13	0.871324	1	T	0.50939	A	0.49061
100145241|F|0-32:G>A-32:G>A	TGCAGTTGAAAAGAGGTTCGAAGAAGCCCTTCGACTCTGTAGCTGCTAGTCTTATTCCTTCAACTTTTA	TGCAGTTGAAAAGAGGTTCGAAGAAGCCCTTCGACTCTGTAGCTGCTAGTCTTATTCCTTCAACTTTTA	32:G>A	32	0.807757	1	G	0.53292	A	0.46708
100145256|F|0-60:C>T-60:C>T	TGCAGTTGAAGATCTAATTGTTGAAAGATATGTTTTCTCTCTTTGTTGGGATATTCCTTACGTAGGCTT	TGCAGTTGAAGATCTAATTGTTGAAAGATATGTTTTCTCTCTTTGTTGGGATATTCCTTACGTAGGCTT	60:C>T	60	0.807757	0.981481	A	0.55797	G	0.44203
100145319|F|0-15:A>T-15:A>T	TGCAGTTGATGAGTTATTCTCTTTTTGTAGGCGGGTCCAGGGACGATTGCAGAAGCCCAGATCAGAGGC	TGCAGTTGATGAGTTATTCTCTTTTTGTAGGCGGGTCCAGGGACGATTGCAGAAGCCCAGATCAGAGGC	15:A>T	15	0.845588	1	T	0.58431	C	0.41569
100145341|F|0-68:A>G-68:A>G	TGCAGTTGCAGCCGGGGATCAATCCAGCTATTTTCCACATGTCCATTGTTGACGTGGAGTGAACTCTTA	TGCAGTTGCAGCCGGGGATCAATCCAGCTATTTTCCACATGTCCATTGTTGACGTGGAGTGAACTCTTA	68:A>G	68	0.908088	0.96875	C	0.63785	G	0.36215
100145388|F|0-33:C>T-33:C>T	TGCAGTTGCTGCCACCAAGACGCAGGGTCCCCGCTTGATCTTGTTTGGCGGTGCCACCGCCATTGAAGG	TGCAGTTGCTGCCACCAAGACGCAGGGTCCCCGCTTGATCTTGTTTGGCGGTGCCACCGCCATTGAAGG	33:C>T	33	0.878676	1	G	0.65306	T	0.34694
100145393|F|0-45:A>C-45:A>C	TGCAGTTGCTGTTTCTGACCCTTCTTGCTTTATGCTCTTTCCATCATTTGCTGGGATTGGACTTTCAAC	TGCAGTTGCTGTTTCTGACCCTTCTTGCTTTATGCTCTTTCCATCATTTGCTGGGATTGGACTTTCAAC	45:A>C	45	0.800676	1	G	0.7455	A	0.2545
100145435|F|0-5:T>C-5:T>C	TGCAGTTGGGCTATTCATGAAGGCTTTGGAGAGAGTTCTTTTTGCTTTATTTACTTGCATTCTGGCACT	TGCAGTTGGGCTATTCATGAAGGCTTTGGAGAGAGTTCTTTTTGCTTTATTTACTTGCATTCTGGCACT	5:T>C	5	0.826103	1	G	0.76446	A	0.23554
100145453|F|0-51:T>C-51:T>C	TGCAGTTGGTGCTTTTGCTTCACCACCCAAATATGGCAGACACGTTGCAACTCCTGTCAGTGATTCTGC	TGCAGTTGGTGCTTTTGCTTCACCACCCAAATATGGCAGACACGTTGCAACTCCTGTCAGTGATTCTGC	51:T>C	51	0.807647	1	C	0.6318	T	0.3682
100145486|F|0-66:A>C-66:A>C	TGCAGTTGTCGAGGTGATAACCGAATCTGTGGAATCTTCTACTAGCTCATCTTGTGGGAGACTGTTACA	TGCAGTTGTCGAGGTGATAACCGAATCTGTGGAATCTTCTACTAGCTCATCTTGTGGGAGACTGTTACA	66:A>C	66	0.852941	1	C	0.86946	G	0.13054
100145505|F|0-67:A>G-67:A>G	TGCAGTTGTTAGGCAAATCTGAAATTTTGCAAATCAATTCAGATTGCAAGAATAATAAATTTTATTCAA	TGCAGTTGTTAGGCAAATCTGAAATTTTGCAAATCAATTCAGATTGCAAGAATAATAAATTTTATTCAA	67:A>G	67	0.875	1	C	0.89461	A	0.10539
100145557|F|0-11:A>G-11:A>G	TGCAGTTTACCAATCCTTGATATTACAGAAAATTGTGCATAATGATGTCTCAATATGTTGTGAAAACCC	TGCAGTTTACCAATCCTTGATATTACAGAAAATTGTGCATAATGATGTCTCAATATGTTGTGAAAACCC	11:A>G	11	0.838235	1	T	0.92857	G	0.07143
100145584|F|0-27:A>G-27:A>G	TGCAGTTTATGACAAAAATCTGGGACTACTATTTATGACACTGTCGTTTCTGCATACATTTGACCTTCC	TGCAGTTTATGACAAAAATCTGGGACTACTATTTATGACACTGTCGTTTCTGCATACATTTGACCTTCC	27:A>G	27	0.834559	1	A	0.93607	C	0.06393
100145613|F|0-47:T>G-47:T>G	TGCAGTTTCAACTAACTCTCGGATGGAGTCCGTAGTTAGCGAATAGATCTTGTAAACGGGTAATTATTA	TGCAGTTTCAACTAACTCTCGGATGGAGTCCGTAGTTAGCGAATAGATCTTGTAAACGGGTAATTATTA	47:T>G	47	0.863971	1	T	0.92886	C	0.07114
100145631|F|0-58:G>A-58:G>A	TGCAGTTTCAGCGAAACCATCTTGTGAAGAGAAAGCACCTTACAACCCTAGGTTTGGAGTAAGAGTCCA	TGCAGTTTCAGCGAAACCATCTTGTGAAGAGAAAGCACCTTACAACCCTAGGTTTGGAGTAAGAGTCCA	58:G>A	58	0.897059	1	C	0.93151	T	0.06849
100145644|F|0-27:G>T-27:G>T	TGCAGTTTCATTTGACTTTGAGCCATGGCTTTTGGAACAAATTTGCACTTATGCTTTCATTGTCTGGGT	TGCAGTTTCATTTGACTTTGAGCCATGGCTTTTGGAACAAATTTGCACTTATGCTTTCATTGTCTGGGT	27:G>T	27	0.807941	1	A	0.9668	T	0.0332
100145647|F|0-15:A>G-15:A>G	TGCAGTTTCCAAGACACCCAAGGTGTTACTTCAGACAAACAAGGAACATTCAATCATCATTTTTCAAGG	TGCAGTTTCCAAGACACCCAAGGTGTTACTTCAGACAAACAAGGAACATTCAATCATCATTTTTCAAGG	15:A>G	15	0.889706	1	G	0.96429	C	0.03571
100145702|F|0-65:A>G-65:A>G	TGCAGTTTCTTTGTCTTATGGTTTGAAAATGACACTTTGTTGGCCCTGTTTGATTTCTTTCCAGTAAAG	TGCAGTTTCTTTGTCTTATGGTTTGAAAATGACACTTTGTTGGCCCTGTTTGATTTCTTTCCAGTAAAG	65:A>G	65	0.817721	1	A	0.97805	T	0.02195
100145764|F|0-30:G>A-30:G>A	TGCAGTTTGGGGAAACATATAAAAAGGACAGAAATATATAAACATTACACAGGTAAATAATTTGGGAGG	TGCAGTTTGGGGAAACATATAAAAAGGACAGAAATATATAAACATTACACAGGTAAATAATTTGGGAGG	30:G>A	30	0.801471	0.983333	C	0.98276	G	0.01724
100145791|F|0-24:G>A-24:G>A	TGCAGTTTGTGCACAAACCCAACAGACCAGAAATCCAACACTCTGGTTGACCGAGTGGGCTCCGGAGCC	TGCAGTTTGTGCACAAACCCAACAGACCAGAAATCCAACACTCTGGTTGACCGAGTGGGCTCCGGAGCC	24:G>A	24	0.801	1	C	0.98537	T	0.01463
100145877|F|0-57:C>T-57:C>T	TGCAGTTTTGACAGCATCCTGCAATGAGTAAAGATAACAATTTGACAGTCAAAAAAACTCACTAATTCC	TGCAGTTTTGACAGCATCCTGCAATGAGTAAAGATAACAATTTGACAGTCAAAAAAACTCACTAATTCC	57:C>T	57	0.835368	0.96	C	0.98298	T	0.01702
100145889|F|0-56:T>A-56:T>A	TGCAGTTTTGCGTGTATTGACCAGTCTTGCCATTACGTGAAGCGCATTCATTGTTTTGTCCCACCCCAC	TGCAGTTTTGCGTGTATTGACCAGTCTTGCCATTACGTGAAGCGCATTCATTGTTTTGTCCCACCCCAC	56:T>A	56	0.852941	1	G	0.84348	A	0.15652
100145950|F|0-9:C>T-9:C>T	TGCAGTTTTCGTTTCAGTTATTTTACAATTATTAGGTGGTTATGTTTGTAACTGTTGTGTATTTCAATC	TGCAGTTTTCGTTTCAGTTATTTTACAATTATTAGGTGGTTATGTTTGTAACTGTTGTGTATTTCAATC	9:C>T	9	0.817794	1	T	0.87447	C	0.12553
100147544|F|0-43:C>T-43:C>T	TGCAGTTTCTTTCCAAGCGATGAAAGAATTTGGGACTTTCCATCCTGTAAGAGAGGACGATCATTTTGA	TGCAGTTTCTTTCCAAGCGATGAAAGAATTTGGGACTTTCCATCCTGTAAGAGAGGACGATCATTTTGA	43:C>T	43	0.8125	1	C	0.92116	T	0.07884
100171903|F|0-32:T>C-32:T>C	TGCAGCTAAGCTTGTTCTAGATATGACTAGCTTGCATAATTGTAAAGTTACAGATCGGAAGAGCGGTTC	TGCAGCTAAGCTTGTTCTAGATATGACTAGCTTGCATAATTGTAAAGTTAC	32:T>C	32	0.882353	0.95	T	0.94421	C	0.05579
100172259|F|0-7:C>A-7:C>A	TGCAGGCCAGGCAACTGAACAAAAGTTATTCTAAAATCAATGATTACAGATCGGAAGAGCGGTTCAGCA	TGCAGGCCAGGCAACTGAACAAAAGTTATTCTAAAATCAATGATTAC	7:C>A	7	0.817794	1	G	0.96652	T	0.03348
100181461|F|0-66:T>A-66:T>A	TGCAGTTGCAACATGCAGGTTACGCTGCTCACCTGAAGAGTATATTCTCTCTGGTTGCCTTTTCTTTTC	TGCAGTTGCAACATGCAGGTTACGCTGCTCACCTGAAGAGTATATTCTCTCTGGTTGCCTTTTCTTTTC	66:T>A	66	0.922794	1	C	0.98325	G	0.01675
100181493|F|0-46:G>T-46:G>T	TGCAGACAACAAATTGAATGTTCCGAGGGTATATGAGAGAGGATTTGCAGGGAATGTATTAGTCAGATA	TGCAGACAACAAATTGAATGTTCCGAGGGTATATGAGAGAGGATTTGCAGGGAATGTATTAGTCAGATA	46:G>T	46	0.882353	1	T	0.9878	G	0.0122
100181582|F|0-63:G>A-63:G>A	TGCAGAAAAAGAAGAGTGATGTCTGACTTGTCCCACAATGCCGCCCATGAAGACATAGAGAGAGTGAAA	TGCAGAAAAAGAAGAGTGATGTCTGACTTGTCCCACAATGCCGCCCATGAAGACATAGAGAGAGTGAAA	63:G>A	63	0.941176	0.986842	A	0.93673	G	0.06327
100181647|F|0-23:A>C-23:A>C	TGCAGAAAACATACACTTCCAAAATTTCCCTTACGATCTGACTTTGTCTGTAAAAACGTCAACGAAGGA	TGCAGAAAACATACACTTCCAAAATTTCCCTTACGATCTGACTTTGTCTGTAAAAACGTCAACGAAGGA	23:A>C	23	0.835368	1	C	0.72059	G	0.27941
100181662|F|0-20:T>G-20:T>G	TGCAGAAAACTAATGAAACTTAGCTAACCATTATCTTGAAGCTAAATATTCACAATCATCTACTGGAAT	TGCAGAAAACTAATGAAACTTAGCTAACCATTATCTTGAAGCTAAATATTCACAATCATCTACTGGAAT	20:T>G	20	0.827206	1	A	0.70444	G	0.29556
100181702|F|0-64:C>T-64:C>T	TGCAGAAAAGCTTATTTGATCTAACTCGGATAGGAATGTCTATAGTCCATTGGTTATAGTTCAACAATA	TGCAGAAAAGCTTATTTGATCTAACTCGGATAGGAATGTCTATAGTCCATTGGTTATAGTTCAACAATA	64:C>T	64	0.860294	1	G	0.7823	A	0.2177
100181743|F|0-29:C>A-29:C>A	TGCAGAAAATATTAAAAATAAAACCGTGACAGATATCAGACCATTCAGCTTATTATGAACGCGGGAAGA	TGCAGAAAATATTAAAAATAAAACCGTGACAGATATCAGACCATTCAGCTTATTATGAACGCGGGAAGA	29:C>A	29	0.807684	1	G	0.96186	T	0.03814
100181786|F|0-57:G>T-57:G>T	TGCAGAAAATGTTCATGTGAATGGCCAAACAAAGTGTCAGAGTGGGACAAAGCCAGAGATTCTATCAAA	TGCAGAAAATGTTCATGTGAATGGCCAAACAAAGTGTCAGAGTGGGACAAAGCCAGAGATTCTATCAAA	57:G>T	57	0.835368	0.983333	G	0.98554	A	0.01446
100181835|F|0-50:A>G-50:A>G	TGCAGAAACAGTTTGATAAGTTGCTGAAGCAGAAACACACATCAGCATGGACCAGTGGGTGGAAGAAAC	TGCAGAAACAGTTTGATAAGTTGCTGAAGCAGAAACACACATCAGCATGGACCAGTGGGTGGAAGAAAC	50:A>G	50	0.835368	1	C	0.97717	T	0.02283
100181835|F|0-8:C>G-8:C>G	TGCAGAAACAGTTTGATAAGTTGCTGAAGCAGAAACACACATCAGCATGGACCAGTGGGTGGAAGAAAC	TGCAGAAACAGTTTGATAAGTTGCTGAAGCAGAAACACACATCAGCATGGACCAGTGGGTGGAAGAAAC	8:C>G	8	0.807757	1	T	0.98298	A	0.01702
100182026|F|0-54:G>A-54:G>A	TGCAGAAATAAGCTTACTTTTTCTTGTGGGAATGACGAAGTTAGAAACCTTTTGGACATTTTGTCCAGG	TGCAGAAATAAGCTTACTTTTTCTTGTGGGAATGACGAAGTTAGAAACCTTTTGGACATTTTGTCCAGG	54:G>A	54	0.817721	0.965517	A	0.97653	G	0.02347
100182070|F|0-26:T>C-26:T>C	TGCAGAAATGACGGAGTCAAGTCAAATGACGGTGAAAAATTGAAATGATCAAACCCTAACAAACTGTTT	TGCAGAAATGACGGAGTCAAGTCAAATGACGGTGAAAAATTGAAATGATCAAACCCTAACAAACTGTTT	26:T>C	26	0.867647	1	A	0.64496	G	0.35504
100182126|F|0-38:G>T-38:G>T	TGCAGAACAAAGAAGTAAAATTTGAAGATTTTAGTGATGCCAAGTTTGGTGAAAAGGCAGCAAACCTAT	TGCAGAACAAAGAAGTAAAATTTGAAGATTTTAGTGATGCCAAGTTTGGTGAAAAGGCAGCAAACCTAT	38:G>T	38	0.897059	1	T	0.63693	C	0.36307
100182169|F|0-56:G>A-56:G>A	TGCAGAACACCGTGATGCTCGTGATCTGAATGTAAATGCCAATACTCGGGTTGGAAGGGGTATGTACAA	TGCAGAACACCGTGATGCTCGTGATCTGAATGTAAATGCCAATACTCGGGTTGGAAGGGGTATGTACAA	56:G>A	56	0.800676	1	G	0.98745	A	0.01255
100182226|F|0-7:G>C-7:G>C	TGCAGAAGCACTTCTAAATATTTGTTGGTGTTTTGATTGTAAACAATTTCCTCCGACTCCTTTGTCATA	TGCAGAAGCACTTCTAAATATTTGTTGGTGTTTTGATTGTAAACAATTTCCTCCGACTCCTTTGTCATA	7:G>C	7	0.817721	1	T	0.53139	G	0.46861
100182280|F|0-8:G>A-8:G>A	TGCAGAACGTATTTTGATTATTGGAAGATCTAATCGAGGAATTCGGAAAAGGGAGCCCCGTTCGTTCTT	TGCAGAACGTATTTTGATTATTGGAAGATCTAATCGAGGAATTCGGAAAAGGGAGCCCCGTTCGTTCTT	8:G>A	8	0.823529	1	G	0.65756	A	0.34244
100182317|F|0-64:A>T-64:A>T	TGCAGAACTGATAATGCAATAAAGAATCACTGGAATGGTTCTTTGAAGAAAAAGAAGGATTTCTATTTA	TGCAGAACTGATAATGCAATAAAGAATCACTGGAATGGTTCTTTGAAGAAAAAGAAGGATTTCTATTTA	64:A>T	64	0.819853	1	G	0.53155	A	0.46845
100182435|F|0-41:A>G-41:A>G	TGCAGAAGAAGCAGATTCTCGAGAGGGCGCAGGCTGAGATTACCAAAATTCAGGAAGGTGATGAGGAGG	TGCAGAAGAAGCAGATTCTCGAGAGGGCGCAGGCTGAGATTACCAAAATTCAGGAAGGTGATGAGGAGG	41:A>G	41	0.807684	0.982759	G	0.65741	A	0.34259
100182440|F|0-34:C>A-34:C>A	TGCAGAAGAAGGCCAAATGACCAAACCATTTTATCTTCTGAAGGCATTAGCTCACCATGTCACTGCCTA	TGCAGAAGAAGGCCAAATGACCAAACCATTTTATCTTCTGAAGGCATTAGCTCACCATGTCACTGCCTA	34:C>A	34	0.807941	1	A	0.67992	G	0.32008
100182450|F|0-65:C>T-65:C>T	TGCAGAAGAATGCTGCCCTGTTGTTTCAAACTTCTCTTGGCAACATGGAAGATTGATGTGTACTACAGT	TGCAGAAGAATGCTGCCCTGTTGTTTCAAACTTCTCTTGGCAACATGGAAGATTGATGTGTACTACAGT	65:C>T	65	0.911765	0.984848	C	0.67874	G	0.32126
100182516|F|0-52:A>C-52:A>C	TGCAGAAGCAATTGGGACATAGATATTATGTTAGGAACTGAAAAGCAAGACAATTGCTTTGCTGTCCCC	TGCAGAAGCAATTGGGACATAGATATTATGTTAGGAACTGAAAAGCAAGACAATTGCTTTGCTGTCCCC	52:A>C	52	0.827206	1	T	0.688	A	0.312
100182543|F|0-66:T>C-66:T>C	TGCAGAAGCCATGTCACAGTCCTTATCACTGTCTGCAAATAAATTGTTTTCCAAAAGAATCAAGCTTAC	TGCAGAAGCCATGTCACAGTCCTTATCACTGTCTGCAAATAAATTGTTTTCCAAAAGAATCAAGCTTAC	66:T>C	66	0.797794	1	T	0.69277	C	0.30723
100182545|F|0-27:T>C-27:T>C	TGCAGAAGCCATTTGAATTATAAGTTCTAAACATGTGATGTCTCAAAAGGCACCATGTTCAAAATTTAC	TGCAGAAGCCATTTGAATTATAAGTTCTAAACATGTGATGTCTCAAAAGGCACCATGTTCAAAATTTAC	27:T>C	27	0.893382	1	G	0.69844	A	0.30156
100182553|F|0-63:C>A-63:C>A	TGCAGAAGCTAATATAGAATAAGCTAACATGCAATCATATACTCTATTAGTGTGCAATTGAAACTAAAT	TGCAGAAGCTAATATAGAATAAGCTAACATGCAATCATATACTCTATTAGTGTGCAATTGAAACTAAAT	63:C>A	63	0.807647	1	G	0.56553	T	0.43447
100182660|F|0-5:A>C-5:A>C	TGCAGAAGTAACTCTCAGGGGAGAATGATCCCTTCTCACAATATGAATTCTTCATTCACTAAGGGTAAT	TGCAGAAGTAACTCTCAGGGGAGAATGATCCCTTCTCACAATATGAATTCTTCATTCACTAAGGGTAAT	5:A>C	5	0.807904	1	T	0.58597	C	0.41403
100182672|F|0-34:G>A-34:G>A	TGCAGAAGTCACAGGTGAGAAAATAAAATAAGACGCAATACCAAGATAATTTCAATATAACTACATAAG	TGCAGAAGTCACAGGTGAGAAAATAAAATAAGACGCAATACCAAGATAATTTCAATATAACTACATAAG	34:G>A	34	0.801471	1	A	0.59476	G	0.40524
100182672|F|0-36:A>G-36:A>G	TGCAGAAGTCACAGGTGAGAAAATAAAATAAGACGCAATACCAAGATAATTTCAATATAACTACATAAG	TGCAGAAGTCACAGGTGAGAAAATAAAATAAGACGCAATACCAAGATAATTTCAATATAACTACATAAG	36:A>G	36	0.823529	0.982759	G	0.5625	T	0.4375
100182679|F|0-26:A>G-26:A>G	TGCAGAAGTGAAAAATAAACTTGAGAATCACAATACATTAGTTATGACCTTGGGAATGTATGGCTTGCC	TGCAGAAGTGAAAAATAAACTTGAGAATCACAATACATTAGTTATGACCTTGGGAATGTATGGCTTGCC	26:A>G	26	0.886029	1	C	0.686	T	0.314
100182691|F|0-28:T>A-28:T>A	TGCAGAAGTGGCTTGAGCGGAATGGCCCTTTTGATGCTGTTGTAGATGGTGCAAATGTAGGCCTTTCCA	TGCAGAAGTGGCTTGAGCGGAATGGCCCTTTTGATGCTGTTGTAGATGGTGCAAATGTAGGCCTTTCCA	28:T>A	28	0.807647	0.954444	A	0.65502	T	0.34498
100182878|F|0-59:T>A-59:T>A	TGCAGAATCGTTTTGACCAGTCAATTGAACGTAACAGATCGAAACTGAGAAACTACCACTAGAAGCAAG	TGCAGAATCGTTTTGACCAGTCAATTGAACGTAACAGATCGAAACTGAGAAACTACCACTAGAAGCAAG	59:T>A	59	0.800676	1	G	0.68227	A	0.31773
100182923|F|0-56:A>G-56:A>G	TGCAGAATGAGGCCAGTTAGTTACTATGGACTAAAGGAATGAACGAAAGAAAAGCAAATGTTACTAACT	TGCAGAATGAGGCCAGTTAGTTACTATGGACTAAAGGAATGAACGAAAGAAAAGCAAATGTTACTAACT	56:A>G	56	0.807757	0.982143	T	0.84018	C	0.15982
100182961|F|0-41:T>C-41:T>C	TGCAGAATGTGTGAAAAAAATAGTTGGTTTGATTCTTTCAATAATCTACATCAAGTTGTTTAGACAACC	TGCAGAATGTGTGAAAAAAATAGTTGGTTTGATTCTTTCAATAATCTACATCAAGTTGTTTAGACAACC	41:T>C	41	0.856618	1	A	0.88478	G	0.11522
100183036|F|0-58:G>A-58:G>A	TGCAGAATTGGACTCTGCTGCGGGTGCTGCCACTCAGGTAAGTATTTATTGTCGGTTCGCTAGAGCAAA	TGCAGAATTGGACTCTGCTGCGGGTGCTGCCACTCAGGTAAGTATTTATTGTCGGTTCGCTAGAGCAAA	58:G>A	58	0.813783	1	T	0.89315	A	0.10685
100183049|F|0-34:A>T-34:A>T	TGCAGAATTTAAGGGAAAATCCTCAGCCAAATCTAATGAATATATAATGTTTATAAAACGTTGTGAAGA	TGCAGAATTTAAGGGAAAATCCTCAGCCAAATCTAATGAATATATAATGTTTATAAAACGTTGTGAAGA	34:A>T	34	0.813783	1	A	0.91372	C	0.08628
100183130|F|0-67:C>T-67:C>T	TGCAGACAAGTCTTTGTCCAGACCAACCATAGCAGAAATTGTCCTTAGTCTCTCCCTTCTCACTCAACC	TGCAGACAAGTCTTTGTCCAGACCAACCATAGCAGAAATTGTCCTTAGTCTCTCCCTTCTCACTCAACC	67:C>T	67	0.845588	1	T	0.90929	C	0.09071
100183145|F|0-56:C>G-56:C>G	TGCAGACAATTGGGTGTCGACACTGGTGATAATCTTACTTGCTGAATTCATACTGTCAATAATAAATGA	TGCAGACAATTGGGTGTCGACACTGGTGATAATCTTACTTGCTGAATTCATACTGTCAATAATAAATGA	56:C>G	56	0.860294	1	T	0.93873	C	0.06127
100183151|F|0-42:C>G-42:C>G	TGCAGACAATTTTATATTTTAGGTAACCTTCCAACAACAGAACGCGTTCTTATATTACAAACGTCACAA	TGCAGACAATTTTATATTTTAGGTAACCTTCCAACAACAGAACGCGTTCTTATATTACAAACGTCACAA	42:C>G	42	0.834559	1	A	0.92553	G	0.07447
100183181|F|0-68:C>A-68:C>A	TGCAGACACTTTTTATATAATTTAGAAGGGGTCAATCTAATTTTGGGATTTCTTCGTAATCTTTATTAC	TGCAGACACTTTTTATATAATTTAGAAGGGGTCAATCTAATTTTGGGATTTCTTCGTAATCTTTATTAC	68:C>A	68	0.849265	0.951936	A	0.95652	G	0.04348
100183183|F|0-16:T>G-16:T>G	TGCAGACAGAATACGATGTAGAGGACATATTATGCCACAACAAACCCTAATTATATCAAATATAAAGAA	TGCAGACAGAATACGATGTAGAGGACATATTATGCCACAACAAACCCTAATTATATCAAATATAAAGAA	16:T>G	16	0.959559	1	C	0.97863	G	0.02137
100183197|F|0-7:A>T-7:A>T	TGCAGACAGGAGAAGAGTTATGAAGATCTGAATTCACACTGAATCCAGGGGAGCAATTGGAAAAGAGAC	TGCAGACAGGAGAAGAGTTATGAAGATCTGAATTCACACTGAATCCAGGGGAGCAATTGGAAAAGAGAC	7:A>T	7	0.801	1	G	0.50408	A	0.49592
100183207|F|0-60:C>T-60:C>T	TGCAGACATAGGCGTAGATCTACCTTAGAATATTTCTAGGACATTGTATAAATAATATACCAAGTATAA	TGCAGACATAGGCGTAGATCTACCTTAGAATATTTCTAGGACATTGTATAAATAATATACCAAGTATAA	60:C>T	60	0.893382	1	C	0.54126	T	0.45874
100183216|F|0-54:G>A-54:G>A	TGCAGACATCGATGCCACAACAAGGACAATCGAATAAACTTGTTAGGAGGTCAAGGCAAAACACATTGC	TGCAGACATCGATGCCACAACAAGGACAATCGAATAAACTTGTTAGGAGGTCAAGGCAAAACACATTGC	54:G>A	54	0.807941	1	C	0.58475	A	0.41525
100183229|F|0-63:A>C-63:A>C	TGCAGACATGGCGGTGGAGAGACATGGCTGTTCCAAACCCAGGGTTTGGTTTTTTCTCTCTTCAATTCA	TGCAGACATGGCGGTGGAGAGACATGGCTGTTCCAAACCCAGGGTTTGGTTTTTTCTCTCTTCAATTCA	63:A>C	63	0.889706	1	C	0.56332	T	0.43668
100183241|F|0-11:G>A-11:G>A	TGCAGACATTAGTAGTACTAGTATGGAATTCCTGATAACAAATTACTTGCGCAGGATGGCTTTGTATGG	TGCAGACATTAGTAGTACTAGTATGGAATTCCTGATAACAAATTACTTGCGCAGGATGGCTTTGTATGG	11:G>A	11	0.871324	1	C	0.57042	T	0.42958
100183273|F|0-52:C>T-52:C>T	TGCAGACCAGCTTTGGAGGAACGGGAAACGGCCTTTGTGGTCTTGGGCTTGCCCCTTCCACCCTTCTTC	TGCAGACCAGCTTTGGAGGAACGGGAAACGGCCTTTGTGGTCTTGGGCTTGCCCCTTCCACCCTTCTTC	52:C>T	52	0.800676	1	C	0.57658	G	0.42342
100183305|F|0-26:T>C-26:T>C	TGCAGACCTACACAAACACAAAAGGCTATTAGATAAATAAAAGATGGTTTTTTGCAAAGAAAAACTTCA	TGCAGACCTACACAAACACAAAAGGCTATTAGATAAATAAAAGATGGTTTTTTGCAAAGAAAAACTTCA	26:T>C	26	0.871324	1	G	0.59524	A	0.40476
100183370|F|0-47:A>T-47:A>T	TGCAGACGGGTGCAGGTGAAGTAAAAATAATTGTTGAGATTGCAAGTACATGATTTGGATAAGGATTAC	TGCAGACGGGTGCAGGTGAAGTAAAAATAATTGTTGAGATTGCAAGTACATGATTTGGATAAGGATTAC	47:A>T	47	0.823529	1	A	0.69636	G	0.30364
100183397|F|0-13:T>A-13:T>A	TGCAGACTCCAACTACCTCAGCTAGTTAGGGTGCAATATATAAACACCCTTAGTATAACTAATTCAGGG	TGCAGACTCCAACTACCTCAGCTAGTTAGGGTGCAATATATAAACACCCTTAGTATAACTAATTCAGGG	13:T>A	13	0.826103	1	G	0.74115	C	0.25885
100183464|F|0-68:A>C-68:A>C	TGCAGAGAAAAACACCAGACAGTCATAAGTCAAGTAAATTGCTTTTTCATTGCTCGCAATTATCAACTA	TGCAGAGAAAAACACCAGACAGTCATAAGTCAAGTAAATTGCTTTTTCATTGCTCGCAATTATCAACTA	68:A>C	68	0.871324	1	G	0.76038	A	0.23962
100183567|F|0-10:G>A-10:G>A	TGCAGAGACAGCTCTTACAGAAGCATGCGAGGGAGCTTGAGAGTTTGCGGGTCTGGCTTTCATTTCCTA	TGCAGAGACAGCTCTTACAGAAGCATGCGAGGGAGCTTGAGAGTTTGCGGGTCTGGCTTTCATTTCCTA	10:G>A	10	0.807904	0.954545	G	0.79274	A	0.20726
100183594|F|0-24:G>A-24:G>A	TGCAGAGAGAAATGTTTAGTTTGTGTAGAAAAAGTTGAATACACGCAATAAACAAATTTTTCAAGAAAA	TGCAGAGAGAAATGTTTAGTTTGTGTAGAAAAAGTTGAATACACGCAATAAACAAATTTTTCAAGAAAA	24:G>A	24	0.908088	1	C	0.82243	G	0.17757
100183609|F|0-13:A>G-13:A>G	TGCAGAGAGCACCAGCACCCTCAACACTGCATACTGCAACCACCTTTGTACATCGCATTCATCTACATT	TGCAGAGAGCACCAGCACCCTCAACACTGCATACTGCAACCACCTTTGTACATCGCATTCATCTACATT	13:A>G	13	0.817721	1	A	0.81498	C	0.18502
100183670|F|0-15:A>G-15:A>G	TGCAGAGATCAAAATATCAATTGATTAGCTTGATGTGTTCCACATGTAAGAATGAGTAAACCTATTCAA	TGCAGAGATCAAAATATCAATTGATTAGCTTGATGTGTTCCACATGTAAGAATGAGTAAACCTATTCAA	15:A>G	15	0.817721	1	C	0.83493	A	0.16507
100183680|F|0-57:T>G-57:T>G	TGCAGAGATGTATGGTGTGGCTTGCAAAGAAGCTGTTATGGCTACACAGAAGGTAAATTCATGTTATAA	TGCAGAGATGTATGGTGTGGCTTGCAAAGAAGCTGTTATGGCTACACAGAAGGTAAATTCATGTTATAA	57:T>G	57	0.856618	1	G	0.84135	T	0.15865
100183692|F|0-17:G>T-17:G>T	TGCAGAGATTACTTTCGGCAAACCAGCAGGCGGGTTTCCTTTGAGTATGCACTTTTAGGTATTGAAAGT	TGCAGAGATTACTTTCGGCAAACCAGCAGGCGGGTTTCCTTTGAGTATGCACTTTTAGGTATTGAAAGT	17:G>T	17	0.797794	1	T	0.85646	A	0.14354
100183735|F|0-28:G>A-28:G>A	TGCAGAGCAGAGTAGAAAGTAAAGGTGTGGAGTGATATTTAGAAGTGGTTGAATGGCTGAGAAAAGCAA	TGCAGAGCAGAGTAGAAAGTAAAGGTGTGGAGTGATATTTAGAAGTGGTTGAATGGCTGAGAAAAGCAA	28:G>A	28	0.827206	1	G	0.97072	A	0.02928
100183737|F|0-22:T>A-22:T>A	TGCAGAGCAGGGAGTTGTGTGTTTCTTTGCTTCCTCTTGACCTAGAACTAAATGTGCTTCCTCTTAGTT	TGCAGAGCAGGGAGTTGTGTGTTTCTTTGCTTCCTCTTGACCTAGAACTAAATGTGCTTCCTCTTAGTT	22:T>A	22	0.856618	1	C	0.68347	G	0.31653
100183807|F|0-6:A>G-6:A>G	TGCAGAAGAAGAAGCATCTCTGAAACATAATCAAACTTGAATCAACGACGAAATGAAACCCACATACCT	TGCAGAAGAAGAAGCATCTCTGAAACATAATCAAACTTGAATCAACGACGAAATGAAACCCACATACCT	6:A>G	6	0.875	1	C	0.85294	G	0.14706
100183987|F|0-25:C>G-25:C>G	TGCAGAGTCATTCCTTCTGGGAGCTCATTCGTGTTGGTCACCGAGAAACCAATCCCTCCGTTGCCGATG	TGCAGAGTCATTCCTTCTGGGAGCTCATTCGTGTTGGTCACCGAGAAACCAATCCCTCCGTTGCCGATG	25:C>G	25	0.835368	1	A	0.86626	G	0.13374
100183994|F|0-15:T>C-15:T>C	TGCAGAGTCCATTTATTGTGTTATTTGTACGAAGAGTTTTGTATTCAAAATCCACTCTGAATATATATA	TGCAGAGTCCATTTATTGTGTTATTTGTACGAAGAGTTTTGTATTCAAAATCCACTCTGAATATATATA	15:T>C	15	0.878676	1	A	0.86992	G	0.13008
100184021|F|0-7:T>A-7:T>A	TGCAGAGTGGAATTATTTCTTCTTCAATGTCACGGGACCACAAGGAATACTCCATTTGCAAAGCAGTAA	TGCAGAGTGGAATTATTTCTTCTTCAATGTCACGGGACCACAAGGAATACTCCATTTGCAAAGCAGTAA	7:T>A	7	0.826103	1	A	0.94792	G	0.05208
100184147|F|0-58:T>A-58:T>A	TGCAGATAAGATATTGAAGAACTTCTGATAAAAGTGGAGTTTGGTTAGTGTTGTATCATTTTGAGTTTG	TGCAGATAAGATATTGAAGAACTTCTGATAAAAGTGGAGTTTGGTTAGTGTTGTATCATTTTGAGTTTG	58:T>A	58	0.800676	1	A	0.92355	C	0.07645
100184160|F|0-20:C>A-20:C>A	TGCAGATAATGACTACAGCTCATCAGATGCATACAAAATAACTTCAATCTTATATAGCAACATAAAATA	TGCAGATAATGACTACAGCTCATCAGATGCATACAAAATAACTTCAATCTTATATAGCAACATAAAATA	20:C>A	20	0.926471	1	A	0.60573	G	0.39427
100184405|F|0-16:T>C-16:T>C	TGCAGATCCATCTTGCTAAGGTAAGAGCCTCTGGTGGACCAGTGAGTGATTTTGGCCCTAACTCTGTAC	TGCAGATCCATCTTGCTAAGGTAAGAGCCTCTGGTGGACCAGTGAGTGATTTTGGCCCTAACTCTGTAC	16:T>C	16	0.801471	1	C	0.63672	A	0.36328
100184415|F|0-41:A>C-41:A>C	TGCAGATCCTATAGGAGTCTTTCCACACTCACCAGCACCCTAAGCCCCCAAAATCAACACAAAAATCAG	TGCAGATCCTATAGGAGTCTTTCCACACTCACCAGCACCCTAAGCCCCCAAAATCAACACAAAAATCAG	41:A>C	41	0.807941	1	C	0.63971	G	0.36029
100184454|F|0-41:A>G-41:A>G	TGCAGATCTTGCCAAGAGAATAAAAGAAGCTCATGGTGATCATCCCAAAGTTCTCAATCTCTTGCGTGG	TGCAGATCTTGCCAAGAGAATAAAAGAAGCTCATGGTGATCATCCCAAAGTTCTCAATCTCTTGCGTGG	41:A>G	41	0.801	1	C	0.64831	G	0.35169
100184549|F|0-57:A>C-57:A>C	TGCAGATGCAAGAGCTTGCTAAATTGCTGGTAGAGCTTTGGGATCTCATGGAGACACAAACTGAAGAGC	TGCAGATGCAAGAGCTTGCTAAATTGCTGGTAGAGCTTTGGGATCTCATGGAGACACAAACTGAAGAGC	57:A>C	57	0.823529	1	A	0.65877	C	0.34123
100184575|F|0-63:T>C-63:T>C	TGCAGATGCTGTTCAGGTCAGTTTTTACTTTTTATTCATCTTCATAAGCAAAGCCCAGGAAGTTCATGA	TGCAGATGCTGTTCAGGTCAGTTTTTACTTTTTATTCATCTTCATAAGCAAAGCCCAGGAAGTTCATGA	63:T>C	63	0.834559	1	A	0.66667	G	0.33333
100184646|F|0-47:T>C-47:T>C	TGCAGATGTCTTGTAGACATCGATCCAATGCTCAGACAACTTTGCCTTGAGACCGTGACAATAAGTGAT	TGCAGATGTCTTGTAGACATCGATCCAATGCTCAGACAACTTTGCCTTGAGACCGTGACAATAAGTGAT	47:T>C	47	0.922794	1	T	0.73349	C	0.26651
100184663|F|0-30:T>A-30:T>A	TGCAGATGTTGAAATGAGAACTGTTGAGGATGAAACCAATTTCAAGTCAGATCAACCTGGAGAATCTGT	TGCAGATGTTGAAATGAGAACTGTTGAGGATGAAACCAATTTCAAGTCAGATCAACCTGGAGAATCTGT	30:T>A	30	0.819853	1	A	0.70576	G	0.29424
100184667|F|0-9:C>T-9:C>T	TGCAGATGTCTTCTCTCTTTCACAAGCCATAGGGTTTGCCACCTTCTAAGACTCATGACAATGTTATAC	TGCAGATGTCTTCTCTCTTTCACAAGCCATAGGGTTTGCCACCTTCTAAGACTCATGACAATGTTATAC	9:C>T	9	0.849265	1	C	0.72249	G	0.27751
100184752|F|0-61:G>A-61:G>A	TGCAGATTCCTCGCTGCTAGAATCTTTCATCACAAACAATTTATCAAAACTTTTATCTTTCGCCCTTGC	TGCAGATTCCTCGCTGCTAGAATCTTTCATCACAAACAATTTATCAAAACTTTTATCTTTCGCCCTTGC	61:G>A	61	0.930147	1	A	0.72553	G	0.27447
100184822|F|0-18:C>A-18:C>A	TGCAGATTGTAGTTACAGCATTATTACTACAAGTTTGTTCTTATCAAACTGAATGTGTAATATAAAAAT	TGCAGATTGTAGTTACAGCATTATTACTACAAGTTTGTTCTTATCAAACTGAATGTGTAATATAAAAAT	18:C>A	18	0.817721	0.952963	C	0.73404	G	0.26596
100184885|F|0-60:G>T-60:G>T	TGCAGATTTGCTTGTAGTTTGCTTCGACAGGGCATGAGGCAAATCTGTATCACACTGAATGCAGATTCA	TGCAGATTTGCTTGTAGTTTGCTTCGACAGGGCATGAGGCAAATCTGTATCACACTGAATGCAGATTCA	60:G>T	60	0.823529	1	A	0.80889	C	0.19111
100185086|F|0-37:C>A-37:C>A	TGCAGCAACATTTTCTCCAAAACACAAGGCAAGGCAACACCAAAAAGTAGAAACACACCAGCACTAACC	TGCAGCAACATTTTCTCCAAAACACAAGGCAAGGCAACACCAAAAAGTAGAAACACACCAGCACTAACC	37:C>A	37	0.797794	1	T	0.82127	C	0.17873
100185127|F|0-28:A>T-28:A>T	TGCAGCAACGGCTGCCGCGGGCGAGACAATGCCGGCCGGAGAACAACCTTTTTCGACATAACTGTCGTA	TGCAGCAACGGCTGCCGCGGGCGAGACAATGCCGGCCGGAGAACAACCTTTTTCGACATAACTGTCGTA	28:A>T	28	0.805147	1	A	0.83475	G	0.16525
100185170|F|0-18:G>C-18:G>C	TGCAGCAAGACCTGTGACGTACATTGATATCATAATTTTATTATTTTCTGAAAATTGTAATGATGAATG	TGCAGCAAGACCTGTGACGTACATTGATATCATAATTTTATTATTTTCTGAAAATTGTAATGATGAATG	18:G>C	18	0.807647	1	A	0.84081	G	0.15919
100185195|F|0-65:A>T-65:A>T	TGCAGCAAGCATATTTATTGGAAGCATCTAAGCACATTTGCAGTTCAGAGCTTGTTCGAATTTTTACAG	TGCAGCAAGCATATTTATTGGAAGCATCTAAGCACATTTGCAGTTCAGAGCTTGTTCGAATTTTTACAG	65:A>T	65	0.8125	1	A	0.86404	G	0.13596
100185358|F|0-40:G>A-40:G>A	TGCAGCACATCATTCACATTTTCACACATTTGTGATGACAGTAAATTCAAACTCCAGAGGAGGTTTCAG	TGCAGCACATCATTCACATTTTCACACATTTGTGATGACAGTAAATTCAAACTCCAGAGGAGGTTTCAG	40:G>A	40	0.835368	1	C	0.86722	T	0.13278
100185366|F|0-5:G>C-5:G>C	TGCAGGACATTACAACTCCTTACTAAAATGCAGATATTTCACCATGTTGCTTTCTTCTCAGGTTTTTGG	TGCAGGACATTACAACTCCTTACTAAAATGCAGATATTTCACCATGTTGCTTTCTTCTCAGGTTTTTGG	5:G>C	5	0.813783	0.982143	T	0.85938	C	0.14062
100185432|F|0-20:T>G-20:T>G	TGCAGCACTAGTTTGATTATTGTTGTACCCAGCTATAGGAGTCGGAGACATCAATACATCGTTGTCTTC	TGCAGCACTAGTTTGATTATTGTTGTACCCAGCTATAGGAGTCGGAGACATCAATACATCGTTGTCTTC	20:T>G	20	0.835368	1	G	0.90789	T	0.09211
100185451|F|0-24:A>G-24:A>G	TGCAGCACTGTCCTGTATAAATATAGAAAGCCTGTTGCTAAAAGCAGCTCGTACAAAAGTAGCATCATT	TGCAGCACTGTCCTGTATAAATATAGAAAGCCTGTTGCTAAAAGCAGCTCGTACAAAAGTAGCATCATT	24:A>G	24	0.8125	1	C	0.92892	T	0.07108
100185462|F|0-55:A>C-55:A>C	TGCAGCACTTGTCGCAGCCATAACTTCTGTCATGGGGACTTCGCATTCCAACACCACTGGTACCAGTAA	TGCAGCACTTGTCGCAGCCATAACTTCTGTCATGGGGACTTCGCATTCCAACACCACTGGTACCAGTAA	55:A>C	55	0.830882	1	G	0.93966	T	0.06034
100185499|F|0-24:A>G-24:A>G	TGCAGCAGACACACTTTCTGAGAAAACAAATGATAATTCAGTAAAAATTCGAAGAGTATTCAATGATGT	TGCAGCAGACACACTTTCTGAGAAAACAAATGATAATTCAGTAAAAATTCGAAGAGTATTCAATGATGT	24:A>G	24	0.852941	1	T	0.95951	C	0.04049
100185504|F|0-26:G>A-26:G>A	TGCAGCAGAGAACGTCGTTGGAACTGGGGAAGCATTGACCTGGGCATGTGTTTGCCACGCCCAATTGGG	TGCAGCAGAGAACGTCGTTGGAACTGGGGAAGCATTGACCTGGGCATGTGTTTGCCACGCCCAATTGGG	26:G>A	26	0.817721	1	G	0.94091	T	0.05909
100185529|F|0-64:T>C-64:T>C	TGCAGCAGCAACTTGCTTGCAGTCTTAGATTCTTTGAAGATACCTTTTTACTAACTCCACTTTTTACCA	TGCAGCAGCAACTTGCTTGCAGTCTTAGATTCTTTGAAGATACCTTTTTACTAACTCCACTTTTTACCA	64:T>C	64	0.813783	1	C	0.94977	A	0.05023
100185766|F|0-19:T>C-19:T>C	TGCAGCATATTATTGGTCGTATGGGACCAAGTGTCCTTCATAAATGAAATTTATATTTATGGGAAACTT	TGCAGCATATTATTGGTCGTATGGGACCAAGTGTCCTTCATAAATGAAATTTATATTTATGGGAAACTT	19:T>C	19	0.807941	1	C	0.96047	T	0.03953
100185784|F|0-34:T>G-34:T>G	TGCAGCATCAATGTATCATATAATTGTAATGTACTGATAGGGTTGGTTTGAGATGGTGTAAAGTCTTTA	TGCAGCATCAATGTATCATATAATTGTAATGTACTGATAGGGTTGGTTTGAGATGGTGTAAAGTCTTTA	34:T>G	34	0.830882	1	C	0.98765	A	0.01235
100185793|F|0-60:T>C-60:T>C	TGCAGCATCAGCATCCGCACCAATCTCGATTCCTCCTCCCTTGGCGCCATCGATCACCACTGGGACCTT	TGCAGCATCAGCATCCGCACCAATCTCGATTCCTCCTCCCTTGGCGCCATCGATCACCACTGGGACCTT	60:T>C	60	0.889706	1	G	0.98932	A	0.01068
100185819|F|0-39:A>C-39:A>C	TGCAGCATCTAATGTTGCAGGCTTATCAACGAATCCCTCAGATGGTGGGGCAAGATCCTTGTATGGACA	TGCAGCATCTAATGTTGCAGGCTTATCAACGAATCCCTCAGATGGTGGGGCAAGATCCTTGTATGGACA	39:A>C	39	0.816176	1	T	0.73659	C	0.26341
100185837|F|0-30:T>A-30:T>A	TGCAGCATCTTCTGGCAAAGGCTCCCCGGCTGTTTGTACATCGCGAGATACACCATCTTGTCCAACCCG	TGCAGCATCTTCTGGCAAAGGCTCCCCGGCTGTTTGTACATCGCGAGATACACCATCTTGTCCAACCCG	30:T>A	30	0.852941	1	G	0.79167	A	0.20833
100185874|F|0-67:G>A-67:G>A	TGCAGCATGCAAATTTTTAGTTTCTTTTATGATTATTGAAATATTCCCTCTTGTTTCTAGATTACATGT	TGCAGCATGCAAATTTTTAGTTTCTTTTATGATTATTGAAATATTCCCTCTTGTTTCTAGATTACATGT	67:G>A	67	0.8125	1	T	0.82353	C	0.17647
100185986|F|0-42:G>A-42:G>A	TGCAGCATTGGGAGTAGTGTGTGAATGCACATAGGAAAGATTGTTCATATAATAGCTATTTCAATCATA	TGCAGCATTGGGAGTAGTGTGTGAATGCACATAGGAAAGATTGTTCATATAATAGCTATTTCAATCATA	42:G>A	42	0.823529	1	G	0.80147	C	0.19853
100186060|F|0-40:G>A-40:G>A	TGCAGCCAATAACTTTGCAGGAAATGATTCTAGTATCGAAGAGTACGATGATGTTTGCCACGTAAACAG	TGCAGCCAATAACTTTGCAGGAAATGATTCTAGTATCGAAGAGTACGATGATGTTTGCCACGTAAACAG	40:G>A	40	0.808824	1	G	0.91855	T	0.08145
100186076|F|0-40:C>T-40:C>T	TGCAGCCACAGACAATTGTTTTCCAATTTTAGAACTAAACCCACATAAAAAAAATACTTAGTTGAATAA	TGCAGCCACAGACAATTGTTTTCCAATTTTAGAACTAAACCCACATAAAAAAAATACTTAGTTGAATAA	40:C>T	40	0.826103	1	C	0.86765	T	0.13235
100186099|F|0-40:C>G-40:C>G	TGCAGCCACCTATAGTTCCACTGCAAGTGCTCTAATTATTCTCTGAATATCTGAAACGTTTGGTCACCT	TGCAGCCACCTATAGTTCCACTGCAAGTGCTCTAATTATTCTCTGAATATCTGAAACGTTTGGTCACCT	40:C>G	40	0.817794	1	G	0.88428	A	0.11572
100186270|F|0-67:G>A-67:G>A	TGCAGCCCTGGAGCCCGGTGCCGTAGTGGCACCACCCATCGCCAGACGGGTAGCTTCAATTTTTACAGA	TGCAGCCCTGGAGCCCGGTGCCGTAGTGGCACCACCCATCGCCAGACGGGTAGCTTCAATTTTTACAGA	67:G>A	67	0.817794	0.982759	T	0.9619	A	0.0381
100186327|F|0-60:G>C-60:G>C	TGCAGCCTACAACTTCATCACCATGGGAGGATACCGTGGAGGACTCAACACCTTCGCCGTGGTTGGCCT	TGCAGCCTACAACTTCATCACCATGGGAGGATACCGTGGAGGACTCAACACCTTCGCCGTGGTTGGCCT	60:G>C	60	0.835368	1	A	0.95333	G	0.04667
100186336|F|0-30:T>C-30:T>C	TGCAGCCTATTATAGAAAGAGTACGCACTTTCAGGAAATAATCACAAATATAAACCACTCACCCCAGCA	TGCAGCCTATTATAGAAAGAGTACGCACTTTCAGGAAATAATCACAAATATAAACCACTCACCCCAGCA	30:T>C	30	0.852941	1	T	0.96058	C	0.03942
100186341|F|0-62:C>A-62:C>A	TGCAGCCTCAATATTGAATCCTTATGCAAAATACAGACTGTTCAGGAATCCAAAATATAAGACTTCTGG	TGCAGCCTCAATATTGAATCCTTATGCAAAATACAGACTGTTCAGGAATCCAAAATATAAGACTTCTGG	62:C>A	62	0.801	1	G	0.98349	C	0.01651
100186368|F|0-33:A>G-33:A>G	TGCAGCCTCTCGCCGGATTCGTGGGAGTGGGTCAGCGGCCCCCACGGCTCCACCGTGTCGGAATGGAGT	TGCAGCCTCTCGCCGGATTCGTGGGAGTGGGTCAGCGGCCCCCACGGCTCCACCGTGTCGGAATGGAGT	33:A>G	33	0.819853	0.983333	T	0.9496	C	0.0504
100186427|F|0-29:A>G-29:A>G	TGCAGCCTTGGTTGGCCTTTTTAGTGGTCAGAATGTCGGAAAACAAGTGATTAGTGTTGTTCGTGAGTA	TGCAGCCTTGGTTGGCCTTTTTAGTGGTCAGAATGTCGGAAAACAAGTGATTAGTGTTGTTCGTGAGTA	29:A>G	29	0.817721	1	A	0.53233	C	0.46767
100186443|F|0-57:G>A-57:G>A	TGCAGCGAAAATATTAGACCAACTAGGACATCTCTAGAAATATTTCATAATAAAAAGGATGTTTTACCT	TGCAGCGAAAATATTAGACCAACTAGGACATCTCTAGAAATATTTCATAATAAAAAGGATGTTTTACCT	57:G>A	57	0.826103	1	T	0.67489	C	0.32511
100186525|F|0-21:T>G-21:T>G	TGCAGCGCCGTTTTCGTTGGATTTTTGAGTTTTAGAGGCGGGAGAAATCAGAAGAAGGAGCGAGTTGGG	TGCAGCGCCGTTTTCGTTGGATTTTTGAGTTTTAGAGGCGGGAGAAATCAGAAGAAGGAGCGAGTTGGG	21:T>G	21	0.823529	0.952187	T	0.76681	C	0.23319
100186583|F|0-5:C>T-5:C>T	TGCAGCGTACACTTTTGCCTTTTTATAATGATAGTTACGGATTTTGCAGTAACTTCCACTAAAAATGCA	TGCAGCGTACACTTTTGCCTTTTTATAATGATAGTTACGGATTTTGCAGTAACTTCCACTAAAAATGCA	5:C>T	5	0.801	1	C	0.86449	G	0.13551
100186654|F|0-31:A>G-31:A>G	TGCAGCTAAGAAAGAGAGAAACAATGAAACCATGATTTTCTACAAAGGAAAGAAACACGACAAGTGAAA	TGCAGCTAAGAAAGAGAGAAACAATGAAACCATGATTTTCTACAAAGGAAAGAAACACGACAAGTGAAA	31:A>G	31	0.835368	1	G	0.89238	A	0.10762
100186770|F|0-19:G>A-19:G>A	TGCAGCTATGAGAGGAGGAGCCCAATCGTTCATTGTAGACTTCAAAGAATCACTGCCAAAGCTTCAAAG	TGCAGCTATGAGAGGAGGAGCCCAATCGTTCATTGTAGACTTCAAAGAATCACTGCCAAAGCTTCAAAG	19:G>A	19	0.856618	1	C	0.98317	T	0.01683
100186808|F|0-55:G>C-55:G>C	TGCAGCTCAACTCTGCCGACGCCAACGCTCACCTCACCGGCGCCGCCTTCCACGCGCCGGTGTATCAGC	TGCAGCTCAACTCTGCCGACGCCAACGCTCACCTCACCGGCGCCGCCTTCCACGCGCCGGTGTATCAGC	55:G>C	55	0.807941	1	C	0.55476	G	0.44524
100186858|F|0-33:C>G-33:C>G	TGCAGCTCCTTCTTCCCTGAATATTCCTTCCCACTAGATTTTGTGCTGAGAATGGACAGATTGGTGGCC	TGCAGCTCCTTCTTCCCTGAATATTCCTTCCCACTAGATTTTGTGCTGAGAATGGACAGATTGGTGGCC	33:C>G	33	0.817721	1	A	0.52826	T	0.47174
100186925|F|0-26:T>C-26:T>C	TGCAGCTGAACATAATGACACAGATGTGTTGTCTATTGCAGAGGAAGAAGAAGGGAGAGAAAATAGTAG	TGCAGCTGAACATAATGACACAGATGTGTTGTCTATTGCAGAGGAAGAAGAAGGGAGAGAAAATAGTAG	26:T>C	26	0.826103	1	A	0.59009	C	0.40991
100186997|F|0-45:C>G-45:C>G	TGCAGCTGCCACAAGAGGAGCACTTGGTGGCCCATGTCGTTTCTTCGGCACAGGCATGTCATGGTCATG	TGCAGCTGCCACAAGAGGAGCACTTGGTGGCCCATGTCGTTTCTTCGGCACAGGCATGTCATGGTCATG	45:C>G	45	0.807757	1	T	0.59091	G	0.40909
100187023|F|0-45:C>T-45:C>T	TGCAGCTGCGTGCATGACACATTCAGTGCTCTCCACATCTGAAAGCAAGATGTGCCTGCCACTGCACTA	TGCAGCTGCGTGCATGACACATTCAGTGCTCTCCACATCTGAAAGCAAGATGTGCCTGCCACTGCACTA	45:C>T	45	0.841912	1	T	0.59333	G	0.40667
100187095|F|0-17:C>T-17:C>T	TGCAGCTGTGATGAATGCTTGAAAGGAAGCATTGATGTAGAGAAAAACAAAGGCCAGAATTGGAGCAGC	TGCAGCTGTGATGAATGCTTGAAAGGAAGCATTGATGTAGAGAAAAACAAAGGCCAGAATTGGAGCAGC	17:C>T	17	0.835368	1	T	0.97699	C	0.02301
100187117|F|0-59:C>G-59:C>G	TGCAGCTTAATATCATCATTTTCAGCCTGCTATGGGATGGATTTATATTTCACATTATTCTTTGCAAAC	TGCAGCTTAATATCATCATTTTCAGCCTGCTATGGGATGGATTTATATTTCACATTATTCTTTGCAAAC	59:C>G	59	0.813783	1	T	0.98673	C	0.01327
100187133|F|0-60:A>T-60:A>T	TGCAGCTTATAGTGCTAAGCTTTTTTATTTTGTTTCTATTTGAGGTTTAGGGTTTGGTTCAACATTGAA	TGCAGCTTATAGTGCTAAGCTTTTTTATTTTGTTTCTATTTGAGGTTTAGGGTTTGGTTCAACATTGAA	60:A>T	60	0.900735	1	G	0.52811	A	0.47189
100187218|F|0-58:A>G-58:A>G	TGCAGCTTCTGATTACCCCAATGTTTGTCACAACATGTTCATACGTTACCAAGGTTTGATTTACCCTCC	TGCAGCTTCTGATTACCCCAATGTTTGTCACAACATGTTCATACGTTACCAAGGTTTGATTTACCCTCC	58:A>G	58	0.863971	1	T	0.56373	C	0.43627
100187254|F|0-38:A>T-38:A>T	TGCAGCTTGCTCATCAAGGTTCTTTTTCCCAGGGGGTTAGTTACACAAATTCTCAGGTAACTATGCTCT	TGCAGCTTGCTCATCAAGGTTCTTTTTCCCAGGGGGTTAGTTACACAAATTCTCAGGTAACTATGCTCT	38:A>T	38	0.801	1	G	0.55752	T	0.44248
100187290|F|0-57:T>C-57:T>C	TGCAGCTTTATTGGTTGGCCTGTAATGAAAAATGTCAACAAAATTATATAAATTGAGTCTGATGGAATA	TGCAGCTTTATTGGTTGGCCTGTAATGAAAAATGTCAACAAAATTATATAAATTGAGTCTGATGGAATA	57:T>C	57	0.8125	1	A	0.60514	C	0.39486
100187337|F|0-28:A>C-28:A>C	TGCAGCTTTTTAAGTGCAATATACAATAAATCTATCTGGCCCCATGGATTGTCTAGTGCAATGTTCTTG	TGCAGCTTTTTAAGTGCAATATACAATAAATCTATCTGGCCCCATGGATTGTCTAGTGCAATGTTCTTG	28:A>C	28	0.797794	1	G	0.93852	C	0.06148
100187367|F|0-16:G>C-16:G>C	TGCAGGAAACGGAGAAGGAACGCCGAAAGGTTGAAAAGAAAGAGTGGTGGTGTGAGGTGGGCCCCATGC	TGCAGGAAACGGAGAAGGAACGCCGAAAGGTTGAAAAGAAAGAGTGGTGGTGTGAGGTGGGCCCCATGC	16:G>C	16	0.826103	0.981481	C	0.51422	T	0.48578
100187393|F|0-58:T>C-58:T>C	TGCAGGAAATGGAACTGTGGAGAAAGTGGGTGGTCTTCACTGCTATCTCACTGCTTCTTCTCATTCTAA	TGCAGGAAATGGAACTGTGGAGAAAGTGGGTGGTCTTCACTGCTATCTCACTGCTTCTTCTCATTCTAA	58:T>C	58	0.8125	1	G	0.51478	A	0.48522
100187424|F|0-14:A>C-14:A>C	TGCAGGAAGAAAAAACTAACATTTTACAGAATCACAGCCTGGTCATGGCCTTTTCCTTCCTGCACGCTC	TGCAGGAAGAAAAAACTAACATTTTACAGAATCACAGCCTGGTCATGGCCTTTTCCTTCCTGCACGCTC	14:A>C	14	0.897059	1	T	0.564	C	0.436
100187461|F|0-55:C>T-55:C>T	TGCAGGAAGGTGTACAACAACTTGTTCTTGGTTTATACATCATCAGGGGTGACAACATGTACGACCCTT	TGCAGGAAGGTGTACAACAACTTGTTCTTGGTTTATACATCATCAGGGGTGACAACATGTACGACCCTT	55:C>T	55	0.875	0.954286	G	0.52579	A	0.47421
100187524|F|0-43:G>C-43:G>C	TGCAGGACAAGACTTCCAGAATAGTCAGCAATACCACCCATAAGATCTAATCTTCCAGGAGCTCTCGTA	TGCAGGACAAGACTTCCAGAATAGTCAGCAATACCACCCATAAGATCTAATCTTCCAGGAGCTCTCGTA	43:G>C	43	0.808824	1	T	0.55482	C	0.44518
100187560|F|0-24:G>A-24:G>A	TGCAGGACCTCTTGTTCCAGGTTTGTAAGGGATTGACTTCAACTCCCCTTTATCTATCCGGTGCAAAAG	TGCAGGACCTCTTGTTCCAGGTTTGTAAGGGATTGACTTCAACTCCCCTTTATCTATCCGGTGCAAAAG	24:G>A	24	0.801471	1	G	0.56279	A	0.43721
100187643|F|0-38:T>G-38:T>G	TGCAGGAGCAGTTTTTAGAAACCCATTGTGAGGAGAGTTCTGAGAGTCTTGAATTCTCACTAATCAATA	TGCAGGAGCAGTTTTTAGAAACCCATTGTGAGGAGAGTTCTGAGAGTCTTGAATTCTCACTAATCAATA	38:T>G	38	0.827206	1	C	0.56982	G	0.43018
100187667|F|0-25:G>C-25:G>C	TGCAGGAGGATGGTATGCCGGAGTAGGTGCAAGATCTTCGGTGGAACCAAAGTCGTTCTTGGAGCTTTG	TGCAGGAGGATGGTATGCCGGAGTAGGTGCAAGATCTTCGGTGGAACCAAAGTCGTTCTTGGAGCTTTG	25:G>C	25	0.838235	1	A	0.66667	G	0.33333
100187703|F|0-15:C>G-15:C>G	TGCAGGAGTTACTTCCGAGTCACATGAACCAATAACAAAAAATAGGTGACAAAGAATATGAATAGACAA	TGCAGGAGTTACTTCCGAGTCACATGAACCAATAACAAAAAATAGGTGACAAAGAATATGAATAGACAA	15:C>G	15	0.835368	1	G	0.66981	A	0.33019
100187726|F|0-54:G>C-54:G>C	TGCAGGATAAAGTTGAAACATGCAGCCAGAAACAAGGTAGGAGTGCAGACGCTAGGAAGTTTGTGCATT	TGCAGGATAAAGTTGAAACATGCAGCCAGAAACAAGGTAGGAGTGCAGACGCTAGGAAGTTTGTGCATT	54:G>C	54	0.922794	1	C	0.66239	G	0.33761
100187820|F|0-30:G>T-30:G>T	TGCAGGATTAGATTTGGGAAAAGAAGGACCGTTGGTACATATAGGGAGCTGCATTGCTTCCTTACTAGG	TGCAGGATTAGATTTGGGAAAAGAAGGACCGTTGGTACATATAGGGAGCTGCATTGCTTCCTTACTAGG	30:G>T	30	0.863971	1	A	0.69363	C	0.30637
100187859|F|0-53:C>T-53:C>T	TGCAGGATTTTTTTTGTCAATCACTAGACAATGGAGTGCTAGTGACAAGCTCACCCTTCAGCTGCCTCT	TGCAGGATTTTTTTTGTCAATCACTAGACAATGGAGTGCTAGTGACAAGCTCACCCTTCAGCTGCCTCT	53:C>T	53	0.823529	1	T	0.70833	C	0.29167
100187907|F|0-8:C>A-8:C>A	TGCAGGCACTACTAGAATGGTAATGGTAGTGAAGGAGATGTTGCAACTCTCTTCTTCCACACTTCCATT	TGCAGGCACTACTAGAATGGTAATGGTAGTGAAGGAGATGTTGCAACTCTCTTCTTCCACACTTCCATT	8:C>A	8	0.830882	1	C	0.74514	T	0.25486
100187938|F|0-59:T>G-59:T>G	TGCAGGCATAGCATGAAGTTTTTGTGTGATAATTACTCCTTTCTTTGTCTGAAATATCATTTAGATAAT	TGCAGGCATAGCATGAAGTTTTTGTGTGATAATTACTCCTTTCTTTGTCTGAAATATCATTTAGATAAT	59:T>G	59	0.813783	1	A	0.84889	G	0.15111
100187959|F|0-6:T>C-6:T>C	TGCAGGTATTTCATGTGGGTGACAAGTCACACCCAATGGCTAATGAAATATTCAATGAGCTTCATATAT	TGCAGGTATTTCATGTGGGTGACAAGTCACACCCAATGGCTAATGAAATATTCAATGAGCTTCATATAT	6:T>C	6	0.849265	1	T	0.88511	A	0.11489
100188308|F|0-23:T>A-23:T>A	TGCAGGGTCCAGTGCCTGTGACATAATTATTTGTCCATATTGTCACAAACAGTTTTCCAAAGGTCACGA	TGCAGGGTCCAGTGCCTGTGACATAATTATTTGTCCATATTGTCACAAACAGTTTTCCAAAGGTCACGA	23:T>A	23	0.838235	1	T	0.92576	C	0.07424
100188373|F|0-55:C>T-55:C>T	TGCAGGTAAAATAGTTTGATTTCATGTTGACAAATTATTGTCCTTTGTACCTTTCCAGGGAAAAGAATT	TGCAGGTAAAATAGTTTGATTTCATGTTGACAAATTATTGTCCTTTGTACCTTTCCAGGGAAAAGAATT	55:C>T	55	0.801471	0.967742	G	0.91921	C	0.08079
100188460|F|0-48:T>C-48:T>C	TGCAGGTAGCGGCCCTTCTCTGAGGCAGAAGCCTTTCCAGCCTCCTTCTGCCCCCCATGCCTCCCCTTA	TGCAGGTAGCGGCCCTTCTCTGAGGCAGAAGCCTTTCCAGCCTCCTTCTGCCCCCCATGCCTCCCCTTA	48:T>C	48	0.800676	1	T	0.96234	C	0.03766
100188476|F|0-21:G>A-21:G>A	TGCAGGTAGTTTGAGTGAGAAGAGTATCTGCTTACTCAGGATATTTAGGGCTCAGAATCTGAGATTGTG	TGCAGGTAGTTTGAGTGAGAAGAGTATCTGCTTACTCAGGATATTTAGGGCTCAGAATCTGAGATTGTG	21:G>A	21	0.823529	1	C	0.93349	T	0.06651
100188532|F|0-56:T>C-56:T>C	TGCAGGTCATCTTCCAAACTACAACCCTCAAATTGATGCCACTAAATACTCGCCAATATTTGTCCAGAA	TGCAGGTCATCTTCCAAACTACAACCCTCAAATTGATGCCACTAAATACTCGCCAATATTTGTCCAGAA	56:T>C	56	0.878676	1	A	0.93724	G	0.06276
100188611|F|0-53:T>C-53:T>C	TGCAGGTGACTGGCAACATTTTCTCTAGTAAGCCCAGGAACATTCATCAATTCTAGAATTTTTTTGGGA	TGCAGGTGACTGGCAACATTTTCTCTAGTAAGCCCAGGAACATTCATCAATTCTAGAATTTTTTTGGGA	53:T>C	53	0.801471	1	G	0.94332	C	0.05668
100188628|F|0-42:C>G-42:C>G	TGCAGGTGATCAATGTCTCCCTTATGTTTATTCTTCGGATTTCATTTATTTGATGATGGCGTCTATCAT	TGCAGGTGATCAATGTCTCCCTTATGTTTATTCTTCGGATTTCATTTATTTGATGATGGCGTCTATCAT	42:C>G	42	0.856618	1	G	0.94444	T	0.05556
100188676|F|0-15:A>C-15:A>C	TGCAGGTGGAAGATAAAGCTCCTTATTGTGTAAAGTTGGGAGATGGACACAAGAAGTTGACCAAGGGGT	TGCAGGTGGAAGATAAAGCTCCTTATTGTGTAAAGTTGGGAGATGGACACAAGAAGTTGACCAAGGGGT	15:A>C	15	0.817794	1	C	0.96136	A	0.03864
100188730|F|0-19:G>C-19:G>C	TGCAGGTGTTCCTTGTCAAGATCCTCGGTTGAGTTGTGAAGGGAAAAAAAAAGGAAAAGATGAACCAGT	TGCAGGTGTTCCTTGTCAAGATCCTCGGTTGAGTTGTGAAGGGAAAAAAAAAGGAAAAGATGAACCAGT	19:G>C	19	0.827206	1	A	0.9632	G	0.0368
100188739|F|0-19:A>C-19:A>C	TGCAGGTGTTTTGGTGGTTACAAGGAGTCAACAAAACATTCTGAAACCACCTAGAGGATATTTCGGTCT	TGCAGGTGTTTTGGTGGTTACAAGGAGTCAACAAAACATTCTGAAACCACCTAGAGGATATTTCGGTCT	19:A>C	19	0.926471	0.986486	T	0.97285	A	0.02715
100188748|F|0-61:T>A-61:T>A	TGCAGGTTACGCATATAATATGTTTAGTAGTGAGAAAAAAAAAGTCGAAGATCATGACGAGTTTCCGTG	TGCAGGTTACGCATATAATATGTTTAGTAGTGAGAAAAAAAAAGTCGAAGATCATGACGAGTTTCCGTG	61:T>A	61	0.834559	1	T	0.98523	C	0.01477
100188764|F|0-24:C>T-24:C>T	TGCAGGTTATTCCTCCCTACCTTACCTTCTTGACCTCTTATTATGTTCGCACATGCAAGTATAGACACT	TGCAGGTTATTCCTCCCTACCTTACCTTCTTGACCTCTTATTATGTTCGCACATGCAAGTATAGACACT	24:C>T	24	0.919118	1	T	0.78	C	0.22
100188888|F|0-53:C>T-53:C>T	TGCAGGTTTCTTTATTTCCTTTTCTCATTTGCTTTTAGCTGAGTGAAACGGTGCATTGCTCGACTTCAT	TGCAGGTTTCTTTATTTCCTTTTCTCATTTGCTTTTAGCTGAGTGAAACGGTGCATTGCTCGACTTCAT	53:C>T	53	0.826103	1	T	0.51141	G	0.48859
100188964|F|0-25:A>G-25:A>G	TGCAGTAAAGTCGTCTAACTTTGCTACTCGGTCCAATGTCTCTCCTTATGCTCCACCAATGATTACAAT	TGCAGTAAAGTCGTCTAACTTTGCTACTCGGTCCAATGTCTCTCCTTATGCTCCACCAATGATTACAAT	25:A>G	25	0.867647	0.977273	A	0.73707	G	0.26293
100188980|F|0-32:G>A-32:G>A	TGCAGTAAATTAGTCCAAACGAGTCACAATCTGTTTCAGAAAGCAAAAGTTATACATTATTTCCAAAGC	TGCAGTAAATTAGTCCAAACGAGTCACAATCTGTTTCAGAAAGCAAAAGTTATACATTATTTCCAAAGC	32:G>A	32	0.875	1	G	0.78222	A	0.21778
100189101|F|0-45:A>G-45:A>G	TGCAGTAATAGACAATGTTCCATTGGTTGCTGCAACAATGGGAATATATGATGTCGTTTCTTTCCCTCA	TGCAGTAATAGACAATGTTCCATTGGTTGCTGCAACAATGGGAATATATGATGTCGTTTCTTTCCCTCA	45:A>G	45	0.805147	1	T	0.77966	G	0.22034
100189108|F|0-66:C>G-66:C>G	TGCAGTAATATAAACCATTTTACCAGAGGCTCTACATATTCTAACTACAATACTGGTGAACCTTTGCAT	TGCAGTAATATAAACCATTTTACCAGAGGCTCTACATATTCTAACTACAATACTGGTGAACCTTTGCAT	66:C>G	66	0.852941	1	A	0.78361	G	0.21639
100189123|F|0-67:C>T-67:C>T	TGCAGTAATCCATTTCCGTTGGCTGAAAATGAATTTTCGGCTATTATGGTAAGAGTTTGTCATATATCC	TGCAGTAATCCATTTCCGTTGGCTGAAAATGAATTTTCGGCTATTATGGTAAGAGTTTGTCATATATCC	67:C>T	67	0.841912	1	G	0.82617	T	0.17383
100189168|F|0-9:G>A-9:G>A	TGCAGTACAGACCAGAGTAATAAAGTATTTACTCAGCAAAAGCAAAATTATAATAATAATAATAGAACG	TGCAGTACAGACCAGAGTAATAAAGTATTTACTCAGCAAAAGCAAAATTATAATAATAATAATAGAACG	9:G>A	9	0.827206	0.985294	T	0.78959	A	0.21041
100189173|F|0-18:A>G-18:A>G	TGCAGTACAAGTCCATAAAAAATTTTCATTTCTTTCTACCATAATAAAAAAGCAAGGGTTAGTTTTGTT	TGCAGTACAAGTCCATAAAAAATTTTCATTTCTTTCTACCATAATAAAAAAGCAAGGGTTAGTTTTGTT	18:A>G	18	0.904412	1	G	0.78372	A	0.21628
100189173|F|0-66:G>T-66:G>T	TGCAGTACAAGTCCATAAAAAATTTTCATTTCTTTCTACCATAATAAAAAAGCAAGGGTTAGTTTTGTT	TGCAGTACAAGTCCATAAAAAATTTTCATTTCTTTCTACCATAATAAAAAAGCAAGGGTTAGTTTTGTT	66:G>T	66	0.893382	1	G	0.79778	T	0.20222
100189218|F|0-47:A>G-47:A>G	TGCAGTACCAAAGTTATGAACCTCATTATCTTTTTGGCGCCAATTTGAACCAAAAAAAAAAGTAAGTTA	TGCAGTACCAAAGTTATGAACCTCATTATCTTTTTGGCGCCAATTTGAACCAAAAAAAAAAGTAAGTTA	47:A>G	47	0.813783	1	G	0.78947	A	0.21053
100189250|F|0-52:T>C-52:T>C	TGCAGTACTGAAAAGCTTGGAGGTCCATGGCTATGATCACTAAGTGATTCACTAACCTTTGAGTCCCTT	TGCAGTACTGAAAAGCTTGGAGGTCCATGGCTATGATCACTAAGTGATTCACTAACCTTTGAGTCCCTT	52:T>C	52	0.919118	0.985714	A	0.79487	G	0.20513
100189298|F|0-66:T>G-66:T>G	TGCAGTAGAGAACGGTGGTACTGGGGTGGCAGTTACCTGGCCATGTGTTTGCCACGCCCAGTTGGGTAC	TGCAGTAGAGAACGGTGGTACTGGGGTGGCAGTTACCTGGCCATGTGTTTGCCACGCCCAGTTGGGTAC	66:T>G	66	0.835368	1	C	0.79202	T	0.20798
100189319|F|0-26:G>A-26:G>A	TGCAGTAGCAGTTCCAAAGTATTTAGGGAACATAATGAATGAAAGAGAATGATGACAGGTAAAAGAAAC	TGCAGTAGCAGTTCCAAAGTATTTAGGGAACATAATGAATGAAAGAGAATGATGACAGGTAAAAGAAAC	26:G>A	26	0.800676	1	C	0.79333	T	0.20667
100189379|F|0-26:G>A-26:G>A	TGCAGTAGTAGCTCAAAATCTGTCATGGAGTAGTAAGAAATGATGCTTATATTATGCATGGTTTGGTTC	TGCAGTAGTAGCTCAAAATCTGTCATGGAGTAGTAAGAAATGATGCTTATATTATGCATGGTTTGGTTC	26:G>A	26	0.867647	1	T	0.80172	C	0.19828
100189401|F|0-20:T>G-20:T>G	TGCAGTAGTTCGACTTATGTTGATTCTGTTTCGGTTCCGCTTCTGTGTATTAGTGCTCTTGACGATCCA	TGCAGTAGTTCGACTTATGTTGATTCTGTTTCGGTTCCGCTTCTGTGTATTAGTGCTCTTGACGATCCA	20:T>G	20	0.893382	1	T	0.80097	A	0.19903
100189426|F|0-67:A>T-67:A>T	TGCAGTATAATCCACTATGTGGATCAGAAAAATGTCGCCCAAAATATCCAATGAGAATTGAGAGGTTAC	TGCAGTATAATCCACTATGTGGATCAGAAAAATGTCGCCCAAAATATCCAATGAGAATTGAGAGGTTAC	67:A>T	67	0.830882	1	C	0.811	A	0.189
100189434|F|0-17:G>A-17:G>A	TGCAGTATAGATTGAAGGTGAGAGTTTTCAAGTTGAGTTTTGTGAATGCAACAAATGAGGCCAAGAGAA	TGCAGTATAGATTGAAGGTGAGAGTTTTCAAGTTGAGTTTTGTGAATGCAACAAATGAGGCCAAGAGAA	17:G>A	17	0.813783	1	T	0.83043	C	0.16957
100189448|F|0-27:T>A-27:T>A	TGCAGTATATGATGTATTCCTCCAGTATGATAAATGTTGTTTCCATAGACAAGCTTTACATTGTGCCAC	TGCAGTATATGATGTATTCCTCCAGTATGATAAATGTTGTTTCCATAGACAAGCTTTACATTGTGCCAC	27:T>A	27	0.908088	1	T	0.93913	C	0.06087
100189503|F|0-43:C>T-43:C>T	TGCAGTATCTGAGGTAATCCTAAATCTTTTCAATAAATTTCTACAGAGTACATAAAATATTTTTTCCAG	TGCAGTATCTGAGGTAATCCTAAATCTTTTCAATAAATTTCTACAGAGTACATAAAATATTTTTTCCAG	43:C>T	43	0.8125	1	T	0.93878	C	0.06122
100189561|F|0-45:G>A-45:G>A	TGCAGTATTCAGTTTCTACGTGTGTATTTCTGAAACAATGACACAGATTATACAAATGCAGTTTTTCGA	TGCAGTATTCAGTTTCTACGTGTGTATTTCTGAAACAATGACACAGATTATACAAATGCAGTTTTTCGA	45:G>A	45	0.841912	1	C	0.95319	T	0.04681
100189619|F|0-47:T>C-47:T>C	TGCAGTCAAATGCTCTACCACTGAGCTATGGACCCAAATTATGTTTTTGTGTATGAAGAAAATAATCTT	TGCAGTCAAATGCTCTACCACTGAGCTATGGACCCAAATTATGTTTTTGTGTATGAAGAAAATAATCTT	47:T>C	47	0.813783	1	G	0.95122	A	0.04878
100189622|F|0-37:T>C-37:T>C	TGCAGTCAAATGCTCTACCACTGAGCTATGGACCCATTTGTGAAATATAATTTATCTTTGTCTAAGACA	TGCAGTCAAATGCTCTACCACTGAGCTATGGACCCATTTGTGAAATATAATTTATCTTTGTCTAAGACA	37:T>C	37	0.977941	1	C	0.94213	T	0.05787
100189644|F|0-14:C>T-14:C>T	TGCAGTCAATAATGCAGTGAATGCTGATTTCGTTTTTCAATTCAAAAAACCCTTCTTCTTGGGTGGTGA	TGCAGTCAATAATGCAGTGAATGCTGATTTCGTTTTTCAATTCAAAAAACCCTTCTTCTTGGGTGGTGA	14:C>T	14	0.933824	1	A	0.95781	G	0.04219
100189758|F|0-65:A>T-65:A>T	TGCAGTCCAACCGGTTATCAAGCATATACATTACAAGGTCGACGCAAATCTCTTTCTAATGAAGAAGAT	TGCAGTCCAACCGGTTATCAAGCATATACATTACAAGGTCGACGCAAATCTCTTTCTAATGAAGAAGAT	65:A>T	65	0.852941	1	T	0.95874	C	0.04126
100189786|F|0-35:C>T-35:C>T	TGCAGTCCAGTCCTGGCTTTCAAAATCACCATCCACCACATAGATCTGAGCCTTCATGCTGGAAAATTC	TGCAGTCCAGTCCTGGCTTTCAAAATCACCATCCACCACATAGATCTGAGCCTTCATGCTGGAAAATTC	35:C>T	35	0.926471	1	T	0.9741	C	0.0259
100189822|F|0-54:T>C-54:T>C	TGCAGTCCTTGAGAAAGAACCTGCAAATGTTTAGTACAAACTATAAATAAGTTTTGTGCACAAAACTTA	TGCAGTCCTTGAGAAAGAACCTGCAAATGTTTAGTACAAACTATAAATAAGTTTTGTGCACAAAACTTA	54:T>C	54	0.904412	1	C	0.97653	T	0.02347
100189857|F|0-20:C>T-20:C>T	TGCAGTCTATTATGGACTGTCTCTTCATAAAATAACACCCGAGGCACATTTTCAATTTTCTCTTGCTTG	TGCAGTCTATTATGGACTGTCTCTTCATAAAATAACACCCGAGGCACATTTTCAATTTTCTCTTGCTTG	20:C>T	20	0.911765	1	C	0.98326	A	0.01674
100189874|F|0-37:A>T-37:A>T	TGCAGTCTCTTGGTATCCTCCCAGTTATTCTTTTTGTACTTACTTATAGAAAGTGATGAAATATTTTGA	TGCAGTCTCTTGGTATCCTCCCAGTTATTCTTTTTGTACTTACTTATAGAAAGTGATGAAATATTTTGA	37:A>T	37	0.889706	1	G	0.98848	A	0.01152
100189887|F|0-40:C>A-40:C>A	TGCAGTCTGCGCATTCTCCTTGGCCAACTACCTGGACCGTCCTGTGATCTTCATAGCTGGAGCTTCTTA	TGCAGTCTGCGCATTCTCCTTGGCCAACTACCTGGACCGTCCTGTGATCTTCATAGCTGGAGCTTCTTA	40:C>A	40	0.817721	1	A	0.98922	G	0.01078
100189888|F|0-22:C>T-22:C>T	TGCAGTCTGCTCATATATACGCCCTGTATTATGCAGACGAATAAAAGAAAGTGTAGCGAATGATTCTAT	TGCAGTCTGCTCATATATACGCCCTGTATTATGCAGACGAATAAAAGAAAGTGTAGCGAATGATTCTAT	22:C>T	22	0.838235	0.983333	G	0.79953	A	0.20047
100189931|F|0-67:G>C-67:G>C	TGCAGTCTTGCTTCCTTGTAGAGACTTTCTTGGCGCCCATTGTATTCTTGCCATAGACAGATGGGTGGC	TGCAGTCTTGCTTCCTTGTAGAGACTTTCTTGGCGCCCATTGTATTCTTGCCATAGACAGATGGGTGGC	67:G>C	67	0.819853	0.983333	G	0.80638	T	0.19362
100189934|F|0-62:C>T-62:C>T	TGCAGTCTTGGTTGATAACCATCTTTATGTAGCTAATGTTGGAGATTCTAGGACCATAATATCAAAAGC	TGCAGTCTTGGTTGATAACCATCTTTATGTAGCTAATGTTGGAGATTCTAGGACCATAATATCAAAAGC	62:C>T	62	0.930147	0.985294	C	0.52679	T	0.47321
100189986|F|0-51:G>A-51:G>A	TGCAGTGAACTGAAAAGTGAAAGAAAACAAAAGAAAAATGTGTTTTGTTGGGAAAATAATTGTGAAGAG	TGCAGTGAACTGAAAAGTGAAAGAAAACAAAAGAAAAATGTGTTTTGTTGGGAAAATAATTGTGAAGAG	51:G>A	51	0.893382	1	T	0.84549	G	0.15451
100190024|F|0-54:C>T-54:C>T	TGCAGTGAATTTATCGGATGCTGCGGCAAAACTCAAAGAAGTCGTATCAAATGCCGCTGCTACCACTTC	TGCAGTGAATTTATCGGATGCTGCGGCAAAACTCAAAGAAGTCGTATCAAATGCCGCTGCTACCACTTC	54:C>T	54	0.827206	1	T	0.9739	C	0.0261
100190145|F|0-21:A>T-21:A>T	TGCAGTGATGGCAGGATTGGCACCAGAGGGTACTCAATTTGACACTCGGCATTATGATTCTAAGATGAA	TGCAGTGATGGCAGGATTGGCACCAGAGGGTACTCAATTTGACACTCGGCATTATGATTCTAAGATGAA	21:A>T	21	0.834559	1	T	0.97907	G	0.02093
100190236|F|0-11:C>T-11:C>T	TGCAGTGCCACCACTACAAGTCTGATGGAATTGAATCCACATGAAACAATGAAGAAGGACATAGATGTA	TGCAGTGCCACCACTACAAGTCTGATGGAATTGAATCCACATGAAACAATGAAGAAGGACATAGATGTA	11:C>T	11	0.805147	0.963871	T	0.50962	C	0.49038
100190250|F|0-67:C>T-67:C>T	TGCAGTGCGTATTACTGAGGAGTACATTTATCGCAAGTCTCAGGTATTCATCTAACGATGCCCCTTACA	TGCAGTGCGTATTACTGAGGAGTACATTTATCGCAAGTCTCAGGTATTCATCTAACGATGCCCCTTACA	67:C>T	67	0.834559	1	A	0.57746	G	0.42254
100190290|F|0-64:T>C-64:T>C	TGCAGTGCTTGAATGGGAGATAGTGAACAATTTGAGCCTTGAACTTCCTGCACCTAATAACTCTTACTG	TGCAGTGCTTGAATGGGAGATAGTGAACAATTTGAGCCTTGAACTTCCTGCACCTAATAACTCTTACTG	64:T>C	64	0.826103	0.980769	T	0.72066	G	0.27934
100190324|F|0-12:A>C-12:A>C	TGCAGTGGACAAATCGAAACCCTCTGGGAGGAATATTCCTCTCCCGCGCTACAGTTACCACGGGAGCGG	TGCAGTGGACAAATCGAAACCCTCTGGGAGGAATATTCCTCTCCCGCGCTACAGTTACCACGGGAGCGG	12:A>C	12	0.807647	1	A	0.73671	T	0.26329
100190373|F|0-56:C>A-56:C>A	TGCAGTGGCCACCGCCACCGCAAGTGCATGCTTCTGTTCCTGGTCTGTCCTTGAACCCCCACCAGCTGC	TGCAGTGGCCACCGCCACCGCAAGTGCATGCTTCTGTTCCTGGTCTGTCCTTGAACCCCCACCAGCTGC	56:C>A	56	0.816176	1	A	0.73661	G	0.26339
100190377|F|0-65:G>T-65:G>T	TGCAGTGGCCATAGATGTACATTAGGGTTGTTTTTGTAGAAGAACAAAAAAAAGACTAATTTTTTGATT	TGCAGTGGCCATAGATGTACATTAGGGTTGTTTTTGTAGAAGAACAAAAAAAAGACTAATTTTTTGATT	65:G>T	65	0.801	1	A	0.80097	C	0.19903
100190383|F|0-19:G>A-19:G>A	TGCAGTGGCGAAGAGACTCGTAGCGTTCCTTCTCAGTCATAACAGTTTTGCCCTTATACTTATGGGTGA	TGCAGTGGCGAAGAGACTCGTAGCGTTCCTTCTCAGTCATAACAGTTTTGCCCTTATACTTATGGGTGA	19:G>A	19	0.860294	1	C	0.79902	A	0.20098
100190417|F|0-31:G>C-31:G>C	TGCAGTGGGCTGTTCTTACCAGAAAACATGCGAAGGTTGTAGTGGAAGATGAAACTGTGTTTCCAATGT	TGCAGTGGGCTGTTCTTACCAGAAAACATGCGAAGGTTGTAGTGGAAGATGAAACTGTGTTTCCAATGT	31:G>C	31	0.807904	1	C	0.81776	T	0.18224
100190455|F|0-41:A>T-41:A>T	TGCAGTGGTGCACAGGCTCAAGTCAGATCCACTACCAAATAATGATATTAGATTTAGACTGAGGAGATG	TGCAGTGGTGCACAGGCTCAAGTCAGATCCACTACCAAATAATGATATTAGATTTAGACTGAGGAGATG	41:A>T	41	0.800676	1	G	0.81938	A	0.18062
100190495|F|0-53:G>C-53:G>C	TGCAGTGTACCCATTTACGTACACCATATAAACATACTTACAAGGTGCCAATTGTTATGTAAAGTTTAC	TGCAGTGTACCCATTTACGTACACCATATAAACATACTTACAAGGTGCCAATTGTTATGTAAAGTTTAC	53:G>C	53	0.801	0.954	C	0.82186	T	0.17814
100190534|F|0-47:A>G-47:A>G	TGCAGTGTCAGGTTACACGATTCTGACACGTGTCAACATAAGTAACTATGGTGATAGTTGGTGATAAAT	TGCAGTGTCAGGTTACACGATTCTGACACGTGTCAACATAAGTAACTATGGTGATAGTTGGTGATAAAT	47:A>G	47	0.852941	1	C	0.82341	T	0.17659
100190581|F|0-30:A>C-30:A>C	TGCAGTGTGTAATCGATAGATCTGAAGCAGAAGCTGAAAAAGGAAGGTTTCCGAAGAAGAAGACGATGA	TGCAGTGTGTAATCGATAGATCTGAAGCAGAAGCTGAAAAAGGAAGGTTTCCGAAGAAGAAGACGATGA	30:A>C	30	0.823529	1	G	0.82675	A	0.17325
100190595|F|0-28:A>G-28:A>G	TGCAGTGTTAGGCAACGATACTTGCACAATGGTGGTTGTCGGGAGACAACTACTGTGGTGCACTGTGAA	TGCAGTGTTAGGCAACGATACTTGCACAATGGTGGTTGTCGGGAGACAACTACTGTGGTGCACTGTGAA	28:A>G	28	0.801471	1	A	0.81416	C	0.18584
100190621|F|0-45:G>A-45:G>A	TGCAGTGTTGAGAGTGTCGAGAGTGAGACGAAGAAGTGGAGCGGTGAGCCGATGGTGAAAGGGAGACGG	TGCAGTGTTGAGAGTGTCGAGAGTGAGACGAAGAAGTGGAGCGGTGAGCCGATGGTGAAAGGGAGACGG	45:G>A	45	0.930147	1	G	0.82083	A	0.17917
100190622|F|0-46:C>A-46:C>A	TGCAGTGTTGAGAGTGTCGAGAGTGAGACGAAGAAGTGGAGCGGTGCGCCGGTGTTGAAAGGGAGACGG	TGCAGTGTTGAGAGTGTCGAGAGTGAGACGAAGAAGTGGAGCGGTGCGCCGGTGTTGAAAGGGAGACGG	46:C>A	46	0.926471	1	C	0.83766	G	0.16234
100190629|F|0-20:T>C-20:T>C	TGCAGTGTTGGTGGCGGTGGTGGTGGCGGTGGCTGAGGCGGCGAGGAAATGGAGGGAGGGAGGAGTGCG	TGCAGTGTTGGTGGCGGTGGTGGTGGCGGTGGCTGAGGCGGCGAGGAAATGGAGGGAGGGAGGAGTGCG	20:T>C	20	0.826103	1	G	0.86425	A	0.13575
100190636|F|0-31:G>A-31:G>A	TGCAGTGTTTAGTAGGCAAGGTAATCAGAATGCTAAAAGTCCAAGAAGACACATCTCAGATCTCAACTA	TGCAGTGTTTAGTAGGCAAGGTAATCAGAATGCTAAAAGTCCAAGAAGACACATCTCAGATCTCAACTA	31:G>A	31	0.801	1	G	0.89545	T	0.10455
100190638|F|0-47:C>G-47:C>G	TGCAGTGTTTATATATTCATTTCATAACTGCATCATAAAAATTGCTTCCACTGTTTCTTGGTTGTCTGG	TGCAGTGTTTATATATTCATTTCATAACTGCATCATAAAAATTGCTTCCACTGTTTCTTGGTTGTCTGG	47:C>G	47	0.841912	1	T	0.88424	G	0.11576
100190652|F|0-59:G>A-59:G>A	TGCAGTGTTTCTTTGAAGAAGAGTTTAGTTTCTTGGTCTATCAAGAAGAGTGTCAGAAGGAGAACCTCA	TGCAGTGTTTCTTTGAAGAAGAGTTTAGTTTCTTGGTCTATCAAGAAGAGTGTCAGAAGGAGAACCTCA	59:G>A	59	0.863971	1	T	0.90291	A	0.09709
100190708|F|0-28:C>T-28:C>T	TGCAGTTAAGTGGGATGACACAAGTCTGCAAGTCTTATGTAGATAGGCCTACTTTGGGCCCTTTTTTGG	TGCAGTTAAGTGGGATGACACAAGTCTGCAAGTCTTATGTAGATAGGCCTACTTTGGGCCCTTTTTTGG	28:C>T	28	0.808824	1	A	0.91284	C	0.08716
100190782|F|0-24:A>G-24:A>G	TGCAGTTACTTCCTTTTCCTCGAGAGGTCCAAGTTTTGCAAGCCCGGGAATTCTGAAGCCTGACATCAT	TGCAGTTACTTCCTTTTCCTCGAGAGGTCCAAGTTTTGCAAGCCCGGGAATTCTGAAGCCTGACATCAT	24:A>G	24	0.834559	0.980769	C	0.90909	G	0.09091
100190798|F|0-7:A>G-7:A>G	TGCAGTTAGCATATTATTTCATCCTGAAACAGAATTTTATAAAGAAATTCTCAACCAAATATTGGTTTC	TGCAGTTAGCATATTATTTCATCCTGAAACAGAATTTTATAAAGAAATTCTCAACCAAATATTGGTTTC	7:A>G	7	0.908088	1	A	0.91204	C	0.08796
100190819|F|0-62:C>A-62:C>A	TGCAGTTAGTCAACAACATCCCAAAACAAATAATAATAGTAAATAAATATAATAATTCATGTCATTGTT	TGCAGTTAGTCAACAACATCCCAAAACAAATAATAATAGTAAATAAATATAATAATTCATGTCATTGTT	62:C>A	62	0.841912	1	G	0.92126	A	0.07874
100190825|F|0-47:G>A-47:G>A	TGCAGTTAGTGTTCAATCTCTTCTACCTACATTTTGCTTATCCCCTTGCAATTTTGACATAAGATGGTT	TGCAGTTAGTGTTCAATCTCTTCTACCTACATTTTGCTTATCCCCTTGCAATTTTGACATAAGATGGTT	47:G>A	47	0.897059	1	A	0.96875	G	0.03125
100190855|F|0-19:C>A-19:C>A	TGCAGTTATCACTGTTACCCTCCTGAGCCTGGGATTCTTGGTCTCGGGTGGGTTTGGTGTGATGGCTAT	TGCAGTTATCACTGTTACCCTCCTGAGCCTGGGATTCTTGGTCTCGGGTGGGTTTGGTGTGATGGCTAT	19:C>A	19	0.852941	1	G	0.9898	A	0.0102
100190884|F|0-31:C>T-31:C>T	TGCAGTTATTATGCCCCCTTCAGCCCTGATTCTGCTTGGTAAGTTTACTTTTTGAGTAAATTTGGTTTC	TGCAGTTATTATGCCCCCTTCAGCCCTGATTCTGCTTGGTAAGTTTACTTTTTGAGTAAATTTGGTTTC	31:C>T	31	0.871324	1	C	0.92116	A	0.07884
100190931|F|0-30:G>A-30:G>A	TGCAGTTCAAGGTCCTGACAGCTCACCTTTGGAAGTACAAATAAGAACACAGGTGCTAAATTATTTCGC	TGCAGTTCAAGGTCCTGACAGCTCACCTTTGGAAGTACAAATAAGAACACAGGTGCTAAATTATTTCGC	30:G>A	30	0.915441	0.985294	G	0.50615	C	0.49385
100190937|F|0-60:C>T-60:C>T	TGCAGTTCAATTATATCTGAAGTGGCTACGTATTATGGGCTCACAAACCCATTGGACCCCCCAACGGTC	TGCAGTTCAATTATATCTGAAGTGGCTACGTATTATGGGCTCACAAACCCATTGGACCCCCCAACGGTC	60:C>T	60	0.882353	1	T	0.72709	G	0.27291
100190967|F|0-18:G>A-18:G>A	TGCAGTTCATGCTCTGGTGACCCATTGGGAGCACCCACAAGTTGTTGTAGCACTAGGATTCGAGTTACT	TGCAGTTCATGCTCTGGTGACCCATTGGGAGCACCCACAAGTTGTTGTAGCACTAGGATTCGAGTTACT	18:G>A	18	0.841912	1	G	0.97087	A	0.02913
100191001|F|0-55:T>C-55:T>C	TGCAGTTCCGATCTTGACTTCTTATTGTGTTCCTTAGTGGATGAACAAGATGCAGTACCCTCGTAGTTC	TGCAGTTCCGATCTTGACTTCTTATTGTGTTCCTTAGTGGATGAACAAGATGCAGTACCCTCGTAGTTC	55:T>C	55	0.933824	1	G	0.9234	A	0.0766
100191010|F|0-8:C>T-8:C>T	TGCAGTTCCTCGCTGAATGATCAATGGAACCAAGTTTGGAGTAGGTTTCAGAAATGGAGACAAGATTCC	TGCAGTTCCTCGCTGAATGATCAATGGAACCAAGTTTGGAGTAGGTTTCAGAAATGGAGACAAGATTCC	8:C>T	8	0.807647	0.982143	C	0.92798	A	0.07202
100191021|F|0-33:C>T-33:C>T	TGCAGTTCCTGTGCAGAACATTTCGTCAGCAACCAGCATTTCCTCCACTGATATGGCACGTTCCATGAC	TGCAGTTCCTGTGCAGAACATTTCGTCAGCAACCAGCATTTCCTCCACTGATATGGCACGTTCCATGAC	33:C>T	33	0.893382	1	C	0.98419	T	0.01581
100191097|F|0-7:T>C-7:T>C	TGCAGTTTTTCCCTAAGAAAGTAGGAACACCAAGGAAAAATGAGATTGTATTCATAGCTCCTACTGGGG	TGCAGTTTTTCCCTAAGAAAGTAGGAACACCAAGGAAAAATGAGATTGTATTCATAGCTCCTACTGGGG	7:T>C	7	0.813783	1	A	0.53846	G	0.46154
100191121|F|0-65:T>C-65:T>C	TGCAGTTCTTTTCAATTCCATCTATTCCTAGTTCTACTTTATCAGAAGCCCTAATCCAGAAGGTATTTC	TGCAGTTCTTTTCAATTCCATCTATTCCTAGTTCTACTTTATCAGAAGCCCTAATCCAGAAGGTATTTC	65:T>C	65	0.926471	1	C	0.62241	T	0.37759
100191128|F|0-51:A>T-51:A>T	TGCAGTTGAAATTCTTCCGGTCAGCTGCATAACCATCGATTTTGTGAGTCCATAAAACACTTGGCTCAT	TGCAGTTGAAATTCTTCCGGTCAGCTGCATAACCATCGATTTTGTGAGTCCATAAAACACTTGGCTCAT	51:A>T	51	0.863971	1	T	0.58506	C	0.41494
100191188|F|0-24:G>T-24:G>T	TGCAGTTGATGTAATTCTTTTCTAGACAATTGGTCTTTGCTTATTATATGCAACAATGAGTTATATGCA	TGCAGTTGATGTAATTCTTTTCTAGACAATTGGTCTTTGCTTATTATATGCAACAATGAGTTATATGCA	24:G>T	24	0.886029	1	T	0.62232	G	0.37768
100191243|F|0-64:A>G-64:A>G	TGCAGTTGCGGAAACCCTGAGTCATCAATCACATTTCCTCCATCATGTTCCTCCGAATGATTTTACAGA	TGCAGTTGCGGAAACCCTGAGTCATCAATCACATTTCCTCCATCATGTTCCTCCGAATGATTTTACAGA	64:A>G	64	0.875	1	C	0.60288	T	0.39712
100191305|F|0-12:C>A-12:C>A	TGCAGTTGGTATCAAATAATTTATTGATTTTTTATTGTACTGATTACATAACAATTGATTTGAGAATTA	TGCAGTTGGTATCAAATAATTTATTGATTTTTTATTGTACTGATTACATAACAATTGATTTGAGAATTA	12:C>A	12	0.886029	1	C	0.65	T	0.35
100191310|F|0-67:A>T-67:A>T	TGCAGTTGGTGGAGAATGCATAGCCCACAAGAACCTAACTCCACTACCCTGTAGTGCTGCTGCTATTAC	TGCAGTTGGTGGAGAATGCATAGCCCACAAGAACCTAACTCCACTACCCTGTAGTGCTGCTGCTATTAC	67:A>T	67	0.834559	1	T	0.64681	C	0.35319
100191318|F|0-68:A>T-68:A>T	TGCAGTTGGTGGTGCAAATTCGATAATCCAAGAGTAGAGGGAGAAAAGGGCTCGTGAATTGAGAGATTA	TGCAGTTGGTGGTGCAAATTCGATAATCCAAGAGTAGAGGGAGAAAAGGGCTCGTGAATTGAGAGATTA	68:A>T	68	0.826103	1	A	0.68107	G	0.31893
100191366|F|0-7:G>A-7:G>A	TGCAGTTGTTGACACAAAATTAGCCAATCCTAATTCTTGGATACCATCATGTGCTGATTACACATGAAA	TGCAGTTGTTGACACAAAATTAGCCAATCCTAATTCTTGGATACCATCATGTGCTGATTACACATGAAA	7:G>A	7	0.882353	1	G	0.65509	A	0.34491
100191367|F|0-65:T>G-65:T>G	TGCAGTTGTTGACACAAAATTAGCCAATCCTAATTCTTGGATACCATCATGTGCTGATTACACATTACA	TGCAGTTGTTGACACAAAATTAGCCAATCCTAATTCTTGGATACCATCATGTGCTGATTACACATTACA	65:T>G	65	0.878676	1	G	0.70759	A	0.29241
100191441|F|0-66:A>G-66:A>G	TGCAGTTTATTATTTTGAGGTTTTGCAATATGAGATATGATTTTGACTGGTGGCATTGGGTTCATTACA	TGCAGTTTATTATTTTGAGGTTTTGCAATATGAGATATGATTTTGACTGGTGGCATTGGGTTCATTACA	66:A>G	66	0.867647	1	A	0.94444	T	0.05556
100191499|F|0-50:C>T-50:C>T	TGCAGTTTCCAACAACGACACGAAGTGGTGGGAAAATGTGTTTAGTCCACCAGAAAGAGGTGAGGACTA	TGCAGTTTCCAACAACGACACGAAGTGGTGGGAAAATGTGTTTAGTCCACCAGAAAGAGGTGAGGACTA	50:C>T	50	0.882353	1	C	0.95382	T	0.04618
100191526|F|0-14:A>G-14:A>G	TGCAGTTTCGGTTGACTTTTTTGGTTTCTTTTATACGTTTAGGATACTTTTACATCACCATTGATGCTT	TGCAGTTTCGGTTGACTTTTTTGGTTTCTTTTATACGTTTAGGATACTTTTACATCACCATTGATGCTT	14:A>G	14	0.871324	1	G	0.9572	A	0.0428
100191542|F|0-35:C>G-35:C>G	TGCAGTTTCTCTGTTGGAGACGAATTCTACGGTGTCCACGAGTTTGCCTGAACGGTTAGATATCTCACT	TGCAGTTTCTCTGTTGGAGACGAATTCTACGGTGTCCACGAGTTTGCCTGAACGGTTAGATATCTCACT	35:C>G	35	0.889706	1	A	0.96288	T	0.03712
100191615|F|0-13:C>T-13:C>T	TGCAGTTTGTCTCCAAAATCTGAGAGAAATATTATGGATCCCTTGGAAAAAAGAAAGTTTAGATCTAAA	TGCAGTTTGTCTCCAAAATCTGAGAGAAATATTATGGATCCCTTGGAAAAAAGAAAGTTTAGATCTAAA	13:C>T	13	0.841912	1	T	0.9685	C	0.0315
100191621|F|0-62:A>C-62:A>C	TGCAGTTTGTGAAGGATTTGGGACCAATCGTTCAAAGAGTTGCAGCCAAAAAACTTGATCCAATTCAGC	TGCAGTTTGTGAAGGATTTGGGACCAATCGTTCAAAGAGTTGCAGCCAAAAAACTTGATCCAATTCAGC	62:A>C	62	0.845588	1	C	0.97044	T	0.02956
100191633|F|0-41:T>C-41:T>C	TGCAGTTTGTGTTGTTTGTTTCTTTACGATTCAAATTCTGATAATGCTTTATCCAATTTTTCACTGTTC	TGCAGTTTGTGTTGTTTGTTTCTTTACGATTCAAATTCTGATAATGCTTTATCCAATTTTTCACTGTTC	41:T>C	41	0.867647	1	T	0.96327	G	0.03673
100197647|F|0-39:G>T-39:G>T	TGCAGAAAAATATTACTAATTCTATCCCATTTAGCAGGAGTACTTCTCCTAAATTACAGATCGGAAGAG	TGCAGAAAAATATTACTAATTCTATCCCATTTAGCAGGAGTACTTCTCCTAAATTAC	39:G>T	39	0.871324	1	T	0.97758	C	0.02242
100198184|F|0-21:T>A-21:T>A	TGCAGATAGAAAACTACTACCTAGATAGTAAGAAAAAAAAAAGCAACGTTACAGATCGGAAGAGCGGTT	TGCAGATAGAAAACTACTACCTAGATAGTAAGAAAAAAAAAAGCAACGTTAC	21:T>A	21	0.813783	1	G	0.98874	A	0.01126
100198189|F|0-6:T>C-6:T>C	TGCAGATAGGATCCAACAGCCTGATCAGTGAGAGTAATTTATTTTTACAGATCGGAAGAGCGGTTCAGC	TGCAGATAGGATCCAACAGCCTGATCAGTGAGAGTAATTTATTTTTAC	6:T>C	6	0.856618	1	A	0.56971	T	0.43029
100198507|F|0-36:G>T-36:G>T	TGCAGCAGGTTGGTCTGTCGGGCTCTTTATTTGTATGTTTTTACAGATCGGAAGAGCGGTTCAGCAGGA	TGCAGCAGGTTGGTCTGTCGGGCTCTTTATTTGTATGTTTTTAC	36:G>T	36	0.807684	1	G	0.82367	T	0.17633
100198601|F|0-25:G>C-25:G>C	TGCAGCCAAGGAGTCAAGCATAATGGCAGATTATACAATAAAGGTAATGCTTACAGATCGGAAGAGCGG	TGCAGCCAAGGAGTCAAGCATAATGGCAGATTATACAATAAAGGTAATGCTTAC	25:G>C	25	0.813783	1	A	0.68398	G	0.31602
100199282|F|0-35:C>A-35:C>A	TGCAGTACACCCAAAACCGCAAACCGTAAAAATCCCATTTTTTTTTTTACAGATCGGAAGAGCGGTTCA	TGCAGTACACCCAAAACCGCAAACCGTAAAAATCCCATTTTTTTTTTTAC	35:C>A	35	0.911765	1	T	0.70175	A	0.29825
100199534|F|0-38:G>A-38:G>A	TGCAGTGGATCTGATAGAAAATTCCCTAAATTCATTTGGATCTATTACAGATCGGAAGAGCGGTTCAGC	TGCAGTGGATCTGATAGAAAATTCCCTAAATTCATTTGGATCTATTAC	38:G>A	38	0.813783	1	G	0.70601	C	0.29399
100199728|F|0-37:G>C-37:G>C	TGCAGTTTATAAACGGCATAATACGCGAATAAAGCTTGTTTCAGTTTGGCAATTACAGATCGGAAGAGC	TGCAGTTTATAAACGGCATAATACGCGAATAAAGCTTGTTTCAGTTTGGCAATTAC	37:G>C	37	0.813783	1	A	0.82063	G	0.17937
100201503|F|0-43:T>A-43:T>A	TGCAGAAAAAAACCATGAAAAGTATCACTATGGGGTAGAGAATTGCAAATCAGAAGAAAGCTTTACCAA	TGCAGAAAAAAACCATGAAAAGTATCACTATGGGGTAGAGAATTGCAAATCAGAAGAAAGCTTTACCAA	43:T>A	43	0.813783	1	T	0.98394	A	0.01606
100201567|F|0-13:G>T-13:G>T	TGCAGAAAAATGTGATCTTTTTGTGGGAGAATGGGTGCCAGACCAATCTGGGCCAGTGTACACTAATGA	TGCAGAAAAATGTGATCTTTTTGTGGGAGAATGGGTGCCAGACCAATCTGGGCCAGTGTACACTAATGA	13:G>T	13	0.856618	1	C	0.98843	T	0.01157
100201571|F|0-33:C>T-33:C>T	TGCAGAAAACAACACTTACATTAGTGATCAAATCTAAAGTTTTACTTTATTTGTATGTAAAAATTGAAA	TGCAGAAAACAACACTTACATTAGTGATCAAATCTAAAGTTTTACTTTATTTGTATGTAAAAATTGAAA	33:C>T	33	0.801	1	G	0.69417	A	0.30583
100201614|F|0-32:G>A-32:G>A	TGCAGAAAAGAGTCTGCTGCATCTGCAACTCGGCATGCTTCGAGAACAGAAAGAACATGGCCGCAATAA	TGCAGAAAAGAGTCTGCTGCATCTGCAACTCGGCATGCTTCGAGAACAGAAAGAACATGGCCGCAATAA	32:G>A	32	0.800676	1	G	0.71163	A	0.28837
100201639|F|0-8:A>C-8:A>C	TGCAGAAAATAAAGGGAGATTCAGACCATTCCACTTCTCCAAGATCACTCAAATCACTCTCCACTCATC	TGCAGAAAATAAAGGGAGATTCAGACCATTCCACTTCTCCAAGATCACTCAAATCACTCTCCACTCATC	8:A>C	8	0.797794	1	T	0.90042	A	0.09958
100201649|F|0-17:G>C-17:G>C	TGCAGAAAATCAGAGGAGACTATAAACTAGTTATGGAAACCAGAGAGATTTTTATATGGAAGTCGTCGA	TGCAGAAAATCAGAGGAGACTATAAACTAGTTATGGAAACCAGAGAGATTTTTATATGGAAGTCGTCGA	17:G>C	17	0.875	1	T	0.97581	C	0.02419
100201651|F|0-15:C>T-15:C>T	TGCAGAAAATCATGACGAATACATTATCATTATTACCTGCAACTATAGTATAATATTCAAATTCATAAA	TGCAGAAAATCATGACGAATACATTATCATTATTACCTGCAACTATAGTATAATATTCAAATTCATAAA	15:C>T	15	0.904412	1	T	0.97907	C	0.02093
100201652|F|0-55:G>T-55:G>T	TGCAGAAAATCATGATGAATACATTATCATTACTACCTGCAACTATAGTATAATAGTCAAATTCATAAA	TGCAGAAAATCATGATGAATACATTATCATTACTACCTGCAACTATAGTATAATAGTCAAATTCATAAA	55:G>T	55	0.830882	1	T	0.96899	C	0.03101
100201741|F|0-55:T>C-55:T>C	TGCAGAAACTAAAAAAGATGGACCGTATAGACGTTGAGACAGTATGTTTATATTTTTCCATCCAGTATT	TGCAGAAACTAAAAAAGATGGACCGTATAGACGTTGAGACAGTATGTTTATATTTTTCCATCCAGTATT	55:T>C	55	0.807647	0.981481	G	0.98341	A	0.01659
100201805|F|0-34:G>A-34:G>A	TGCAGAAAGCAGCATCAAGTAGTTGGCCATGGTTGCGCTATCAACTTCTCTTTCTCTCTTCACCATTAC	TGCAGAAAGCAGCATCAAGTAGTTGGCCATGGTTGCGCTATCAACTTCTCTTTCTCTCTTCACCATTAC	34:G>A	34	0.807647	0.983333	T	0.98077	G	0.01923
100201870|F|0-12:C>G-12:C>G	TGCAGAAATATTCTTCCATGTTTATTAGGTTGAAAATTTCTCAATGAAAATGCATGCATGATATAAGAA	TGCAGAAATATTCTTCCATGTTTATTAGGTTGAAAATTTCTCAATGAAAATGCATGCATGATATAAGAA	12:C>G	12	0.823529	0.965517	C	0.98472	A	0.01528
100201889|F|0-10:A>T-10:A>T	TGCAGAAATTAGAACTGCATGCAAGTGTGAGGTCATCATAAAACCAAGAGTAACCCTCCTCTATTCCCA	TGCAGAAATTAGAACTGCATGCAAGTGTGAGGTCATCATAAAACCAAGAGTAACCCTCCTCTATTCCCA	10:A>T	10	0.808824	1	G	0.87441	A	0.12559
100202011|F|0-49:G>T-49:G>T	TGCAGAACATTACACGTATCGATTTTGATATTTTTATCCAATGACATGTGTTGACTCTAATCTTTTGAC	TGCAGAACATTACACGTATCGATTTTGATATTTTTATCCAATGACATGTGTTGACTCTAATCTTTTGAC	49:G>T	49	0.849265	0.964375	G	0.91704	T	0.08296
100202043|F|0-23:A>T-23:A>T	TGCAGAACCCTTTGCGGATTCATATGCTGTGGTGCTTTCCAACACCATCCAGCATACTTACCCCATCCC	TGCAGAACCCTTTGCGGATTCATATGCTGTGGTGCTTTCCAACACCATCCAGCATACTTACCCCATCCC	23:A>T	23	0.801471	1	C	0.93805	T	0.06195
100202062|F|0-67:G>C-67:G>C	TGCAGAACGACTGTGTTTAGCCACTCTCAGACTGTTGTTGTATGTGGGAACTGCCAGACTGTCTTGTGC	TGCAGAACGACTGTGTTTAGCCACTCTCAGACTGTTGTTGTATGTGGGAACTGCCAGACTGTCTTGTGC	67:G>C	67	0.838235	1	A	0.5708	T	0.4292
100202079|F|0-41:A>G-41:A>G	TGCAGAACGTGAAGTCAGTTTTTGATGCTGCTATCAAGGTGATCGTCAAGCCTCCACAAAAACAAGAGA	TGCAGAACGTGAAGTCAGTTTTTGATGCTGCTATCAAGGTGATCGTCAAGCCTCCACAAAAACAAGAGA	41:A>G	41	0.819853	0.983333	C	0.89614	A	0.10386
100202166|F|0-65:A>G-65:A>G	TGCAGAAGAAGAGGAAGACTTGAGTTGGGACATTGAAGATGATGATGATGAGCCTCCCAAGGTTTACAG	TGCAGAAGAAGAGGAAGACTTGAGTTGGGACATTGAAGATGATGATGATGAGCCTCCCAAGGTTTACAG	65:A>G	65	0.826103	1	G	0.92115	A	0.07885
100202172|F|0-66:G>A-66:G>A	TGCAGAAGAAGGAATAACCAAGGTTTGTAGTTGGGGACAAACCAGGCCAGGGCAACCACAAAGAGAGGA	TGCAGAAGAAGGAATAACCAAGGTTTGTAGTTGGGGACAAACCAGGCCAGGGCAACCACAAAGAGAGGA	66:G>A	66	0.841912	1	A	0.88341	G	0.11659
100202174|F|0-63:C>T-63:C>T	TGCAGAAGAAGTTAAGGGAGATTTTGTATTAGCAGGAAGCATAGATGGAGTTGCATTGTTTTACAGATC	TGCAGAAGAAGTTAAGGGAGATTTTGTATTAGCAGGAAGCATAGATGGAGTTGCATTGTTTTAC	63:C>T	63	0.805073	1	G	0.91745	A	0.08255
100202179|F|0-39:G>T-39:G>T	TGCAGAAGACAGGGTTGGACCAAACAAGGATGAAATCCTGGGAAGGTGTGTCATTCCTTTACACAATGT	TGCAGAAGACAGGGTTGGACCAAACAAGGATGAAATCCTGGGAAGGTGTGTCATTCCTTTACACAATGT	39:G>T	39	0.817794	1	A	0.53081	G	0.46919
100202190|F|0-40:A>G-40:A>G	TGCAGAAGACTTTTTCACATTCACACACAAGTAAAAATAAAAGTAATGAATCTTTTTAGAATCCTTTTA	TGCAGAAGACTTTTTCACATTCACACACAAGTAAAAATAAAAGTAATGAATCTTTTTAGAATCCTTTTA	40:A>G	40	0.816176	0.982143	C	0.50784	T	0.49216
100202193|F|0-9:G>A-9:G>A	TGCAGAAGAGAAAGATGTCACAGTGGAAATTGGCAAGAGTGCTTCCAAAATGGGTGCAGATTTGAGGGA	TGCAGAAGAGAAAGATGTCACAGTGGAAATTGGCAAGAGTGCTTCCAAAATGGGTGCAGATTTGAGGGA	9:G>A	9	0.797794	1	T	0.50233	A	0.49767
100202237|F|0-27:G>A-27:G>A	TGCAGAAGCAAACTCGTCTTCTCACCCGCTGCTGAAAAGTCCGATGGCAGGAACTTTCTACAGGAGTCC	TGCAGAAGCAAACTCGTCTTCTCACCCGCTGCTGAAAAGTCCGATGGCAGGAACTTTCTACAGGAGTCC	27:G>A	27	0.807684	1	C	0.50485	T	0.49515
100202246|F|0-7:G>A-7:G>A	TGCAGAAGCAGTTTTTGACTAAACATGAATATCCGTCACCAAACAGACCCTGTTTATTTATTATACATA	TGCAGAAGCAGTTTTTGACTAAACATGAATATCCGTCACCAAACAGACCCTGTTTATTTATTATACATA	7:G>A	7	0.838235	1	T	0.60041	G	0.39959
100202260|F|0-36:A>G-36:A>G	TGCAGAAGCCTTTTTCTCAAATCTTTCAACTTATCTACAACAGAGCGACCTGCGAATTTCAGTGGGTGT	TGCAGAAGCCTTTTTCTCAAATCTTTCAACTTATCTACAACAGAGCGACCTGCGAATTTCAGTGGGTGT	36:A>G	36	0.813783	1	C	0.63496	T	0.36504
100202323|F|0-42:G>A-42:G>A	TGCAGAAGTAACTTTTAGTTGTCCCCATCTGAGCAGGGAAACGCCCTAGTTCTGATCGATCAGGTAGTG	TGCAGAAGTAACTTTTAGTTGTCCCCATCTGAGCAGGGAAACGCCCTAGTTCTGATCGATCAGGTAGTG	42:G>A	42	0.826103	1	C	0.70127	T	0.29873
100202355|F|0-45:A>G-45:A>G	TGCAGAAGTTATTTGGCCCTGGGGTTGCCCATGTGACAAGCGACCAAACCATTCTTTATGTTGATCTTC	TGCAGAAGTTATTTGGCCCTGGGGTTGCCCATGTGACAAGCGACCAAACCATTCTTTATGTTGATCTTC	45:A>G	45	0.897059	1	G	0.7376	C	0.2624
100202387|F|0-27:G>A-27:G>A	TGCAGAATACAACCTTGTACCATCATCGATAATAGAGCTCCTTTGATATTCAAGAACCCAAGTGTTGGG	TGCAGAATACAACCTTGTACCATCATCGATAATAGAGCTCCTTTGATATTCAAGAACCCAAGTGTTGGG	27:G>A	27	0.900735	1	T	0.74766	C	0.25234
100202397|F|0-41:C>T-41:C>T	TGCAGAATACCGTTGGTCAGTGACATACCAACCATAATTTTCGGAGCAGATGTAACCCACCCTGAAAAC	TGCAGAATACCGTTGGTCAGTGACATACCAACCATAATTTTCGGAGCAGATGTAACCCACCCTGAAAAC	41:C>T	41	0.841912	1	A	0.75366	G	0.24634
100202428|F|0-33:C>A-33:C>A	TGCAGAATATCTGTTTTCATGATCATCAACTCACGGGGTTATTTTGAAAAAAAAAAAATATGACATCAT	TGCAGAATATCTGTTTTCATGATCATCAACTCACGGGGTTATTTTGAAAAAAAAAAAATATGACATCAT	33:C>A	33	0.845588	1	G	0.76225	A	0.23775
100202446|F|0-28:G>A-28:G>A	TGCAGAATCACAGAATAGCCATGAAAAAGAAATAACAATGTTCAAAAGGGATGCTTGTTTCTCAAGTGC	TGCAGAATCACAGAATAGCCATGAAAAAGAAATAACAATGTTCAAAAGGGATGCTTGTTTCTCAAGTGC	28:G>A	28	0.919118	0.985294	A	0.89268	G	0.10732
100202448|F|0-38:C>G-38:C>G	TGCAGAATCACATTGATCATGCAAAAATGTTTGATTATCTCGTTATGTGTCTGTCTTTTGCATTGAAGA	TGCAGAATCACATTGATCATGCAAAAATGTTTGATTATCTCGTTATGTGTCTGTCTTTTGCATTGAAGA	38:C>G	38	0.801471	0.948276	G	0.97854	A	0.02146
100202455|F|0-22:A>G-22:A>G	TGCAGAATCAGTATCTTCTTTCAGTCCAAAATACAGTATGCCCTGCCTAGTGACAAAAACACCTAATAC	TGCAGAATCAGTATCTTCTTTCAGTCCAAAATACAGTATGCCCTGCCTAGTGACAAAAACACCTAATAC	22:A>G	22	0.863971	1	C	0.80297	T	0.19703
100202540|F|0-25:C>T-25:C>T	TGCAGAATGTTTTTTGGTACATTGCCATACCATTTGAATATACTTCTATCTTTATTACTACTTTCAGGA	TGCAGAATGTTTTTTGGTACATTGCCATACCATTTGAATATACTTCTATCTTTATTACTACTTTCAGGA	25:C>T	25	0.797794	1	C	0.83796	T	0.16204
100202553|F|0-27:T>G-27:T>G	TGCAGAATTAGTTTCTTCCTCTCTTCATATGCCAAAATCTTCATGGTCCTGATTCTCTTACCTCTTCCC	TGCAGAATTAGTTTCTTCCTCTCTTCATATGCCAAAATCTTCATGGTCCTGATTCTCTTACCTCTTCCC	27:T>G	27	0.878676	1	A	0.62315	G	0.37685
100202581|F|0-55:T>C-55:T>C	TGCAGAATTGACTCGAGTCTACAAAATGTAAGAAATAATATTCAAACACAACCTATTGATAACATAAAT	TGCAGAATTGACTCGAGTCTACAAAATGTAAGAAATAATATTCAAACACAACCTATTGATAACATAAAT	55:T>C	55	0.889706	1	T	0.60827	G	0.39173
100202674|F|0-26:A>G-26:A>G	TGCAGACACCCACTTGATCTGTCAAAAGAGGTCTTCGAATTATTGTTCCCAACCCAACATATTACACAA	TGCAGACACCCACTTGATCTGTCAAAAGAGGTCTTCGAATTATTGTTCCCAACCCAACATATTACACAA	26:A>G	26	0.845588	1	T	0.61085	C	0.38915
100202699|F|0-25:C>T-25:C>T	TGCAGACAGGCCTCTTGAAGGAAATCGCTGGTGGTTGCAAGCAGAGGATCCTTTTCAGTGCTTGGCAGC	TGCAGACAGGCCTCTTGAAGGAAATCGCTGGTGGTTGCAAGCAGAGGATCCTTTTCAGTGCTTGGCAGC	25:C>T	25	0.867647	1	C	0.82415	T	0.17585
100202746|F|0-46:T>C-46:T>C	TGCAGACATTTATTATCAGATTAGGCTAAGAATTCACACCCTTACGTTATGTTTGAAATACTGTATATA	TGCAGACATTTATTATCAGATTAGGCTAAGAATTCACACCCTTACGTTATGTTTGAAATACTGTATATA	46:T>C	46	0.922794	1	T	0.95516	C	0.04484
100202750|F|0-14:T>G-14:T>G	TGCAGACCAAACGGTGAGAAATAAAGACAAGAAAGGAGAAAACTTTCAATATTATTGCAGGATACGTAA	TGCAGACCAAACGGTGAGAAATAAAGACAAGAAAGGAGAAAACTTTCAATATTATTGCAGGATACGTAA	14:T>G	14	0.875	1	C	0.97012	T	0.02988
100202752|F|0-37:C>A-37:C>A	TGCAGACCAAATTATACTTACAAGTCTGATGCTTCTGCGAGCCTCTGAAGTGTAAGCCCTTCCTGATGA	TGCAGACCAAATTATACTTACAAGTCTGATGCTTCTGCGAGCCTCTGAAGTGTAAGCCCTTCCTGATGA	37:C>A	37	0.897059	1	C	0.97945	T	0.02055
100202765|F|0-5:A>G-5:A>G	TGCAGACCATAACCTATGTAAGACAAACTAGATTTTTCAATTTACATTTACAATGCGGGACATGCCAGC	TGCAGACCATAACCTATGTAAGACAAACTAGATTTTTCAATTTACATTTACAATGCGGGACATGCCAGC	5:A>G	5	0.849265	1	C	0.50244	T	0.49756
100202847|F|0-53:T>G-53:T>G	TGCAGACTCCATTAGGCTTATATCATTTTCTGGCTCACAATAATTGCTCTTTCTAGGTGCCTCCATGGT	TGCAGACTCCATTAGGCTTATATCATTTTCTGGCTCACAATAATTGCTCTTTCTAGGTGCCTCCATGGT	53:T>G	53	0.823529	1	C	0.53571	T	0.46429
100202859|F|0-64:A>T-64:A>T	TGCAGACTGGGAAGAAAGAGAATACATTGAAGACCCTGATGATGTCAAACCTGAGGTATCCAAAAGCTC	TGCAGACTGGGAAGAAAGAGAATACATTGAAGACCCTGATGATGTCAAACCTGAGGTATCCAAAAGCTC	64:A>T	64	0.875	1	G	0.56102	A	0.43898
100202950|F|0-57:A>G-57:A>G	TGCAGAGAGAGAGCCGCGGCGGCAGCGATCCTCAAATTCACGGCAGCGGAGGAGGAGAAGGAGAAGGTG	TGCAGAGAGAGAGCCGCGGCGGCAGCGATCCTCAAATTCACGGCAGCGGAGGAGGAGAAGGAGAAGGTG	57:A>G	57	0.800676	1	G	0.52955	A	0.47045
100202999|F|0-7:A>C-7:A>C	TGCAGAGATTATTTATTATTTCACCTTCCATGCACTTCTCTTTCTCATCATCTAAACTTCTACGGATGT	TGCAGAGATTATTTATTATTTCACCTTCCATGCACTTCTCTTTCTCATCATCTAAACTTCTACGGATGT	7:A>C	7	0.797794	1	A	0.56275	G	0.43725
100203046|F|0-13:G>A-13:G>A	TGCAGAGCTCAGTGTATCTGCGCAAAACAAAGTTCATTAGTAAATAAAAACTGCTTCATTTTCTCAGGA	TGCAGAGCTCAGTGTATCTGCGCAAAACAAAGTTCATTAGTAAATAAAAACTGCTTCATTTTCTCAGGA	13:G>A	13	0.801471	1	T	0.5431	C	0.4569
100203063|F|0-20:A>G-20:A>G	TGCAGAGGAGAAAAATAATAAGAAAAAAAGTGTTCCAAAAAACATATTTGATGTAAGAGAATATATAAA	TGCAGAGGAGAAAAATAATAAGAAAAAAAGTGTTCCAAAAAACATATTTGATGTAAGAGAATATATAAA	20:A>G	20	0.817794	1	G	0.62658	A	0.37342
100203085|F|0-51:G>A-51:G>A	TGCAGAGGCATGCTTACTCTCCGGATGGCGTAAGTTGAGATCGTGTGAAGAGCTCTTCGATTCATTGCT	TGCAGAGGCATGCTTACTCTCCGGATGGCGTAAGTTGAGATCGTGTGAAGAGCTCTTCGATTCATTGCT	51:G>A	51	0.807647	0.98	A	0.59956	G	0.40044
100203169|F|0-31:A>C-31:A>C	TGCAGAGTCAATAATTCCACAAAAACAAAAAATGTAAAGCACCATGACATAAGACCAGCAACTCCAAGT	TGCAGAGTCAATAATTCCACAAAAACAAAAAATGTAAAGCACCATGACATAAGACCAGCAACTCCAAGT	31:A>C	31	0.856618	0.982143	G	0.63968	A	0.36032
100203171|F|0-40:G>T-40:G>T	TGCAGAGTCACGTTGTTGAATTTGTTGTTATACAGGCTTGGCTCCATGGTTACTTTCACATTTGTAGAT	TGCAGAGTCACGTTGTTGAATTTGTTGTTATACAGGCTTGGCTCCATGGTTACTTTCACATTTGTAGAT	40:G>T	40	0.807941	1	T	0.65584	C	0.34416
100203226|F|0-55:G>C-55:G>C	TGCAGAGTTGTTTACTCTTTGCATAAAAGAACACTGTCAATAATAATATACAAAAGCAAATAAAAAAAA	TGCAGAGTTGTTTACTCTTTGCATAAAAGAACACTGTCAATAATAATATACAAAAGCAAATAAAAAAAA	55:G>C	55	0.835368	1	G	0.68367	T	0.31633
100203261|F|0-36:C>T-36:C>T	TGCAGATAACATTTCAGAATGTTAGTCACTAAAAATCGCTAATAACAGTTTTTCTAATCAACAATATTA	TGCAGATAACATTTCAGAATGTTAGTCACTAAAAATCGCTAATAACAGTTTTTCTAATCAACAATATTA	36:C>T	36	0.863971	1	T	0.72379	C	0.27621
100203264|F|0-41:C>A-41:C>A	TGCAGATAACTGGTTATTTTATTCTTCTGAAACTTATTTGTCAATCAAGAATACAGATATAATATTCTG	TGCAGATAACTGGTTATTTTATTCTTCTGAAACTTATTTGTCAATCAAGAATACAGATATAATATTCTG	41:C>A	41	0.797794	1	G	0.73878	A	0.26122
100203281|F|0-18:C>A-18:C>A	TGCAGATAATATCAAACCCTGGTTGAAATGGGGTTACTATGTTTCTCCCATGAGTTATGGTCAGAATGC	TGCAGATAATATCAAACCCTGGTTGAAATGGGGTTACTATGTTTCTCCCATGAGTTATGGTCAGAATGC	18:C>A	18	0.849265	0.964375	C	0.74208	A	0.25792
100203302|F|0-63:T>A-63:T>A	TGCAGATACTATTCTTGGAGTATGTGTATCAATTGGTGATTGTTTATTGATATAGATGTCATCTGGCTC	TGCAGATACTATTCTTGGAGTATGTGTATCAATTGGTGATTGTTTATTGATATAGATGTCATCTGGCTC	63:T>A	63	0.926471	0.986486	C	0.74104	G	0.25896
100203326|F|0-31:G>T-31:G>T	TGCAGATAGCAGGCTCATCGCATGCTTCACTGGAGCGCAGAGTAGCTGGAGGGGTGCTGCTTACTAAAC	TGCAGATAGCAGGCTCATCGCATGCTTCACTGGAGCGCAGAGTAGCTGGAGGGGTGCTGCTTACTAAAC	31:G>T	31	0.813783	1	T	0.89407	C	0.10593
100203357|F|0-37:A>C-37:A>C	TGCAGATATCCTTTATTAGAAAAAATATTTTAGGCTAACTTCTTCATAAAATTCGCAGACTAAATATTT	TGCAGATATCCTTTATTAGAAAAAATATTTTAGGCTAACTTCTTCATAAAATTCGCAGACTAAATATTT	37:A>C	37	0.834559	1	A	0.89778	T	0.10222
100203389|F|0-13:T>C-13:T>C	TGCAGATATTTATTTATTCTGACAAGGGATGTTCCATTTGCTGGCCTAATGGTATTATATGTAACCCAC	TGCAGATATTTATTTATTCTGACAAGGGATGTTCCATTTGCTGGCCTAATGGTATTATATGTAACCCAC	13:T>C	13	0.849265	0.96875	T	0.95798	C	0.04202
100203393|F|0-14:G>A-14:G>A	TGCAGATATTTCTGGAGTTATGACAACGTACGGTGCTTGCATGATGATTACGAGATTTGTTGGTTTTTG	TGCAGATATTTCTGGAGTTATGACAACGTACGGTGCTTGCATGATGATTACGAGATTTGTTGGTTTTTG	14:G>A	14	0.955882	1	T	0.98485	C	0.01515
100203404|F|0-50:C>T-50:C>T	TGCAGATCAAATTACTTCAAGTGCCGAAAAGCAGAATTTGTCTATCACCTCAGAGAAAAAGGGGAAGAA	TGCAGATCAAATTACTTCAAGTGCCGAAAAGCAGAATTTGTCTATCACCTCAGAGAAAAAGGGGAAGAA	50:C>T	50	0.871324	1	C	0.97717	G	0.02283
100203455|F|0-38:G>A-38:G>A	TGCAGATCTAAAGAGTAAATATTGAGTATATATTGAGTGATAATCTTTTGTCGACTTTATAGATTTATT	TGCAGATCTAAAGAGTAAATATTGAGTATATATTGAGTGATAATCTTTTGTCGACTTTATAGATTTATT	38:G>A	38	0.919118	1	T	0.98283	A	0.01717
100203465|F|0-12:C>A-12:C>A	TGCAGATCTGTACCACAAAATTCTCATATCGAAATTACTTCTCTAAAACATCATTTTCTAATGAGGTTT	TGCAGATCTGTACCACAAAATTCTCATATCGAAATTACTTCTCTAAAACATCATTTTCTAATGAGGTTT	12:C>A	12	0.8125	0.964375	A	0.98305	T	0.01695
100203491|F|0-54:A>T-54:A>T	TGCAGATGAAACTGCACTCTCAATTTGCTAAATCTAACCCCTACAGTAGAAGACAGTAAATATATTTGT	TGCAGATGAAACTGCACTCTCAATTTGCTAAATCTAACCCCTACAGTAGAAGACAGTAAATATATTTGT	54:A>T	54	0.867647	1	T	0.98889	C	0.01111
100203587|F|0-27:G>C-27:G>C	TGCAGATGCTGAGTGCACATACTTGAAGTGCCTCCAGCCCTTTGAGATTTGATATGGCACTAACATGTC	TGCAGATGCTGAGTGCACATACTTGAAGTGCCTCCAGCCCTTTGAGATTTGATATGGCACTAACATGTC	27:G>C	27	0.807941	1	T	0.75417	G	0.24583
100203588|F|0-50:G>T-50:G>T	TGCAGATGCTGAGTGCACATACTTGAACTGCCTCTAGCCCTTTGAGATTTGATATGGCACTAACATGTC	TGCAGATGCTGAGTGCACATACTTGAACTGCCTCTAGCCCTTTGAGATTTGATATGGCACTAACATGTC	50:G>T	50	0.816176	1	A	0.9707	G	0.0293
100203649|F|0-33:C>A-33:C>A	TGCAGATGTGAGAACAAAGTCAACACAAAAATGCTAAATTTCATTGTCCACAAACACTAAAGTGGAAGA	TGCAGATGTGAGAACAAAGTCAACACAAAAATGCTAAATTTCATTGTCCACAAACACTAAAGTGGAAGA	33:C>A	33	0.808824	1	A	0.9876	C	0.0124
100203664|F|0-51:T>C-51:T>C	TGCAGATGTTCAGATTCAGTCGATATATCCATTGTAAAAGTTTCTTCATTTTCTTATGGATATTTACCT	TGCAGATGTTCAGATTCAGTCGATATATCCATTGTAAAAGTTTCTTCATTTTCTTATGGATATTTACCT	51:T>C	51	0.823529	0.963871	G	0.83915	A	0.16085
100203708|F|0-66:C>T-66:C>T	TGCAGATTATGTTTGGATGTTCATATTTGGTGCACTCTCTCTTCTGGTATATCTCTGTAACTCTTACAG	TGCAGATTATGTTTGGATGTTCATATTTGGTGCACTCTCTCTTCTGGTATATCTCTGTAACTCTTACAG	66:C>T	66	0.800676	1	G	0.85	C	0.15
100203809|F|0-17:G>A-17:G>A	TGCAGATTTACATTTTGGGACTTGAGGAAACTAACTATCGGTTCTAATGCACCAGCCTCCACAATATTG	TGCAGATTTACATTTTGGGACTTGAGGAAACTAACTATCGGTTCTAATGCACCAGCCTCCACAATATTG	17:G>A	17	0.800676	1	C	0.88571	A	0.11429
100203821|F|0-27:C>T-27:C>T	TGCAGATTTCAGCAGCAAAACAAAAATCATCAATATTTGGAACCAAGGTTAGGAGCCAGTGACAGAAAT	TGCAGATTTCAGCAGCAAAACAAAAATCATCAATATTTGGAACCAAGGTTAGGAGCCAGTGACAGAAAT	27:C>T	27	0.944853	1	G	0.91633	A	0.08367
100203861|F|0-68:T>A-68:T>A	TGCAGATTTTAACTTTTTGCATAATTTCTGAAATATTGTCTTGCTTGAGTGTCCATCATTGGTCCATTT	TGCAGATTTTAACTTTTTGCATAATTTCTGAAATATTGTCTTGCTTGAGTGTCCATCATTGGTCCATTT	68:T>A	68	0.852941	1	A	0.92918	C	0.07082
100203884|F|0-65:A>T-65:A>T	TGCAGATTTTCTTTGACATGTAAGTTTTTCATCATCTTTTCTTAGTTATATTTTGTCTTTGGAATAATT	TGCAGATTTTCTTTGACATGTAAGTTTTTCATCATCTTTTCTTAGTTATATTTTGTCTTTGGAATAATT	65:A>T	65	0.830882	1	G	0.94196	C	0.05804
100203896|F|0-53:C>T-53:C>T	TGCAGATTTTGTATTTGAAATGTTATTGTTGTGATTATTCTCATGATCTAACACGCCTTCCATTTTCTC	TGCAGATTTTGTATTTGAAATGTTATTGTTGTGATTATTCTCATGATCTAACACGCCTTCCATTTTCTC	53:C>T	53	0.800676	0.982759	A	0.58145	G	0.41855
100203902|F|0-59:G>C-59:G>C	TGCAGATTTTGTTGGTAATTCATTCAACACAAACTCTAACTATTGCAATTTCAAATGTTGAATCATGTT	TGCAGATTTTGTTGGTAATTCATTCAACACAAACTCTAACTATTGCAATTTCAAATGTTGAATCATGTT	59:G>C	59	0.841912	1	C	0.65652	T	0.34348
100203919|F|0-35:G>A-35:G>A	TGCAGCAAAAATTAAACACTTGAGAACTAAGCCAGGACCTCCCAATAGAACGTTGAACAAGACAATATA	TGCAGCAAAAATTAAACACTTGAGAACTAAGCCAGGACCTCCCAATAGAACGTTGAACAAGACAATATA	35:G>A	35	0.826103	0.954545	C	0.65435	T	0.34565
100203958|F|0-44:T>A-44:T>A	TGCAGCAAAGAAAGCACCAGTTGACTGCATTCAAAATTTCATCATGGAAAAGACACCACATTAGATTTA	TGCAGCAAAGAAAGCACCAGTTGACTGCATTCAAAATTTCATCATGGAAAAGACACCACATTAGATTTA	44:T>A	44	0.826103	1	G	0.61765	A	0.38235
100204033|F|0-9:A>G-9:A>G	TGCAGCAACAATCAATTATGCTTTTTCAGTATTCAACTATATGTGATTTCACATGCATTTTTCTTTATA	TGCAGCAACAATCAATTATGCTTTTTCAGTATTCAACTATATGTGATTTCACATGCATTTTTCTTTATA	9:A>G	9	0.8125	1	A	0.65766	G	0.34234
100204157|F|0-6:T>A-6:T>A	TGCAGCTATTGTCATGAGAACAGTCAGAAACACTGTGGACACTGGAAGAACTGTTGTGTGCACCATCCA	TGCAGCTATTGTCATGAGAACAGTCAGAAACACTGTGGACACTGGAAGAACTGTTGTGTGCACCATCCA	6:T>A	6	0.817721	1	G	0.65962	T	0.34038
100204165|F|0-14:G>A-14:G>A	TGCAGCACAAACTTGGATTTTTAGAATACATGACAGAAAAAAAATAAGTTGGAACAAAAAGTTATAACA	TGCAGCACAAACTTGGATTTTTAGAATACATGACAGAAAAAAAATAAGTTGGAACAAAAAGTTATAACA	14:G>A	14	0.807757	1	C	0.66981	G	0.33019
100204249|F|0-31:A>C-31:A>C	TGCAGCACGTGTGGCCAAGATAACGCCATACAAGCGTAGTTCAATTCAGTTGCTGTTATGGCTACGGTG	TGCAGCACGTGTGGCCAAGATAACGCCATACAAGCGTAGTTCAATTCAGTTGCTGTTATGGCTACGGTG	31:A>C	31	0.838235	1	C	0.67217	G	0.32783
100204280|F|0-22:A>G-22:A>G	TGCAGCACTTGACCCGCTGGCAACGTGGTTTGTGAACAAAATTGGGCCCTTTTGGTGTAACCTGGTCCA	TGCAGCACTTGACCCGCTGGCAACGTGGTTTGTGAACAAAATTGGGCCCTTTTGGTGTAACCTGGTCCA	22:A>G	22	0.801	0.952963	A	0.83254	G	0.16746
100204305|F|0-36:A>G-36:A>G	TGCAGCAGAAGAAAGCAAAACAGACACACGACTTGCAGTGAGATGCCACAAATTCCTCCGCCCTCTTTG	TGCAGCAGAAGAAAGCAAAACAGACACACGACTTGCAGTGAGATGCCACAAATTCCTCCGCCCTCTTTG	36:A>G	36	0.856618	1	A	0.74766	G	0.25234
100204416|F|0-6:A>T-6:A>T	TGCAGCAGGAATATCAAAAGAAAAAGGAAAATAGGTATGCTTTGTCTTCTAAAAAATGGAATGAGAAAA	TGCAGCAGGAATATCAAAAGAAAAAGGAAAATAGGTATGCTTTGTCTTCTAAAAAATGGAATGAGAAAA	6:A>T	6	0.807757	1	C	0.75227	G	0.24773
100204517|F|0-27:C>A-27:C>A	TGCAGCATAAATTCTAAAAGGGAGTCCCACCATTCATACTCGGTTGAAGTGCAACACAGAATCACACTC	TGCAGCATAAATTCTAAAAGGGAGTCCCACCATTCATACTCGGTTGAAGTGCAACACAGAATCACACTC	27:C>A	27	0.807647	1	C	0.7713	G	0.2287
100204527|F|0-13:C>T-13:C>T	TGCAGCATACAGTCGTTTATGAGCACCTTGATGCAAGAAACCAACCTCGTACATAAAAGAATGTTTTCT	TGCAGCATACAGTCGTTTATGAGCACCTTGATGCAAGAAACCAACCTCGTACATAAAAGAATGTTTTCT	13:C>T	13	0.933824	1	C	0.75595	G	0.24405
100204612|F|0-18:G>A-18:G>A	TGCAGCATGAAGAGGCAGGCAACTCACCCATGGGCCCGCACTCTGCTTGGACCTTTGAAAAAATAAAAA	TGCAGCATGAAGAGGCAGGCAACTCACCCATGGGCCCGCACTCTGCTTGGACCTTTGAAAAAATAAAAA	18:G>A	18	0.807757	1	T	0.77093	C	0.22907
100204615|F|0-30:T>C-30:T>C	TGCAGCATGAATTATAAAAATATATAAAAATTGTGAATTGTAAACCCACCATAGCAAATAAACCTGCAA	TGCAGCATGAATTATAAAAATATATAAAAATTGTGAATTGTAAACCCACCATAGCAAATAAACCTGCAA	30:T>C	30	0.816176	1	C	0.77273	T	0.22727
100204710|F|0-22:G>C-22:G>C	TGCAGCATTTGCAATGACTTGCGTTCTTTGACTGCGGTGATCTCATCTTTACCGTGGTAGGGACTGACG	TGCAGCATTTGCAATGACTTGCGTTCTTTGACTGCGGTGATCTCATCTTTACCGTGGTAGGGACTGACG	22:G>C	22	0.816176	1	G	0.77637	A	0.22363
100204717|F|0-37:G>A-37:G>A	TGCAGCATTTTTCTGGGGGCGCATTCAAAGTTGCTGGGGAAGCATTGCACAATATGTCACCAATGGGGC	TGCAGCATTTTTCTGGGGGCGCATTCAAAGTTGCTGGGGAAGCATTGCACAATATGTCACCAATGGGGC	37:G>A	37	0.808824	1	A	0.81474	G	0.18526
100204825|F|0-39:A>T-39:A>T	TGCAGCCATGTCTCCACAAATTTCTGGGTAAAATTGGGAAAACTCTTTGTCCTTTTACATAAATGTTGA	TGCAGCCATGTCTCCACAAATTTCTGGGTAAAATTGGGAAAACTCTTTGTCCTTTTACATAAATGTTGA	39:A>T	39	0.817794	1	C	0.78333	G	0.21667
100204882|F|0-6:C>T-6:C>T	TGCAGCCCCTTAAGAATATTTGAAAAAGATAGTTTTTGACCTTGTTACTTCATATTAGCCACAGTAAGT	TGCAGCCCCTTAAGAATATTTGAAAAAGATAGTTTTTGACCTTGTTACTTCATATTAGCCACAGTAAGT	6:C>T	6	0.807757	1	G	0.79556	A	0.20444
100204903|F|0-37:T>C-37:T>C	TGCAGCCGAGATTAGAAACAAATGGTAAATTGTAGGCTAAATTACCCCGAAGGAAGAACTGCACTTCTT	TGCAGCCGAGATTAGAAACAAATGGTAAATTGTAGGCTAAATTACCCCGAAGGAAGAACTGCACTTCTT	37:T>C	37	0.838235	1	T	0.83562	C	0.16438
100205050|F|0-6:A>G-6:A>G	TGCAGCACTGTCCTGTATAAATATGGAAAGACGGTTACTGAAAGCTGCTCGCACAAATGTAGCATCATT	TGCAGCACTGTCCTGTATAAATATGGAAAGACGGTTACTGAAAGCTGCTCGCACAAATGTAGCATCATT	6:A>G	6	0.819853	1	C	0.92922	T	0.07078
100205140|F|0-34:T>A-34:T>A	TGCAGCTAAAAAATACAAAACAGTAGCTCAAGCATGCTTCAATCTCTTACTCTATTAGGCAAAACAAAA	TGCAGCTAAAAAATACAAAACAGTAGCTCAAGCATGCTTCAATCTCTTACTCTATTAGGCAAAACAAAA	34:T>A	34	0.908088	1	C	0.93648	T	0.06352
100205170|F|0-29:T>A-29:T>A	TGCAGCTAATATGAATCTTTTCTACAATCTTTTGATACATTCACCTATAGCAAAATAACCTGAAACTTT	TGCAGCTAATATGAATCTTTTCTACAATCTTTTGATACATTCACCTATAGCAAAATAACCTGAAACTTT	29:T>A	29	0.856618	1	A	0.93807	T	0.06193
100205190|F|0-49:A>C-49:A>C	TGCAGCTACAGTTTCTAAACGTAGGATCAACCACTCATTTGAGGCAAAAATATGGAAGAAAGAACTAGC	TGCAGCTACAGTTTCTAAACGTAGGATCAACCACTCATTTGAGGCAAAAATATGGAAGAAAGAACTAGC	49:A>C	49	0.893382	0.953548	G	0.93776	A	0.06224
100205219|F|0-52:A>G-52:A>G	TGCAGCTACTTGCATTTGCATGGAGGCTATGGTTGGGATTGGGGCAGTGATGACAATTGGTCCAGCTTC	TGCAGCTACTTGCATTTGCATGGAGGCTATGGTTGGGATTGGGGCAGTGATGACAATTGGTCCAGCTTC	52:A>G	52	0.849265	1	G	0.93049	A	0.06951
100205276|F|0-54:T>A-54:T>A	TGCAGCTATTTCTTCTCCTAGAGCCTAGATCTACTGGATCTGAATCCATTTTGCTGTGATTTCTCTCTT	TGCAGCTATTTCTTCTCCTAGAGCCTAGATCTACTGGATCTGAATCCATTTTGCTGTGATTTCTCTCTT	54:T>A	54	0.805147	1	A	0.94366	G	0.05634
100205310|F|0-58:T>G-58:T>G	TGCAGCTCCAGTCAAAGGATGCAACACATATGTTACCTGCTTGTGCCTTCCACTCACATTCTACACAAA	TGCAGCTCCAGTCAAAGGATGCAACACATATGTTACCTGCTTGTGCCTTCCACTCACATTCTACACAAA	58:T>G	58	0.852941	1	T	0.94508	C	0.05492
100205342|F|0-18:C>T-18:C>T	TGCAGCTCTCAAATATATCTTTTCAATGTTGATGCTGATGAATGAACGAGTGAAGTGGAGATAGATTAT	TGCAGCTCTCAAATATATCTTTTCAATGTTGATGCTGATGAATGAACGAGTGAAGTGGAGATAGATTAT	18:C>T	18	0.875	0.983333	A	0.93237	G	0.06763
100205353|F|0-65:A>G-65:A>G	TGCAGCTGAAAAACTATCTGTATTCATTTGAATTTCGCGTGGATGATAAGAGCTGGAGGGCTTCAATTC	TGCAGCTGAAAAACTATCTGTATTCATTTGAATTTCGCGTGGATGATAAGAGCTGGAGGGCTTCAATTC	65:A>G	65	0.838235	1	T	0.98077	C	0.01923
100205384|F|0-33:T>C-33:T>C	TGCAGCTGAATTGTCTGAGAGTACTCTGGAGCTTGTCCTGGTAAGAATTTAGAGCAAGGGGGAGAACAT	TGCAGCTGAATTGTCTGAGAGTACTCTGGAGCTTGTCCTGGTAAGAATTTAGAGCAAGGGGGAGAACAT	33:T>C	33	0.889706	1	C	0.98165	G	0.01835
100205386|F|0-6:T>A-6:T>A	TGCAGCTGACGCCTTTTCTCCTGGACCCTACATTTTACAAGAGCAAGAGCCAATGGTCAAATTTTATAA	TGCAGCTGACGCCTTTTCTCCTGGACCCTACATTTTACAAGAGCAAGAGCCAATGGTCAAATTTTATAA	6:T>A	6	0.807904	1	C	0.98739	T	0.01261
100205403|F|0-23:T>A-23:T>A	TGCAGCTGCAACAAATCTTTCTATCAATCTCTTTCCCTTATAAGATGCACCATTATTTGCTGTGACCAT	TGCAGCTGCAACAAATCTTTCTATCAATCTCTTTCCCTTATAAGATGCACCATTATTTGCTGTGACCAT	23:T>A	23	0.897059	1	T	0.98577	C	0.01423
100205420|F|0-32:G>C-32:G>C	TGCAGCTGCGACTGAGGAGAAGAGGAAGGTGAGGGTGATGAACCAAATAGCCATTGCAAGGGACACGTA	TGCAGCTGCGACTGAGGAGAAGAGGAAGGTGAGGGTGATGAACCAAATAGCCATTGCAAGGGACACGTA	32:G>C	32	0.807757	1	T	0.98712	C	0.01288
100205428|F|0-18:T>C-18:T>C	TGCAGCTGCTATGGCTGGTTGGGATGAAGAGGCACTGTTATTGGCCAGCCTCATCGTTGAAGACACGCC	TGCAGCTGCTATGGCTGGTTGGGATGAAGAGGCACTGTTATTGGCCAGCCTCATCGTTGAAGACACGCC	18:T>C	18	0.863971	1	A	0.71366	G	0.28634
100205466|F|0-24:C>G-24:C>G	TGCAGCTGGGTATTGTTCATGTATCAACTCTGCTTGGGCTGGCTCGATAGGACCAGTCTGGATCTGATA	TGCAGCTGGGTATTGTTCATGTATCAACTCTGCTTGGGCTGGCTCGATAGGACCAGTCTGGATCTGATA	24:C>G	24	0.800676	1	T	0.98795	G	0.01205
100205537|F|0-39:C>T-39:C>T	TGCAGCTTATTATTGGGGCTCCCTATTGCAACTTACTATCCTGGTTCCTTCTAAGGTTGAGAAACCCAT	TGCAGCTTATTATTGGGGCTCCCTATTGCAACTTACTATCCTGGTTCCTTCTAAGGTTGAGAAACCCAT	39:C>T	39	0.807647	1	A	0.6681	C	0.3319
100205550|F|0-66:G>A-66:G>A	TGCAGCTTCAAGAGTTCTTAGGCTCTTACCATGGCGTAAGTTTCTTCTTCATGTATATATATATATGTT	TGCAGCTTCAAGAGTTCTTAGGCTCTTACCATGGCGTAAGTTTCTTCTTCATGTATATATATATATGTT	66:G>A	66	0.823529	1	A	0.71784	T	0.28216
100205584|F|0-65:A>T-65:A>T	TGCAGCTTCCTCTTCGTACTCCACCAAACAAATGGAGCAAATTTCTTCTTTCTCTTCGTCACAGTAATG	TGCAGCTTCCTCTTCGTACTCCACCAAACAAATGGAGCAAATTTCTTCTTTCTCTTCGTCACAGTAATG	65:A>T	65	0.805147	1	T	0.72667	C	0.27333
100205709|F|0-55:A>G-55:A>G	TGCAGCTTTGGCAGCAGCTATCACTTCCATTATTGGTGGTGCTCAGCAACACAACAACACTAATAATAC	TGCAGCTTTGGCAGCAGCTATCACTTCCATTATTGGTGGTGCTCAGCAACACAACAACACTAATAATAC	55:A>G	55	0.878676	1	T	0.9728	C	0.0272
100205752|F|0-61:C>T-61:C>T	TGCAGGAAAAATATGAAAGGGTAAGGAGAAGGGGGGTAATTGAAAAATATTATGATTCAAACAAAACTT	TGCAGGAAAAATATGAAAGGGTAAGGAGAAGGGGGGTAATTGAAAAATATTATGATTCAAACAAAACTT	61:C>T	61	0.819853	1	G	0.9751	A	0.0249
100205754|F|0-67:T>C-67:T>C	TGCAGGAAAACACTCGCTTATATTAGGGGATATTGCTCTAGAAATGGAAGATGAGTGATCTATGTTTTT	TGCAGGAAAACACTCGCTTATATTAGGGGATATTGCTCTAGAAATGGAAGATGAGTGATCTATGTTTTT	67:T>C	67	0.826103	1	T	0.97826	A	0.02174
100205780|F|0-45:A>G-45:A>G	TGCAGGAAAGAATCCATTTCTTTTCCTGATATCATATACTCACACATGTTGAAGCCCAAATTCATTTTG	TGCAGGAAAGAATCCATTTCTTTTCCTGATATCATATACTCACACATGTTGAAGCCCAAATTCATTTTG	45:A>G	45	0.827206	1	C	0.98301	T	0.01699
100205781|F|0-66:A>T-66:A>T	TGCAGGAAAGAATCCATTTCTTTTCCTGATATCATATACTCACACATGTTGAAGCCCAAATTCATTACA	TGCAGGAAAGAATCCATTTCTTTTCCTGATATCATATACTCACACATGTTGAAGCCCAAATTCATTACA	66:A>T	66	0.807647	1	G	0.97783	A	0.02217
100205785|F|0-43:T>A-43:T>A	TGCAGGAAAGAATTTGAACCGTGGCATTTTTATGCTTATTGTCTGGAAGAAAAAAAGGAATTGGACTTC	TGCAGGAAAGAATTTGAACCGTGGCATTTTTATGCTTATTGTCTGGAAGAAAAAAAGGAATTGGACTTC	43:T>A	43	0.915441	1	G	0.61893	A	0.38107
100205876|F|0-39:T>C-39:T>C	TGCAGGAATATTTATGAGTATACACATCTTTCTATTGATTATCATCATTCAGATTTTTAGGACTCACAT	TGCAGGAATATTTATGAGTATACACATCTTTCTATTGATTATCATCATTCAGATTTTTAGGACTCACAT	39:T>C	39	0.813783	1	T	0.97936	G	0.02064
100205934|F|0-29:C>T-29:C>T	TGCAGGACATGACGCTGTTATCACATCAACCAGCTGACTCAGATGCTTCTCATAGAAAATATCGATAAT	TGCAGGACATGACGCTGTTATCACATCAACCAGCTGACTCAGATGCTTCTCATAGAAAATATCGATAAT	29:C>T	29	0.886029	1	A	0.54412	G	0.45588
100206023|F|0-57:G>A-57:G>A	TGCAGGAGTAGTAGAATTATCGCCTCTTCTTGTTCCCTAGACTGCGATGGATTTGCCGAGACCACAAAA	TGCAGGAGTAGTAGAATTATCGCCTCTTCTTGTTCCCTAGACTGCGATGGATTTGCCGAGACCACAAAA	57:G>A	57	0.889706	1	G	0.55425	T	0.44575
100206104|F|0-59:T>C-59:T>C	TGCAGGATGCACCAATTCAAAGTCCACTCAAGGGTCTTGGTTAGTATTACACGATTCTGTGTTCCACTA	TGCAGGATGCACCAATTCAAAGTCCACTCAAGGGTCTTGGTTAGTATTACACGATTCTGTGTTCCACTA	59:T>C	59	0.800676	1	C	0.73543	G	0.26457
100206124|F|0-20:G>A-20:G>A	TGCAGGATTCAAGGTATAGTGTTTCTAAAATTAGACATGCCATCTCTGTCTATTAGATCATTAGACTAT	TGCAGGATTCAAGGTATAGTGTTTCTAAAATTAGACATGCCATCTCTGTCTATTAGATCATTAGACTAT	20:G>A	20	0.816176	0.982759	G	0.60667	A	0.39333
100206158|F|0-21:T>G-21:T>G	TGCAGGCAAGCCTTATCAAGATGATGAAGCCTATGCAATTTCTTCAACAATGCCTAAGCTCAAGCATCT	TGCAGGCAAGCCTTATCAAGATGATGAAGCCTATGCAATTTCTTCAACAATGCCTAAGCTCAAGCATCT	21:T>G	21	0.801	1	T	0.59111	C	0.40889
100206192|F|0-35:A>G-35:A>G	TGCAGGCATATAAATAAGCATATTGGTAAAAAGGCAAGTACGGCAATGGAAAAAGGAACCTCTTTTGAA	TGCAGGCATATAAATAAGCATATTGGTAAAAAGGCAAGTACGGCAATGGAAAAAGGAACCTCTTTTGAA	35:A>G	35	0.807941	1	G	0.58879	T	0.41121
100206314|F|0-49:C>T-49:C>T	TGCAGGCTGTTTTATATTTACTTGCAAACTGCAACACAAGAACAACAAACATTTGGAAAGAATCTTCAT	TGCAGGCTGTTTTATATTTACTTGCAAACTGCAACACAAGAACAACAAACATTTGGAAAGAATCTTCAT	49:C>T	49	0.807941	1	G	0.75427	C	0.24573
100206318|F|0-25:G>C-25:G>C	TGCAGGCTTGTGTTGAGTTCAACCGGGGACGATACACGGATTCACTTGATTTGTATAAGGTTGGTAGTA	TGCAGGCTTGTGTTGAGTTCAACCGGGGACGATACACGGATTCACTTGATTTGTATAAGGTTGGTAGTA	25:G>C	25	0.878676	1	T	0.60685	G	0.39315
100206320|F|0-68:T>A-68:T>A	TGCAGGCTTGTTATTGATACAAGTGTTCTTGCAATTGTTATTTTCTAATCCTTTAGTTTGAAGCATGCT	TGCAGGCTTGTTATTGATACAAGTGTTCTTGCAATTGTTATTTTCTAATCCTTTAGTTTGAAGCATGCT	68:T>A	68	0.878676	1	T	0.61364	C	0.38636
100206388|F|0-17:A>G-17:A>G	TGCAGGGATCATGAACCATTTCTCACGCCTTTTCCTAGTTCCAACCACAAAATAAAGATTGGATGGTTT	TGCAGGGATCATGAACCATTTCTCACGCCTTTTCCTAGTTCCAACCACAAAATAAAGATTGGATGGTTT	17:A>G	17	0.807941	1	T	0.61422	G	0.38578
100206394|F|0-15:A>T-15:A>T	TGCAGGGATTGCTGAAAGTCACTGATAGCAGTAACAGTGACTACCAAGAAGATACTAAGTATGATTCCC	TGCAGGGATTGCTGAAAGTCACTGATAGCAGTAACAGTGACTACCAAGAAGATACTAAGTATGATTCCC	15:A>T	15	0.80761	1	G	0.62174	A	0.37826
100206410|F|0-26:G>A-26:G>A	TGCAGGGCCGAAATAACGGTTTTCAAGGCCCGGGTGGGGGAATTCCGGTTGGATATCATAATCTCGCCA	TGCAGGGCCGAAATAACGGTTTTCAAGGCCCGGGTGGGGGAATTCCGGTTGGATATCATAATCTCGCCA	26:G>A	26	0.838235	1	A	0.60227	G	0.39773
100206431|F|0-31:C>T-31:C>T	TGCAGGGGACATGATGCTCATCATCCTCACGCTGATGGGTGGTTCGAGTCGGAGTTGTCCAGTTGGGTG	TGCAGGGGACATGATGCTCATCATCCTCACGCTGATGGGTGGTTCGAGTCGGAGTTGTCCAGTTGGGTG	31:C>T	31	0.807941	1	T	0.59722	C	0.40278
100206478|F|0-40:C>T-40:C>T	TGCAGGGTGGATAATCAGCAAATATTTATCTCTCTTGTCACCCTTTCTTTGGAGCATATATCATAGACC	TGCAGGGTGGATAATCAGCAAATATTTATCTCTCTTGTCACCCTTTCTTTGGAGCATATATCATAGACC	40:C>T	40	0.830882	1	T	0.6327	C	0.3673
100206531|F|0-43:A>C-43:A>C	TGCAGGTAATTACATCTGGAAATTGGTTTGTCCTACTTTTATGATGCTCATGGTGCAACCCCATACCTT	TGCAGGTAATTACATCTGGAAATTGGTTTGTCCTACTTTTATGATGCTCATGGTGCAACCCCATACCTT	43:A>C	43	0.860294	1	T	0.65021	A	0.34979
100206535|F|0-52:T>A-52:T>A	TGCAGGTACACATAACAACCAGGCATAACATACAAAATCAGCATCTTTACGATAAAAAGAAAGGTAGAA	TGCAGGTACACATAACAACCAGGCATAACATACAAAATCAGCATCTTTACGATAAAAAGAAAGGTAGAA	52:T>A	52	0.882353	1	T	0.66064	C	0.33936
100206626|F|0-21:G>A-21:G>A	TGCAGGTCAACGCGTGGTGCTGGAGAAGTTGACCAACAAGAGTGTGAAGGTTGACTTTGAAGTGAAGGA	TGCAGGTCAACGCGTGGTGCTGGAGAAGTTGACCAACAAGAGTGTGAAGGTTGACTTTGAAGTGAAGGA	21:G>A	21	0.801	1	T	0.65942	G	0.34058
100206638|F|0-61:A>G-61:A>G	TGCAGGTCCAACTTGGAATTCCCACTGCACAATATAGAAGAAATCAAAAATAGATTAGATAAAGCAAAC	TGCAGGTCCAACTTGGAATTCCCACTGCACAATATAGAAGAAATCAAAAATAGATTAGATAAAGCAAAC	61:A>G	61	0.807757	0.954444	T	0.66	C	0.34
100206659|F|0-15:G>C-15:G>C	TGCAGGTCTTAATAAGAGAAAACCAGAGGTCTTTTTCACATTTTATTACTAATGTCTGTGCTATTATTG	TGCAGGTCTTAATAAGAGAAAACCAGAGGTCTTTTTCACATTTTATTACTAATGTCTGTGCTATTATTG	15:G>C	15	0.807941	1	G	0.66314	C	0.33686
100206679|F|0-52:A>G-52:A>G	TGCAGGTGAGATCTAATGGTGGCATCATGTGATGTGTTCATCTTTCACTTGCATTCTTTAGGTCATTTG	TGCAGGTGAGATCTAATGGTGGCATCATGTGATGTGTTCATCTTTCACTTGCATTCTTTAGGTCATTTG	52:A>G	52	0.80761	1	T	0.63867	C	0.36133
100206699|F|0-23:C>T-23:C>T	TGCAGGTGCCATAGGGGGCATTGCTGCTTCATTGATTCGTGTTCCAACAGAGGTAATTATTTCTCTTAT	TGCAGGTGCCATAGGGGGCATTGCTGCTTCATTGATTCGTGTTCCAACAGAGGTAATTATTTCTCTTAT	23:C>T	23	0.838235	1	T	0.70426	C	0.29574
100206749|F|0-25:G>A-25:G>A	TGCAGGTTATAGTTGGTAACTAAATGAAAATCAAATGCTAAGGTAATTAGTGTCATATCATAGTATTAT	TGCAGGTTATAGTTGGTAACTAAATGAAAATCAAATGCTAAGGTAATTAGTGTCATATCATAGTATTAT	25:G>A	25	0.871324	0.985714	T	0.69756	C	0.30244
100206802|F|0-55:T>C-55:T>C	TGCAGGTTGGAACATTCTGTGTGGCAGTAGGTGCCCTTGTAGCAGGTACAAAGTTTGGGTGATTATTGG	TGCAGGTTGGAACATTCTGTGTGGCAGTAGGTGCCCTTGTAGCAGGTACAAAGTTTGGGTGATTATTGG	55:T>C	55	0.966912	1	A	0.72826	G	0.27174
100206816|F|0-63:G>A-63:G>A	TGCAGGTTGTTGATGAGTTCATCAAGAGAAGAGCAGATACGGAGTGGTAAGTTATCTAAAAAGGATGAT	TGCAGGTTGTTGATGAGTTCATCAAGAGAAGAGCAGATACGGAGTGGTAAGTTATCTAAAAAGGATGAT	63:G>A	63	0.834559	1	C	0.70175	T	0.29825
100206840|F|0-27:T>C-27:T>C	TGCAGGTTTGCATCTTCTTTTCCATTTTATTTTTTCAATCCGTCTCATTTGCATAGCACAATCATTCAT	TGCAGGTTTGCATCTTCTTTTCCATTTTATTTTTTCAATCCGTCTCATTTGCATAGCACAATCATTCAT	27:T>C	27	0.911765	1	T	0.71814	G	0.28186
100206904|F|0-65:T>C-65:T>C	TGCAGTAAACTGAATGAATCAATCTCAATCAAACCTCCAAATTATTCAACCAATTTACATTGCTGTTAT	TGCAGTAAACTGAATGAATCAATCTCAATCAAACCTCCAAATTATTCAACCAATTTACATTGCTGTTAT	65:T>C	65	0.915441	1	G	0.72149	A	0.27851
100206912|F|0-42:T>C-42:T>C	TGCAGTAAAGTATATACTTAGTAGCTTCTTAGAAGAAACAGTTCATCCATTATTTACCACTCATAAGAT	TGCAGTAAAGTATATACTTAGTAGCTTCTTAGAAGAAACAGTTCATCCATTATTTACCACTCATAAGAT	42:T>C	42	0.867647	1	T	0.74486	C	0.25514
100206931|F|0-55:C>G-55:C>G	TGCAGTAAATTTCAGTGCAGGATGTGAAACATCAGTATCAAATATTGTGATGGCACTTACTGTGCTTCT	TGCAGTAAATTTCAGTGCAGGATGTGAAACATCAGTATCAAATATTGTGATGGCACTTACTGTGCTTCT	55:C>G	55	0.849265	1	G	0.74524	A	0.25476
100206945|F|0-27:A>T-27:A>T	TGCAGTAACACAATCAGCTGGTTGTCAAGGTGTAATTTGTTTGAGAGTCCAAAACTGGCAGAAAAGCAC	TGCAGTAACACAATCAGCTGGTTGTCAAGGTGTAATTTGTTTGAGAGTCCAAAACTGGCAGAAAAGCAC	27:A>T	27	0.801	1	A	0.74664	G	0.25336
100206956|F|0-59:G>A-59:G>A	TGCAGTAACCTCATTAGGCTATTTTTCATTAGCTATTTTTCATGCATGGAATTTAGTAGGGCACTGTCT	TGCAGTAACCTCATTAGGCTATTTTTCATTAGCTATTTTTCATGCATGGAATTTAGTAGGGCACTGTCT	59:G>A	59	0.904412	1	T	0.79024	G	0.20976
100206963|F|0-22:G>A-22:G>A	TGCAGTAACTAAGTCCCACATCGCCAAGATGATACAGAAGTCCCTGAAAGCTTATTATAAAACTGAACT	TGCAGTAACTAAGTCCCACATCGCCAAGATGATACAGAAGTCCCTGAAAGCTTATTATAAAACTGAACT	22:G>A	22	0.849265	1	G	0.79362	C	0.20638
100206989|F|0-17:A>G-17:A>G	TGCAGTAAGATAATGTAAAGAACCCATTTTACTGAAGTTTTACAAATCAGTTCTGATGGATTACAGATC	TGCAGTAAGATAATGTAAAGAACCCATTTTACTGAAGTTTTACAAATCAGTTCTGATGGATTAC	17:A>G	17	0.830882	0.965517	T	0.8	C	0.2
100206997|F|0-30:G>C-30:G>C	TGCAGTAAGGAAAGGTGTTGGAGCATGTCTGAAAAGCCAAGGTACCAAATGTCACACTTTGTGTCTAAC	TGCAGTAAGGAAAGGTGTTGGAGCATGTCTGAAAAGCCAAGGTACCAAATGTCACACTTTGTGTCTAAC	30:G>C	30	0.817721	1	T	0.79957	C	0.20043
100207004|F|0-21:G>C-21:G>C	TGCAGTAAGGTCCGAAAGTTAGTGTAAAAACCTGCACAATGGCTTTTGAATGCATGCTGAGTTTTGAAA	TGCAGTAAGGTCCGAAAGTTAGTGTAAAAACCTGCACAATGGCTTTTGAATGCATGCTGAGTTTTGAAA	21:G>C	21	0.826103	0.983871	G	0.80088	A	0.19912
100207020|F|0-21:T>A-21:T>A	TGCAGTAATAATGAAAACAATTGCAGAAGCCAATCGCAACATGTGTGCAGAAGAGTGTCAGAGTATAAA	TGCAGTAATAATGAAAACAATTGCAGAAGCCAATCGCAACATGTGTGCAGAAGAGTGTCAGAGTATAAA	21:T>A	21	0.900735	0.984848	G	0.8101	A	0.1899
100207023|F|0-57:A>T-57:A>T	TGCAGTAATAATTTATGTTGGGATCGTGTAAAATTGAAATTAGAAAATTTATAGCTAATCTCTAATATA	TGCAGTAATAATTTATGTTGGGATCGTGTAAAATTGAAATTAGAAAATTTATAGCTAATCTCTAATATA	57:A>T	57	0.930147	1	T	0.81878	A	0.18122
100207026|F|0-55:A>C-55:A>C	TGCAGTAATACACAATACATCAGAGGATGGATGCACGTCAAGCCAAGCATAATCCAAAAGCATGCACTA	TGCAGTAATACACAATACATCAGAGGATGGATGCACGTCAAGCCAAGCATAATCCAAAAGCATGCACTA	55:A>C	55	0.807684	1	G	0.79518	A	0.20482
100207028|F|0-25:A>G-25:A>G	TGCAGTAATATAATTTTTTCACCTCATTCCTCTGTGATAGCCCTTGATCCTTTCTCCACCTGAGTTGTC	TGCAGTAATATAATTTTTTCACCTCATTCCTCTGTGATAGCCCTTGATCCTTTCTCCACCTGAGTTGTC	25:A>G	25	0.817794	1	C	0.82783	T	0.17217
100207059|F|0-42:T>C-42:T>C	TGCAGTAATTTTAATTGTGTTTCGTTTTTCACTCTCATCACTTCCTTTTATGTTATATAATACCAGCCC	TGCAGTAATTTTAATTGTGTTTCGTTTTTCACTCTCATCACTTCCTTTTATGTTATATAATACCAGCCC	42:T>C	42	0.834559	0.964375	C	0.83669	T	0.16331
100207083|F|0-36:A>G-36:A>G	TGCAGTACCACATGACTCTATAGATCGTCTACCGCTAAGGAGCTCTGCACTGTCTACTTTGTCCAGTTG	TGCAGTACCACATGACTCTATAGATCGTCTACCGCTAAGGAGCTCTGCACTGTCTACTTTGTCCAGTTG	36:A>G	36	0.856618	1	A	0.83463	C	0.16537
100207154|F|0-39:A>G-39:A>G	TGCAGTAGATATGGCACCAAAGGCAGAGAAGAAGCCAGCAGAGAAGAAGCCCGCTGAGGAGAAGAAGTC	TGCAGTAGATATGGCACCAAAGGCAGAGAAGAAGCCAGCAGAGAAGAAGCCCGCTGAGGAGAAGAAGTC	39:A>G	39	0.915441	1	T	0.81522	C	0.18478
100207165|F|0-61:C>T-61:C>T	TGCAGTAGCAGCACTACCATGACAGCCTTTGTAAACACATTTTTAGCCCTAGAACACTATACAGTGCTT	TGCAGTAGCAGCACTACCATGACAGCCTTTGTAAACACATTTTTAGCCCTAGAACACTATACAGTGCTT	61:C>T	61	0.878676	1	C	0.8383	T	0.1617
100207213|F|0-24:G>A-24:G>A	TGCAGTAGTATATGCTGATAGCCAGTAGAGCTAGTACTACAATTCCAGCTACGACAATGATTACTATAA	TGCAGTAGTATATGCTGATAGCCAGTAGAGCTAGTACTACAATTCCAGCTACGACAATGATTACTATAA	24:G>A	24	0.838235	1	T	0.85202	C	0.14798
100207276|F|0-22:T>C-22:T>C	TGCAGTATATGCATGAAATTTGTGTTCACATATCTAATCTCCACTCTTCAATGCAACTCCAAGGGAAGA	TGCAGTATATGCATGAAATTTGTGTTCACATATCTAATCTCCACTCTTCAATGCAACTCCAAGGGAAGA	22:T>C	22	0.807684	1	A	0.85065	G	0.14935
100207308|F|0-67:T>A-67:T>A	TGCAGTATCTAACTCAGAACAAAGGATATATATACTTCTCTGTGGCTTCAATATCTCACCTTATTTTTA	TGCAGTATCTAACTCAGAACAAAGGATATATATACTTCTCTGTGGCTTCAATATCTCACCTTATTTTTA	67:T>A	67	0.867647	1	A	0.83061	G	0.16939
100207347|F|0-68:A>G-68:A>G	TGCAGTATGTCAATCTTTTCATGATAAATGTTGGCTACATCATTTTGGCTGGTTCGGCTTTGAAGGTAA	TGCAGTATGTCAATCTTTTCATGATAAATGTTGGCTACATCATTTTGGCTGGTTCGGCTTTGAAGGTAA	68:A>G	68	0.845588	1	G	0.84375	C	0.15625
100207358|F|0-60:C>G-60:C>G	TGCAGTATTAGAAGTGTAATTCCCCTACGAAGTACAATCATCGCCAATGCCTTTATCACTCATTGCTTT	TGCAGTATTAGAAGTGTAATTCCCCTACGAAGTACAATCATCGCCAATGCCTTTATCACTCATTGCTTT	60:C>G	60	0.849265	1	C	0.85968	T	0.14032
100207360|F|0-7:T>C-7:T>C	TGCAGTATTATGCATAAATTATTTTTCCTATAGCACCCAATAATATTCACATGGAATCGATCTTAGTTC	TGCAGTATTATGCATAAATTATTTTTCCTATAGCACCCAATAATATTCACATGGAATCGATCTTAGTTC	7:T>C	7	0.834559	1	A	0.85805	G	0.14195
100207362|F|0-59:G>A-59:G>A	TGCAGTATTATTAGATGCTGTGTTCTGTCAAAACTGAAACTGGATGAATATAATGAGAGGAGATCAAAA	TGCAGTATTATTAGATGCTGTGTTCTGTCAAAACTGAAACTGGATGAATATAATGAGAGGAGATCAAAA	59:G>A	59	0.911765	1	C	0.85802	T	0.14198
100207373|F|0-14:C>A-14:C>A	TGCAGTATTGACACCAGTACATTATATAAATATCAGAAATCTGACATGAATCTTAAAAATCAGCAAAAT	TGCAGTATTGACACCAGTACATTATATAAATATCAGAAATCTGACATGAATCTTAAAAATCAGCAAAAT	14:C>A	14	0.813783	0.982759	A	0.85938	C	0.14062
100207428|F|0-8:A>G-8:A>G	TGCAGTCAAGTGTCTATTTCCTATAATTACTTAGCCTTATCATTTGGGGAAACTATAGGAAACTGAATT	TGCAGTCAAGTGTCTATTTCCTATAATTACTTAGCCTTATCATTTGGGGAAACTATAGGAAACTGAATT	8:A>G	8	0.849265	1	A	0.8588	G	0.1412
100207437|F|0-15:C>T-15:C>T	TGCAGTCAATTTATTCTATAGAACTTCTAAACACTGACAGCTAGTTCCAAGCAGGTGTTATAAAGGGTC	TGCAGTCAATTTATTCTATAGAACTTCTAAACACTGACAGCTAGTTCCAAGCAGGTGTTATAAAGGGTC	15:C>T	15	0.834559	1	T	0.86842	C	0.13158
100207449|F|0-55:C>A-55:C>A	TGCAGTCACCAAGTTGGTGAACAATGTTTGTGTGAGAGCCTTCGCAGACATAGTGCAAGAAGTGCAGTT	TGCAGTCACCAAGTTGGTGAACAATGTTTGTGTGAGAGCCTTCGCAGACATAGTGCAAGAAGTGCAGTT	55:C>A	55	0.813783	0.980769	G	0.88596	A	0.11404
100207469|F|0-43:C>T-43:C>T	TGCAGTCACTAATAGTTGTCACTTCTCAGGCTGTGTCTACCACCTCAACTGCCATTGTTGGCCTTAGGG	TGCAGTCACTAATAGTTGTCACTTCTCAGGCTGTGTCTACCACCTCAACTGCCATTGTTGGCCTTAGGG	43:C>T	43	0.808824	1	G	0.89827	A	0.10173
100207475|F|0-56:G>A-56:G>A	TGCAGTCACTTTAACGTCCTAAATATCTCAGAAAATAACAGCGGAGAACTACTAATGCAGCCTGCTGAG	TGCAGTCACTTTAACGTCCTAAATATCTCAGAAAATAACAGCGGAGAACTACTAATGCAGCCTGCTGAG	56:G>A	56	0.813783	1	G	0.92857	A	0.07143
100207490|F|0-49:A>T-49:A>T	TGCAGTCAGTTATGCTGAGCTGTCAGTTAGCTATGCCAAGATGAAGACTAGTCAGCATAGCCCCATAGC	TGCAGTCAGTTATGCTGAGCTGTCAGTTAGCTATGCCAAGATGAAGACTAGTCAGCATAGCCCCATAGC	49:A>T	49	0.80761	1	G	0.95435	A	0.04565
100207498|F|0-68:G>A-68:G>A	TGCAGTCATCAATTTGTGCTTTGAAGGTGCGTGTTTTTTTATTTCCTTCAACTCAATTGAGAAAAAAAG	TGCAGTCATCAATTTGTGCTTTGAAGGTGCGTGTTTTTTTATTTCCTTCAACTCAATTGAGAAAAAAAG	68:G>A	68	0.893382	0.95	G	0.94977	A	0.05023
100207528|F|0-47:C>G-47:C>G	TGCAGTCATTTAATGTGATAAAGAATAAAAATATTACAACACAAGAACAGATAAATTTTATGGTAACTC	TGCAGTCATTTAATGTGATAAAGAATAAAAATATTACAACACAAGAACAGATAAATTTTATGGTAACTC	47:C>G	47	0.807757	1	G	0.96996	A	0.03004
100207558|F|0-30:C>T-30:C>T	TGCAGTCCCCAAGAGTTCATTCCAATGGGTCGGGAATTTGGTTTTGTTGGCATGAAAAAGTGCTTTGAG	TGCAGTCCCCAAGAGTTCATTCCAATGGGTCGGGAATTTGGTTTTGTTGGCATGAAAAAGTGCTTTGAG	30:C>T	30	0.852941	1	C	0.97406	T	0.02594
100207591|F|0-15:T>C-15:T>C	TGCAGTCGCACTTACTATAATAGCACTTAGAAGAGCTGGTCGCTCTTCAATGCCCTCTCCTAGACCAAA	TGCAGTCGCACTTACTATAATAGCACTTAGAAGAGCTGGTCGCTCTTCAATGCCCTCTCCTAGACCAAA	15:T>C	15	0.941176	1	C	0.98734	T	0.01266
100207633|F|0-22:C>A-22:C>A	TGCAGTCTCAGCTTTTGCATTTCATGATAACCGTCACCGGAAGCTTCTCGTGGGTAGCATTGGCTTGGT	TGCAGTCTCAGCTTTTGCATTTCATGATAACCGTCACCGGAAGCTTCTCGTGGGTAGCATTGGCTTGGT	22:C>A	22	0.841912	1	G	0.98522	A	0.01478
100207658|F|0-26:C>T-26:C>T	TGCAGTCTGATGTTGCAGTTGGCATGCATAGACTATTATTATATTGCCTGTGAAAGAAAAACTACAGGA	TGCAGTCTGATGTTGCAGTTGGCATGCATAGACTATTATTATATTGCCTGTGAAAGAAAAACTACAGGA	26:C>T	26	0.816176	1	A	0.98165	T	0.01835
100207676|F|0-24:A>G-24:A>G	TGCAGTCTTCCTCAGAAAAAAAATAACAAACCACAGAAGAAAAAGTGAACAAATCCACAATACCCAATT	TGCAGTCTTCCTCAGAAAAAAAATAACAAACCACAGAAGAAAAAGTGAACAAATCCACAATACCCAATT	24:A>G	24	0.889706	1	C	0.98941	T	0.01059
100207693|F|0-36:T>C-36:T>C	TGCAGTGAAACAATTGAATTCAACACCCAAACCTAATGATGGTCCAAGAGCAACAACATTCACTTCCAA	TGCAGTGAAACAATTGAATTCAACACCCAAACCTAATGATGGTCCAAGAGCAACAACATTCACTTCCAA	36:T>C	36	0.867647	1	C	0.58367	G	0.41633
100207695|F|0-66:T>C-66:T>C	TGCAGTGAGAGCATGCTATTGTTGACCATAGCAAGGATCTAAGGCCACGGGCTTAGCGATACACGCTAC	TGCAGTGAGAGCATGCTATTGTTGACCATAGCAAGGATCTAAGGCCACGGGCTTAGCGATACACGCTAC	66:T>C	66	0.878676	1	C	0.98659	G	0.01341
100207776|F|0-56:A>C-56:A>C	TGCAGTGAGAATGATGCACAAATGTGTATATATCATGTCTCCTGGAAAAACAGCTTAGGTTTTTGCTGT	TGCAGTGAGAATGATGCACAAATGTGTATATATCATGTCTCCTGGAAAAACAGCTTAGGTTTTTGCTGT	56:A>C	56	0.827206	1	G	0.90213	A	0.09787
100207832|F|0-10:C>T-10:C>T	TGCAGTGATTCTTCACTATTTGCAGGAACTGTTTCATACCCTTTTATTTGAGCTTCAGGAGAAGCCTCT	TGCAGTGATTCTTCACTATTTGCAGGAACTGTTTCATACCCTTTTATTTGAGCTTCAGGAGAAGCCTCT	10:C>T	10	0.797794	1	T	0.51544	C	0.48456
100207868|F|0-34:G>A-34:G>A	TGCAGTGCAATTAATGTTTTAGTATTTTTTGTTCGGAGTATGTTGATGAAATGAAATTTATTGTATAAT	TGCAGTGCAATTAATGTTTTAGTATTTTTTGTTCGGAGTATGTTGATGAAATGAAATTTATTGTATAAT	34:G>A	34	0.830882	1	G	0.50893	T	0.49107
100207889|F|0-39:T>A-39:T>A	TGCAGTGCATGCACTTTCTTCAAATAATGCTTCATCTTCTCCAGCAAAAGTGGTAGCTTCAATCCCATA	TGCAGTGCATGCACTTTCTTCAAATAATGCTTCATCTTCTCCAGCAAAAGTGGTAGCTTCAATCCCATA	39:T>A	39	0.807757	0.980769	T	0.50238	C	0.49762
100207950|F|0-60:T>C-60:T>C	TGCAGTGGAGAACATAAGCAAAGAGAAGAAAAACAGAATTAGTAGGTTCTCCGGCCACTGTGAGCTCGA	TGCAGTGGAGAACATAAGCAAAGAGAAGAAAAACAGAATTAGTAGGTTCTCCGGCCACTGTGAGCTCGA	60:T>C	60	0.919118	0.966667	C	0.52444	T	0.47556
100207982|F|0-48:T>C-48:T>C	TGCAGTGGCCGTGACCTTGGCGCGCCTCACTTCACTGTGTCATCTTGCTGTTTCTTGTCACTTTTCTAA	TGCAGTGGCCGTGACCTTGGCGCGCCTCACTTCACTGTGTCATCTTGCTGTTTCTTGTCACTTTTCTAA	48:T>C	48	0.908088	1	A	0.5	G	0.5
100208000|F|0-68:T>G-68:T>G	TGCAGTGGGAGTCCAAGAATCTATATGCCCTGAGCACTGCAATTCGGGATTGGCTTACTTCAAGTAATT	TGCAGTGGGAGTCCAAGAATCTATATGCCCTGAGCACTGCAATTCGGGATTGGCTTACTTCAAGTAATT	68:T>G	68	0.930147	1	C	0.50457	T	0.49543
100208019|F|0-31:A>G-31:A>G	TGCAGTGGTCAATGATGCAGATATTATAACTAGCTGAAATGCGAACTTTCGCATTTTTGTGGAAAATTT	TGCAGTGGTCAATGATGCAGATATTATAACTAGCTGAAATGCGAACTTTCGCATTTTTGTGGAAAATTT	31:A>G	31	0.817721	1	A	0.53009	G	0.46991
100208043|F|0-44:G>A-44:G>A	TGCAGTGGTGGGTTTCCGAAGCACAATAATGCACTCGTCAAAGAGTACCTTCGCCAGAATAAGCAACAG	TGCAGTGGTGGGTTTCCGAAGCACAATAATGCACTCGTCAAAGAGTACCTTCGCCAGAATAAGCAACAG	44:G>A	44	0.819853	1	G	0.51046	A	0.48954
100208104|F|0-43:A>C-43:A>C	TGCAGTGTCATCTTTTCAATTTCAGATCAACATAAAACAACGCATTTAGGAATCAGATCCCCTAGAGCA	TGCAGTGTCATCTTTTCAATTTCAGATCAACATAAAACAACGCATTTAGGAATCAGATCCCCTAGAGCA	43:A>C	43	0.817721	1	T	0.54206	C	0.45794
100208183|F|0-62:C>T-62:C>T	TGCAGTGTTCGCTCTGTTTCCGGCGTCTCAAGTTAGCTATCTACGGTTCCATTGTCAACACACGGTTAG	TGCAGTGTTCGCTCTGTTTCCGGCGTCTCAAGTTAGCTATCTACGGTTCCATTGTCAACACACGGTTAG	62:C>T	62	0.882353	1	A	0.58219	T	0.41781
100208187|F|0-20:A>G-20:A>G	TGCAGTGTTGAGGCTTTTTCACATTTTGTCACATCCAATTCATGGCACTCTGGTGGCTTTAGGCTTGGA	TGCAGTGTTGAGGCTTTTTCACATTTTGTCACATCCAATTCATGGCACTCTGGTGGCTTTAGGCTTGGA	20:A>G	20	0.856618	1	A	0.58436	T	0.41564
100208196|F|0-38:T>C-38:T>C	TGCAGTGTTTAAATGGCTTCAGGAGGTAACACATCTTTTTGTAACGCTCCTTGAATAAATATACCATAG	TGCAGTGTTTAAATGGCTTCAGGAGGTAACACATCTTTTTGTAACGCTCCTTGAATAAATATACCATAG	38:T>C	38	0.800676	1	C	0.77752	T	0.22248
100208221|F|0-32:G>A-32:G>A	TGCAGTTAAAACGGTTTTATAACACTGTATGTGCAAAACATTGTAACTTGATAAGGTTTTGTGCTTGTG	TGCAGTTAAAACGGTTTTATAACACTGTATGTGCAAAACATTGTAACTTGATAAGGTTTTGTGCTTGTG	32:G>A	32	0.838235	1	A	0.55936	T	0.44064
100208225|F|0-51:A>G-51:A>G	TGCAGTTAAAATTAGTCCTTTATAAGGCAACATCAACAAAAAGCAGCTCCAAGGTAGAAGACATTCATG	TGCAGTTAAAATTAGTCCTTTATAAGGCAACATCAACAAAAAGCAGCTCCAAGGTAGAAGACATTCATG	51:A>G	51	0.797794	0.985294	A	0.56485	G	0.43515
100208278|F|0-23:T>C-23:T>C	TGCAGTTACAATGATATCTTGATTGTTATCTTCTTTGTTTGTAGTCGGTTGATTGATGTGATGTGTATA	TGCAGTTACAATGATATCTTGATTGTTATCTTCTTTGTTTGTAGTCGGTTGATTGATGTGATGTGTATA	23:T>C	23	0.966912	1	T	0.61557	G	0.38443
100208443|F|0-26:T>A-26:T>A	TGCAGTTCAGCTTCCTTCTCTTGGAGTTTAGAACGAGCCAGGTATAATTCAGATTCCAATTCTGCAATC	TGCAGTTCAGCTTCCTTCTCTTGGAGTTTAGAACGAGCCAGGTATAATTCAGATTCCAATTCTGCAATC	26:T>A	26	0.886029	1	A	0.59479	G	0.40521
100208453|F|0-44:T>A-44:T>A	TGCAGTTCATCTTTGTACTGGAAACAGCCACTCACACCATTATCTCCTTGCGGCAACAGTTTTAGGAGA	TGCAGTTCATCTTTGTACTGGAAACAGCCACTCACACCATTATCTCCTTGCGGCAACAGTTTTAGGAGA	44:T>A	44	0.807647	1	T	0.60465	G	0.39535
100208487|F|0-66:A>C-66:A>C	TGCAGTTCCCGGTCGTCGACGGCGACATTCTCTAACAGTTTGATCAAAGAAAAAAACGGAACGGAAAGT	TGCAGTTCCCGGTCGTCGACGGCGACATTCTCTAACAGTTTGATCAAAGAAAAAAACGGAACGGAAAGT	66:A>C	66	0.813783	1	C	0.63305	G	0.36695
100208512|F|0-43:G>A-43:G>A	TGCAGTTCTAGGCACTATCTTTATGTGATTCTGACACTTTCTTGTTCTGATGATGGCAGTTGTGAAAAG	TGCAGTTCTAGGCACTATCTTTATGTGATTCTGACACTTTCTTGTTCTGATGATGGCAGTTGTGAAAAG	43:G>A	43	0.801471	0.983333	T	0.602	C	0.398
100208515|F|0-53:A>G-53:A>G	TGCAGTTCTAGTTCAAGTAAACTAAAATCAAGTGGCTACCATAGGCCATTGATAAGATGAAGGAACTCT	TGCAGTTCTAGTTCAAGTAAACTAAAATCAAGTGGCTACCATAGGCCATTGATAAGATGAAGGAACTCT	53:A>G	53	0.867647	1	G	0.6435	A	0.3565
100208525|F|0-42:T>A-42:T>A	TGCAGTTCTCGTGACCACACCAAATTCTAGTCAATGAAAAAATATTTCTAACAGCAATATTTTCTCATT	TGCAGTTCTCGTGACCACACCAAATTCTAGTCAATGAAAAAATATTTCTAACAGCAATATTTTCTCATT	42:T>A	42	0.904412	1	C	0.6864	T	0.3136
100208552|F|0-15:G>A-15:G>A	TGCAGTTCTTTAGCTGCATATGGAGCTTATGTGCGCCCTATGCCGTATTCGAACGAGATTGGTTACAGA	TGCAGTTCTTTAGCTGCATATGGAGCTTATGTGCGCCCTATGCCGTATTCGAACGAGATTGGTTACAGA	15:G>A	15	0.813783	1	G	0.79505	A	0.20495
100208576|F|0-65:A>G-65:A>G	TGCAGTTGAAGGAACGCGACCAGGTCCGAGGCTGGTGGAAGGTTGGAGACGTCCGTACCGATGTTACAG	TGCAGTTGAAGGAACGCGACCAGGTCCGAGGCTGGTGGAAGGTTGGAGACGTCCGTACCGATGTTACAG	65:A>G	65	0.900735	1	A	0.67972	T	0.32028
100208579|F|0-30:T>G-30:T>G	TGCAGTTGAATTCTTTGAATCAAGTATGTATATGATGTTTTTTTGGAATTTTGTTTCATATAGTAGCTT	TGCAGTTGAATTCTTTGAATCAAGTATGTATATGATGTTTTTTTGGAATTTTGTTTCATATAGTAGCTT	30:T>G	30	0.915441	1	T	0.76341	C	0.23659
100208594|F|0-39:G>A-39:G>A	TGCAGTTGAGGTATCTTCATCCTCTCTAATGTTTGAACAGTCAGTTTGGTTCCTCCTTGATGGACATGT	TGCAGTTGAGGTATCTTCATCCTCTCTAATGTTTGAACAGTCAGTTTGGTTCCTCCTTGATGGACATGT	39:G>A	39	0.807757	1	T	0.77386	A	0.22614
100208623|F|0-57:C>T-57:C>T	TGCAGTTGCAAATTATTCAGCACATCAAAATTTAGATAAAGTAATTCAAACTTCACTCAAGTGCCCATA	TGCAGTTGCAAATTATTCAGCACATCAAAATTTAGATAAAGTAATTCAAACTTCACTCAAGTGCCCATA	57:C>T	57	0.933824	1	A	0.77488	G	0.22512
100208677|F|0-63:T>C-63:T>C	TGCAGTTGGAGGACACTCTCTTCCCATGAAAGTGCCTTTGATGGCCTAAATGGGGAACAAGGATTGAAC	TGCAGTTGGAGGACACTCTCTTCCCATGAAAGTGCCTTTGATGGCCTAAATGGGGAACAAGGATTGAAC	63:T>C	63	0.807941	1	T	0.77679	G	0.22321
100208701|F|0-54:C>A-54:C>A	TGCAGTTGGTGTAGCTGTTGGGATCTGCGGTATGCAACTTGTCAGGAATATAACCACAAATCCTGAAGT	TGCAGTTGGTGTAGCTGTTGGGATCTGCGGTATGCAACTTGTCAGGAATATAACCACAAATCCTGAAGT	54:C>A	54	0.889706	1	C	0.76728	T	0.23272
100208717|F|0-64:A>G-64:A>G	TGCAGTTGTCAGTGGTGACTTCCATGACAACTGGATCTACTGGGTTGGACCTCTTATTGGTGGTAGTTT	TGCAGTTGTCAGTGGTGACTTCCATGACAACTGGATCTACTGGGTTGGACCTCTTATTGGTGGTAGTTT	64:A>G	64	0.807904	1	G	0.79821	A	0.20179
100208743|F|0-13:C>G-13:C>G	TGCAGTTGTGGTTCATTGATAGTGGCGGTTAAGATTTCTGTAGTGAGAAGATAGAAGAAAGAAGATAGA	TGCAGTTGTGGTTCATTGATAGTGGCGGTTAAGATTTCTGTAGTGAGAAGATAGAAGAAAGAAGATAGA	13:C>G	13	0.813783	1	A	0.84434	G	0.15566
100208746|F|0-55:C>T-55:C>T	TGCAGTTGTGTTTAAATTATCTTGGTTTTTATTTGTTACTGCATTTTCCATTGGGCCATCCAAACCCAA	TGCAGTTGTGTTTAAATTATCTTGGTTTTTATTTGTTACTGCATTTTCCATTGGGCCATCCAAACCCAA	55:C>T	55	0.808824	1	T	0.86758	C	0.13242
100208817|F|0-52:T>C-52:T>C	TGCAGTTTATTTTTGGAGAAGCTTTGAACTTTTTCAGACTATTATTATAACTTTTACATAAAAAGGATA	TGCAGTTTATTTTTGGAGAAGCTTTGAACTTTTTCAGACTATTATTATAACTTTTACATAAAAAGGATA	52:T>C	52	0.797794	1	T	0.84549	C	0.15451
100208875|F|0-47:A>G-47:A>G	TGCAGTTTCTCAGAGTATTGTAGATGATTTTAGCCACGGCCTAATAAAACACCAACATAAAAAAAATCA	TGCAGTTTCTCAGAGTATTGTAGATGATTTTAGCCACGGCCTAATAAAACACCAACATAAAAAAAATCA	47:A>G	47	0.904412	1	T	0.86344	A	0.13656
100208881|F|0-49:G>T-49:G>T	TGCAGTTTCTCATTAGAAAACAGGGATCAAGGAGAAAAAGAAAATACAAGAAATATAAAATGAGATAAG	TGCAGTTTCTCATTAGAAAACAGGGATCAAGGAGAAAAAGAAAATACAAGAAATATAAAATGAGATAAG	49:G>T	49	0.827206	1	T	0.90239	A	0.09761
100208905|F|0-50:T>G-50:T>G	TGCAGTTTGAAAAGGCCAGTCAAGACAAGTGCACCGGTACAAGTTATGTTTGTGAAATGGACTTTGACT	TGCAGTTTGAAAAGGCCAGTCAAGACAAGTGCACCGGTACAAGTTATGTTTGTGAAATGGACTTTGACT	50:T>G	50	0.807684	1	C	0.91126	A	0.08874
100209049|F|0-33:T>G-33:T>G	TGCAGTTTTTATCCAATTTGTTGTTTTGTTGAATTTTTTGGCGCGTTCACATGAATTCCGTGGACTGCT	TGCAGTTTTTATCCAATTTGTTGTTTTGTTGAATTTTTTGGCGCGTTCACATGAATTCCGTGGACTGCT	33:T>G	33	0.827206	1	A	0.91833	G	0.08167
100209069|F|0-29:G>C-29:G>C	TGCAGTTTTTTGGCTTCATTTTTCACGTAGCTCTCTCACCCCACGCTTCCACTAAATCCAAACCAACTC	TGCAGTTTTTTGGCTTCATTTTTCACGTAGCTCTCTCACCCCACGCTTCCACTAAATCCAAACCAACTC	29:G>C	29	0.834559	1	A	0.91126	G	0.08874
100211738|F|0-18:G>T-18:G>T	TGCAGAAGATTTTCTTCAGCTTGGTGGGAATTAGGCCATTACAGATCGGAAGAGCGGTTCAGCAGGAAT	TGCAGAAGATTTTCTTCAGCTTGGTGGGAATTAGGCCATTAC	18:G>T	18	0.835368	1	G	0.91667	A	0.08333
100211740|F|0-23:A>C-23:A>C	TGCAGAAGCAAAGTGCTTGAGCTATTTTCAACTACCCTTCTCCATGGAAATCTTACAGATCGGAAGAGC	TGCAGAAGCAAAGTGCTTGAGCTATTTTCAACTACCCTTCTCCATGGAAATCTTAC	23:A>C	23	0.813783	1	G	0.90952	A	0.09048
100211853|F|0-8:A>G-8:A>G	TGCAGACCACAAAACACAACCAACAAAGTCCTCAACATATTACAGATCGGAAGAGCGGTTCAGCAGGAA	TGCAGACCACAAAACACAACCAACAAAGTCCTCAACATATTAC	8:A>G	8	0.930147	1	G	0.94064	A	0.05936
100211921|F|0-25:T>C-25:T>C	TGCAGAGATTCCCCCTTTGTCCCTCTCAGAATTTGTTACAGATCGGAAGAGCGGTTCAGCAGGAATGCC	TGCAGAGATTCCCCCTTTGTCCCTCTCAGAATTTGTTAC	25:T>C	25	0.808824	0.964286	T	0.93722	G	0.06278
100212155|F|0-17:C>A-17:C>A	TGCAGCAAGAGACTCCACGCGGCGTTCCCTCTGATTTGGAAAACCAAAAAACTCCTTACAGATCGGAAG	TGCAGCAAGAGACTCCACGCGGCGTTCCCTCTGATTTGGAAAACCAAAAAACTCCTTAC	17:C>A	17	0.807941	1	A	0.94027	G	0.05973
100212484|F|0-20:G>C-20:G>C	TGCAGCTGAACTCCTAAGACGAACACATGCTCTTGCTAAAAAGGTGAAACGTCTTACAGATCGGAAGAG	TGCAGCTGAACTCCTAAGACGAACACATGCTCTTGCTAAAAAGGTGAAACGTCTTAC	20:G>C	20	0.8125	1	G	0.95139	A	0.04861
100212485|F|0-18:A>G-18:A>G	TGCAGCTGAATCGCTGAGACGAGACTGTTCATAGAAAGAGGAAATTACAGATCGGAAGAGCGGTTCAGC	TGCAGCTGAATCGCTGAGACGAGACTGTTCATAGAAAGAGGAAATTAC	18:A>G	18	0.845588	1	G	0.93973	A	0.06027
100212738|F|0-20:G>A-20:G>A	TGCAGGCTCTCTCCAATGGCGTGTGCTTCTTTTACAGATCGGAAGAGCGGTTCAGCAGGAATGCCGAGA	TGCAGGCTCTCTCCAATGGCGTGTGCTTCTTTTAC	20:G>A	20	0.849265	0.979167	C	0.9469	G	0.0531
100212752|F|0-34:C>G-34:C>G	TGCAGGCTTCAAGACAGCTGTTTGAAGCTTTGGACAAATGTGAGAATATATTACAGATCGGAAGAGCGG	TGCAGGCTTCAAGACAGCTGTTTGAAGCTTTGGACAAATGTGAGAATATATTAC	34:C>G	34	0.919118	1	C	0.94565	G	0.05435
100212879|F|0-14:G>A-14:G>A	TGCAGGTTTGGCATGACACCATGTTTCTGTATGTGGTGTTTACAGATCGGAAGAGCGGTTCAGCAGGAA	TGCAGGTTTGGCATGACACCATGTTTCTGTATGTGGTGTTTAC	14:G>A	14	0.835368	1	C	0.95714	T	0.04286
100213161|F|0-19:T>C-19:T>C	TGCAGTGGCGAATCTAAAATCCTTTGTATGGATGTGATGTGATTGAAAGTTACAGATCGGAAGAGCGGT	TGCAGTGGCGAATCTAAAATCCTTTGTATGGATGTGATGTGATTGAAAGTTAC	19:T>C	19	0.834559	1	T	0.95219	G	0.04781
100213296|F|0-30:T>C-30:T>C	TGCAGTTGACAACAGAGTATTGAAAGCTGATGTTGAAACATTACAGATCGGAAGAGCGGTTCAGCAGGA	TGCAGTTGACAACAGAGTATTGAAAGCTGATGTTGAAACATTAC	30:T>C	30	0.919118	1	G	0.96171	C	0.03829
100214134|F|0-31:G>A-31:G>A	TGCAGAAAAATAGAAAATAATGTTTCCAACAGCTATCGAATCAACGATGTCATCATCTGTACGACCAGT	TGCAGAAAAATAGAAAATAATGTTTCCAACAGCTATCGAATCAACGATGTCATCATCTGTACGACCAGT	31:G>A	31	0.823529	1	T	0.96222	A	0.03778
100214205|F|0-45:C>T-45:C>T	TGCAGAAAATATCTTCATTTTAGTGTTTCATATTTTCTCTAATCTCATCTTCTTATGTATATATCAGAG	TGCAGAAAATATCTTCATTTTAGTGTTTCATATTTTCTCTAATCTCATCTTCTTATGTATATATCAGAG	45:C>T	45	0.827206	1	T	0.97189	A	0.02811
100214254|F|0-18:A>C-18:A>C	TGCAGAAACAACAAAATGAGTAACAAAACTTGAACAATAAAGAACAAAGCTATGAAATCACACCATTGT	TGCAGAAACAACAAAATGAGTAACAAAACTTGAACAATAAAGAACAAAGCTATGAAATCACACCATTGT	18:A>C	18	0.808824	1	T	0.97556	G	0.02444
100214290|F|0-22:G>A-22:G>A	TGCAGAAACGAGTTTACTTACCGACAACCGGAAAGTAACCGATGCATTACGAAAATGTAGTTGCAGACC	TGCAGAAACGAGTTTACTTACCGACAACCGGAAAGTAACCGATGCATTACGAAAATGTAGTTGCAGACC	22:G>A	22	0.817794	1	A	0.97991	C	0.02009
100214345|F|0-23:G>A-23:G>A	TGCAGAAAGTAAACCAAGTAAAAGTATTGATGACTACTTTATCGGGGAAAAGATGTAAGGATTATTCAT	TGCAGAAAGTAAACCAAGTAAAAGTATTGATGACTACTTTATCGGGGAAAAGATGTAAGGATTATTCAT	23:G>A	23	0.800676	1	C	0.98109	T	0.01891
100214346|F|0-43:G>C-43:G>C	TGCAGAAAGTAAACCAAGTAAAAATATTGATGACTACTTTATCGGGGAAAAGATGTAAGGATTATTCAT	TGCAGAAAGTAAACCAAGTAAAAATATTGATGACTACTTTATCGGGGAAAAGATGTAAGGATTATTCAT	43:G>C	43	0.80761	1	T	0.98058	C	0.01942
100214353|F|0-23:G>C-23:G>C	TGCAGAAAGTTCCAGCTTGGTAAGAAATAGATGAAAATGCAAATGTTATTTCACTTGTTGTATGAAGAA	TGCAGAAAGTTCCAGCTTGGTAAGAAATAGATGAAAATGCAAATGTTATTTCACTTGTTGTATGAAGAA	23:G>C	23	0.8125	0.963871	C	0.98109	T	0.01891
100214361|F|0-65:A>T-65:A>T	TGCAGAAATAGTTGCTTGCTCAGTGGCAAGTAACAAACCCTGATCAGGTGCATGGTTCGACTCTTACAG	TGCAGAAATAGTTGCTTGCTCAGTGGCAAGTAACAAACCCTGATCAGGTGCATGGTTCGACTCTTACAG	65:A>T	65	0.933824	0.969697	A	0.98113	G	0.01887
100214386|F|0-57:A>C-57:A>C	TGCAGAAATTGCCTCTGGCAGTGGCAAATGGTGACCTGTGAGATTGGGGGAAGGGGAAAAGTATTTTGT	TGCAGAAATTGCCTCTGGCAGTGGCAAATGGTGACCTGTGAGATTGGGGGAAGGGGAAAAGTATTTTGT	57:A>C	57	0.807647	1	C	0.98843	T	0.01157
100214454|F|0-9:C>G-9:C>G	TGCAGAACCCATGAATGAAAGCTGGAAAGAGTTTGGTCGTGAAATAATGGTTGCTGAAATGAGTACTTA	TGCAGAACCCATGAATGAAAGCTGGAAAGAGTTTGGTCGTGAAATAATGGTTGCTGAAATGAGTACTTA	9:C>G	9	0.813783	1	G	0.98904	C	0.01096
100214487|F|0-16:A>T-16:A>T	TGCAGAACTGATTGGGAACTTGAGGCCCAAAGAGCCGAGAAACTCACAGGAATGGGTGGAGCTTCTGGT	TGCAGAACTGATTGGGAACTTGAGGCCCAAAGAGCCGAGAAACTCACAGGAATGGGTGGAGCTTCTGGT	16:A>T	16	0.819853	1	C	0.9875	G	0.0125
100214560|F|0-51:C>T-51:C>T	TGCAGAAGAGTACTATTCTGTGTTTGAACTTTGAAACGCTACGTATATACACAAACGCATTTATTCTCT	TGCAGAAGAGTACTATTCTGTGTTTGAACTTTGAAACGCTACGTATATACACAAACGCATTTATTCTCT	51:C>T	51	0.886029	1	C	0.93103	T	0.06897
100214623|F|0-21:A>C-21:A>C	TGCAGAAGCGGCCATGGCGACAGCTCAGGCGGCGGTGGAGGTGGCAAGGTTGACCAAACCTGCCAGTCA	TGCAGAAGCGGCCATGGCGACAGCTCAGGCGGCGGTGGAGGTGGCAAGGTTGACCAAACCTGCCAGTCA	21:A>C	21	0.860294	1	A	0.93231	G	0.06769
100214649|F|0-39:T>C-39:T>C	TGCAGAAGGCACGTGGCCTGTATGAGCACTAGTGCTAGATGGGGGAGATGCGTAAACCGGAGCATTAGT	TGCAGAAGGCACGTGGCCTGTATGAGCACTAGTGCTAGATGGGGGAGATGCGTAAACCGGAGCATTAGT	39:T>C	39	0.852941	0.982143	C	0.92647	G	0.07353
100214652|F|0-42:C>T-42:C>T	TGCAGAAGGCATGGAATAATTCCTGAGACAGATAAATAAACACGAGTCATATGAGCCCTTTTTGTTTGG	TGCAGAAGGCATGGAATAATTCCTGAGACAGATAAATAAACACGAGTCATATGAGCCCTTTTTGTTTGG	42:C>T	42	0.807904	1	T	0.98406	A	0.01594
100214655|F|0-20:A>G-20:A>G	TGCAGAAGGCATTTTCTTCAACGCTAGCTGAGCTGCATCTTTAAGCTGCAAGGTTTTTGTGTTGTCAAG	TGCAGAAGGCATTTTCTTCAACGCTAGCTGAGCTGCATCTTTAAGCTGCAAGGTTTTTGTGTTGTCAAG	20:A>G	20	0.800662	1	A	0.74274	C	0.25726
100214664|F|0-27:T>C-27:T>C	TGCAGAAGGTAAACTATTTTCTTTCATTAGTTCACCAAAAGAAGAGCACTATTATTTCAGTATCACATT	TGCAGAAGGTAAACTATTTTCTTTCATTAGTTCACCAAAAGAAGAGCACTATTATTTCAGTATCACATT	27:T>C	27	0.805147	1	T	0.74891	C	0.25109
100214672|F|0-9:A>C-9:A>C	TGCAGAAGTAAAAATGTTATGTATAAGAAATCAGTTCAATGTACACACCAAATCATGTTGCAAAATCAA	TGCAGAAGTAAAAATGTTATGTATAAGAAATCAGTTCAATGTACACACCAAATCATGTTGCAAAATCAA	9:A>C	9	0.911765	1	A	0.76809	C	0.23191
100214677|F|0-54:C>T-54:C>T	TGCAGAAGTACTTGAAGGTAAGATCTTATGTTCCTTTATTATTTGTAATCATGGCTAGGATTGTATTGT	TGCAGAAGTACTTGAAGGTAAGATCTTATGTTCCTTTATTATTTGTAATCATGGCTAGGATTGTATTGT	54:C>T	54	0.797794	1	C	0.73517	T	0.26483
100214726|F|0-49:A>G-49:A>G	TGCAGAATACACGCTTTACAAAAGGCAAAGCAAAAGCATGTATTCATATATAGCAATTTTCTTCTGACA	TGCAGAATACACGCTTTACAAAAGGCAAAGCAAAAGCATGTATTCATATATAGCAATTTTCTTCTGACA	49:A>G	49	0.897059	0.971429	T	0.81818	A	0.18182
100214727|F|0-33:T>C-33:T>C	TGCAGAATACCAATTATTACTGTATCTTTTCAGTGATAAATTGGAGATCATAAATTTTACAAACAAGGA	TGCAGAATACCAATTATTACTGTATCTTTTCAGTGATAAATTGGAGATCATAAATTTTACAAACAAGGA	33:T>C	33	0.863971	1	C	0.84722	T	0.15278
100214776|F|0-14:T>G-14:T>G	TGCAGAATCCTAATTTTGCTGTTTGCATACCCAATTTCACTATAGGTGCTAATAGAAGTTGCAACTTTG	TGCAGAATCCTAATTTTGCTGTTTGCATACCCAATTTCACTATAGGTGCTAATAGAAGTTGCAACTTTG	14:T>G	14	0.849265	1	G	0.85129	T	0.14871
100214839|F|0-48:C>T-48:C>T	TGCAGAATTACAATAAAAAACATTCAGACCATTCCACTACTCCAAGTTCATTCAAACCTTCCTTCACTC	TGCAGAATTACAATAAAAAACATTCAGACCATTCCACTACTCCAAGTTCATTCAAACCTTCCTTCACTC	48:C>T	48	0.835368	1	A	0.85266	T	0.14734
100214863|F|0-19:C>T-19:C>T	TGCAGAATTCTTTTTATCACAATTCTGCTATTGAGAAAAAGAAAAGGGGGTTGGGAAACACGGTATAAT	TGCAGAATTCTTTTTATCACAATTCTGCTATTGAGAAAAAGAAAAGGGGGTTGGGAAACACGGTATAAT	19:C>T	19	0.823529	0.984848	G	0.98536	A	0.01464
100214880|F|0-40:C>T-40:C>T	TGCAGAATTGGCTTCAGATGCAGAATCTTTCCCATTGGCACCAAATATACCACTTCCAGTCATTTCTTT	TGCAGAATTGGCTTCAGATGCAGAATCTTTCCCATTGGCACCAAATATACCACTTCCAGTCATTTCTTT	40:C>T	40	0.852941	1	A	0.98182	T	0.01818
100214902|F|0-31:A>G-31:A>G	TGCAGAATTTGGTTTGGGAACTCTCAAAAACATAGTGATAATGTGTTGATGCATATCGGTTCCTTGAAG	TGCAGAATTTGGTTTGGGAACTCTCAAAAACATAGTGATAATGTGTTGATGCATATCGGTTCCTTGAAG	31:A>G	31	0.871324	0.957143	C	0.98413	T	0.01587
100214949|F|0-39:A>G-39:A>G	TGCAGACACCCTCACCTGCATAAACCCAAATACGCATCAACCATTATAAAATTCTAATGACCTTATATA	TGCAGACACCCTCACCTGCATAAACCCAAATACGCATCAACCATTATAAAATTCTAATGACCTTATATA	39:A>G	39	0.838235	1	G	0.98473	T	0.01527
100214994|F|0-23:G>C-23:G>C	TGCAGACATGTTGCAAACCTACTGAAGGAAAGTTATAGATGCAAGTTCTCCATTCTCCGGAGTTTTGTC	TGCAGACATGTTGCAAACCTACTGAAGGAAAGTTATAGATGCAAGTTCTCCATTCTCCGGAGTTTTGTC	23:G>C	23	0.805147	1	C	0.98598	T	0.01402
100214998|F|0-54:G>A-54:G>A	TGCAGACATTACAGTCATTACTTTAGGGAAAGGAGAAATCAAATAATAATTGCAGAAGAACTAGAATTC	TGCAGACATTACAGTCATTACTTTAGGGAAAGGAGAAATCAAATAATAATTGCAGAAGAACTAGAATTC	54:G>A	54	0.871324	1	G	0.98712	A	0.01288
100215008|F|0-27:C>G-27:C>G	TGCAGACATTGTACTAGAGCTTTCAAACAATAAAAACAATACTACAGTTAGTCTTATAGGGTCATGTTA	TGCAGACATTGTACTAGAGCTTTCAAACAATAAAAACAATACTACAGTTAGTCTTATAGGGTCATGTTA	27:C>G	27	0.904412	1	G	0.9879	A	0.0121
100215098|F|0-30:A>G-30:A>G	TGCAGACTTCTCAACAGCATCCTTTCTACCACGGCCTCGACCTCCACCCCGACCATTGCCGCGACCACG	TGCAGACTTCTCAACAGCATCCTTTCTACCACGGCCTCGACCTCCACCCCGACCATTGCCGCGACCACG	30:A>G	30	0.941176	1	G	0.96352	A	0.03648
100215155|F|0-37:T>C-37:T>C	TGCAGAGACTCTGAGGCATTTCTTCTGTCACAGGAGATGTGGTTTCACAACAATGCTTCATTTTATGTT	TGCAGAGACTCTGAGGCATTTCTTCTGTCACAGGAGATGTGGTTTCACAACAATGCTTCATTTTATGTT	37:T>C	37	0.807647	0.966667	A	0.98095	G	0.01905
100215155|F|0-50:C>G-50:C>G	TGCAGAGACTCTGAGGCATTTCTTCTGTCACAGGAGATGTGGTTTCACAACAATGCTTCATTTTATGTT	TGCAGAGACTCTGAGGCATTTCTTCTGTCACAGGAGATGTGGTTTCACAACAATGCTTCATTTTATGTT	50:C>G	50	0.819853	1	G	0.71154	T	0.28846
100215167|F|0-30:T>G-30:T>G	TGCAGAGAGTCCAATTCCGCCATTCATTTCTGAAAACTTGATTCAATTTTTTCCTCAGATTTATTATTT	TGCAGAGAGTCCAATTCCGCCATTCATTTCTGAAAACTTGATTCAATTTTTTCCTCAGATTTATTATTT	30:T>G	30	0.80761	1	A	0.97852	T	0.02148
100215195|F|0-59:T>C-59:T>C	TGCAGAGATTCCATCATAGACACAAACACTCCCATTGTAGAAGATGGTAAGCTGGTTTGTACTAGGAAT	TGCAGAGATTCCATCATAGACACAAACACTCCCATTGTAGAAGATGGTAAGCTGGTTTGTACTAGGAAT	59:T>C	59	0.80761	1	C	0.97791	A	0.02209
100215233|F|0-34:T>C-34:T>C	TGCAGAGCATGCAAAACTCATTTCTAAGGAATCTTTAGTTGGAAGAGAAGGTTACACCTCTCCTAACAA	TGCAGAGCATGCAAAACTCATTTCTAAGGAATCTTTAGTTGGAAGAGAAGGTTACACCTCTCCTAACAA	34:T>C	34	0.838235	1	T	0.50787	G	0.49213
100215248|F|0-30:C>T-30:C>T	TGCAGAGCTGGTTTCTTGTGACGAAGAATTCTGTGCTGCCACGTATGATGGTCCGATGCCTGGGTGCAA	TGCAGAGCTGGTTTCTTGTGACGAAGAATTCTGTGCTGCCACGTATGATGGTCCGATGCCTGGGTGCAA	30:C>T	30	0.952206	1	C	0.52469	T	0.47531
100215253|F|0-29:A>C-29:A>C	TGCAGAGCTTGAATTGAAAAAAATGTCAAAAAATAAGGCTCAAGTTGGATATTTCTTCGTGCATTCCCA	TGCAGAGCTTGAATTGAAAAAAATGTCAAAAAATAAGGCTCAAGTTGGATATTTCTTCGTGCATTCCCA	29:A>C	29	0.841912	1	G	0.54831	A	0.45169
100215296|F|0-46:G>T-46:G>T	TGCAGAGGCAGGAATTGGATCTGAGTATAGCAATAAAGATTGACAAGAAGAGTGGTTTTCATCTTGATT	TGCAGAGGCAGGAATTGGATCTGAGTATAGCAATAAAGATTGACAAGAAGAGTGGTTTTCATCTTGATT	46:G>T	46	0.807647	1	T	0.64431	A	0.35569
100215320|F|0-18:G>T-18:G>T	TGCAGAGGTAAACATCTTGCACCATTTCAAGAGACTCAGTAAGAAAAATACGACATCCCCTTATCTGCA	TGCAGAGGTAAACATCTTGCACCATTTCAAGAGACTCAGTAAGAAAAATACGACATCCCCTTATCTGCA	18:G>T	18	0.834559	1	G	0.97098	T	0.02902
100215337|F|0-9:G>A-9:G>A	TGCAGAGTAGAAATATAAATATAGGAAAGACAGTAATACGTATAACTTCTCATAGTCAGAATGTACTAT	TGCAGAGTAGAAATATAAATATAGGAAAGACAGTAATACGTATAACTTCTCATAGTCAGAATGTACTAT	9:G>A	9	0.875	1	C	0.57522	A	0.42478
100215364|F|0-24:C>G-24:C>G	TGCAGAGTATCAGTGCGTGGTGGCCGATGGGTGGAATAGTTTTTTTTTTCTTCTTGGACGAGAGTGGGT	TGCAGAGTATCAGTGCGTGGTGGCCGATGGGTGGAATAGTTTTTTTTTTCTTCTTGGACGAGAGTGGGT	24:C>G	24	0.882353	0.954545	T	0.55274	G	0.44726
100215439|F|0-51:C>A-51:C>A	TGCAGATAAAATACAAGTAGTTACTATATTCATATAATAAATCAAAAACATCCCCTCCGTGATGTAATG	TGCAGATAAAATACAAGTAGTTACTATATTCATATAATAAATCAAAAACATCCCCTCCGTGATGTAATG	51:C>A	51	0.955882	1	C	0.89463	A	0.10537
100215607|F|0-11:T>C-11:T>C	TGCAGGTGAATTTGAAGGGAGCTTTGAACCAGAAAGTTATGTTGATCAAGTGGAGAATCAGAATGTCAA	TGCAGGTGAATTTGAAGGGAGCTTTGAACCAGAAAGTTATGTTGATCAAGTGGAGAATCAGAATGTCAA	11:T>C	11	0.805147	0.983333	C	0.52294	T	0.47706
100215607|F|0-5:G>A-5:G>A	TGCAGGTGAATTTGAAGGGAGCTTTGAACCAGAAAGTTATGTTGATCAAGTGGAGAATCAGAATGTCAA	TGCAGGTGAATTTGAAGGGAGCTTTGAACCAGAAAGTTATGTTGATCAAGTGGAGAATCAGAATGTCAA	5:G>A	5	0.882353	0.984375	C	0.86429	T	0.13571
100215622|F|0-42:G>A-42:G>A	TGCAGATGAGAAGGAGAAATTTGGGTAAGATAATGAGAATATGGCATGAAAGAGTATCAGAATCAGTAT	TGCAGATGAGAAGGAGAAATTTGGGTAAGATAATGAGAATATGGCATGAAAGAGTATCAGAATCAGTAT	42:G>A	42	0.8125	1	C	0.98775	A	0.01225
100215624|F|0-6:T>G-6:T>G	TGCAGATGAGTGATTAGTTGAATACATGTTATAGCTTCAACAAAGTATAATTCAAATTGTGTCATACCC	TGCAGATGAGTGATTAGTTGAATACATGTTATAGCTTCAACAAAGTATAATTCAAATTGTGTCATACCC	6:T>G	6	0.915441	1	C	0.98291	T	0.01709
100215719|F|0-13:A>C-13:A>C	TGCAGATGTGGCAATAGGTTCAGGAAGTGATCTTGGTAATATGTGTTTTAGCCGATTGTTCCTATAATT	TGCAGATGTGGCAATAGGTTCAGGAAGTGATCTTGGTAATATGTGTTTTAGCCGATTGTTCCTATAATT	13:A>C	13	0.817794	1	A	0.85714	G	0.14286
100215730|F|0-10:G>C-10:G>C	TGCAGATGTTGAATATATATCTTCCTATACCGAGAATATCATAAGTTCATTATAATGAAGATATGGAAC	TGCAGATGTTGAATATATATCTTCCTATACCGAGAATATCATAAGTTCATTATAATGAAGATATGGAAC	10:G>C	10	0.852941	0.986486	A	0.53187	G	0.46813
100215743|F|0-17:G>A-17:G>A	TGCAGATTAAGAAGATGGAAGCATTAGATACATTAGAACTATTCAATCAGAATATATAATCTACTAGCC	TGCAGATTAAGAAGATGGAAGCATTAGATACATTAGAACTATTCAATCAGAATATATAATCTACTAGCC	17:G>A	17	0.807904	1	G	0.51869	A	0.48131
100215753|F|0-32:T>G-32:T>G	TGCAGATTACACCGGAGAAAGGGTTATCAGAATCTGATGCTAATAAGCTTTTATCTCTCCTCCATGATC	TGCAGATTACACCGGAGAAAGGGTTATCAGAATCTGATGCTAATAAGCTTTTATCTCTCCTCCATGATC	32:T>G	32	0.801	1	T	0.52143	A	0.47857
100215759|F|0-63:T>A-63:T>A	TGCAGATTACCCTGATTTCCTAGAATTTTTTGTAAGAACTATGGATGAAACACAACAAGAACTTGACGT	TGCAGATTACCCTGATTTCCTAGAATTTTTTGTAAGAACTATGGATGAAACACAACAAGAACTTGACGT	63:T>A	63	0.797794	1	C	0.54615	A	0.45385
100215763|F|0-51:T>C-51:T>C	TGCAGATTACGGATCACGCGGTTTCCATCCATCTTCATCAATTTCATATTTTCATCTATCATAAACTCT	TGCAGATTACGGATCACGCGGTTTCCATCCATCTTCATCAATTTCATATTTTCATCTATCATAAACTCT	51:T>C	51	0.830882	1	C	0.52709	T	0.47291
100215764|F|0-46:G>T-46:G>T	TGCAGATTACTGGTTTTCTGCCATTTTCCTCAACATGCAATAGATAGCAATATTTACTAGTATAATATG	TGCAGATTACTGGTTTTCTGCCATTTTCCTCAACATGCAATAGATAGCAATATTTACTAGTATAATATG	46:G>T	46	0.886029	1	T	0.53865	C	0.46135
100215785|F|0-13:A>G-13:A>G	TGCAGATTCAGTCAGAGAAGAGAGGGGCTTATCCACATCATCTCTATTATTCGAAAATTTACGCATATC	TGCAGATTCAGTCAGAGAAGAGAGGGGCTTATCCACATCATCTCTATTATTCGAAAATTTACGCATATC	13:A>G	13	0.889706	0.981481	A	0.53831	T	0.46169
100215799|F|0-61:T>G-61:T>G	TGCAGATTCCGAGTCCATGACGGAAAGTGACGCCGGATTCGTGAAACGGATCTCGCCGGAGTCCGCGAG	TGCAGATTCCGAGTCCATGACGGAAAGTGACGCCGGATTCGTGAAACGGATCTCGCCGGAGTCCGCGAG	61:T>G	61	0.841912	1	A	0.54861	C	0.45139
100215813|F|0-26:C>T-26:C>T	TGCAGATTCTCACTTCTAGGTCGGTGCCACTAAAAAATAGTTTGACATCTTATTCTCGTTTTTGCCATT	TGCAGATTCTCACTTCTAGGTCGGTGCCACTAAAAAATAGTTTGACATCTTATTCTCGTTTTTGCCATT	26:C>T	26	0.904412	1	A	0.86652	C	0.13348
100215864|F|0-57:A>G-57:A>G	TGCAGATTTGATTATGTGGACAGCAATCCACATGAAGAAAGCCATAACACTGACTTTATTATTAGGATG	TGCAGATTTGATTATGTGGACAGCAATCCACATGAAGAAAGCCATAACACTGACTTTATTATTAGGATG	57:A>G	57	0.863971	1	A	0.95561	T	0.04439
100215902|F|0-17:T>C-17:T>C	TGCAGATTTTTTCATCTTTGTTCATTGTATTTAGTCTTCCTTGGAGTTGTTCAAATTGGTTTACAGTTC	TGCAGATTTTTTCATCTTTGTTCATTGTATTTAGTCTTCCTTGGAGTTGTTCAAATTGGTTTAC	17:T>C	17	0.817794	0.964286	A	0.98049	C	0.01951
100215924|F|0-14:G>A-14:G>A	TGCAGCAAAAGCACGTACAAGACGCCTTGATGATGTGAAACAAAAAAATCATCAGTTACCACTTCCTCC	TGCAGCAAAAGCACGTACAAGACGCCTTGATGATGTGAAACAAAAAAATCATCAGTTACCACTTCCTCC	14:G>A	14	0.856618	1	A	0.9819	G	0.0181
100215931|F|0-40:A>T-40:A>T	TGCAGCAAAAGTTTTCTATGTGAATAGCATTACTTCTATAACGAATGGTGTTGAACTCTCTCAGTGAAG	TGCAGCAAAAGTTTTCTATGTGAATAGCATTACTTCTATAACGAATGGTGTTGAACTCTCTCAGTGAAG	40:A>T	40	0.871324	1	T	0.98884	A	0.01116
100215970|F|0-41:G>C-41:G>C	TGCAGCAAATCCCTGCAAATTTGGACTCTAGTTACTTACTGGTTGTTAGGCTTCAATGCTATCTCACTT	TGCAGCAAATCCCTGCAAATTTGGACTCTAGTTACTTACTGGTTGTTAGGCTTCAATGCTATCTCACTT	41:G>C	41	0.80761	1	T	0.8034	G	0.1966
100216006|F|0-37:A>G-37:A>G	TGCAGCCACATTTAAGGAATGTGATTGAATACATGTTACAAGTCAACAAGGACACAGATGAAGAAGTAG	TGCAGCCACATTTAAGGAATGTGATTGAATACATGTTACAAGTCAACAAGGACACAGATGAAGAAGTAG	37:A>G	37	0.807684	0.964286	T	0.51025	A	0.48975
100216048|F|0-28:C>T-28:C>T	TGCAGCAAGAGCTATTCAAAGTTTCATACATTAGGTGAATCAAGCCAAAAAAGGTTCTCAGTTTGAACT	TGCAGCAAGAGCTATTCAAAGTTTCATACATTAGGTGAATCAAGCCAAAAAAGGTTCTCAGTTTGAACT	28:C>T	28	0.860294	1	G	0.50704	C	0.49296
100216086|F|0-31:G>A-31:G>A	TGCAGCAATAATGGAAGCTGGAGCATAACGTGTTTTCTGATCTGGGACTATTTGTTTTTTTGCAAGGAT	TGCAGCAATAATGGAAGCTGGAGCATAACGTGTTTTCTGATCTGGGACTATTTGTTTTTTTGCAAGGAT	31:G>A	31	0.889706	1	A	0.56221	G	0.43779
100216135|F|0-44:T>C-44:T>C	TGCAGCACCATTGAAGCATATGGCTTACCAACTACAAGAGCAATTATGTATCCAGTGAGCAGTATAAAA	TGCAGCACCATTGAAGCATATGGCTTACCAACTACAAGAGCAATTATGTATCCAGTGAGCAGTATAAAA	44:T>C	44	0.860294	1	G	0.55708	T	0.44292
100216150|F|0-37:A>G-37:A>G	TGCAGCACCGTTTTCGTCCGTGTCATCTTCCATGCCTACTGTTATAGGAACAAAAACATGCAGACACAT	TGCAGCACCGTTTTCGTCCGTGTCATCTTCCATGCCTACTGTTATAGGAACAAAAACATGCAGACACAT	37:A>G	37	0.852941	1	G	0.57009	A	0.42991
100216151|F|0-62:A>G-62:A>G	TGCAGCACCGTTTTCGTCCGTGTCATCTTCCATGCCTACTGTTATAGGAACAAAAACATGCAAACACAT	TGCAGCACCGTTTTCGTCCGTGTCATCTTCCATGCCTACTGTTATAGGAACAAAAACATGCAAACACAT	62:A>G	62	0.838235	1	A	0.58222	G	0.41778
100216287|F|0-41:G>A-41:G>A	TGCAGCAGGTGACAGCTATTTTGTGGCTTTACCTTTCAATCGATTATTATATCATGCATCGGAATCACA	TGCAGCAGGTGACAGCTATTTTGTGGCTTTACCTTTCAATCGATTATTATATCATGCATCGGAATCACA	41:G>A	41	0.808824	1	C	0.5898	T	0.4102
100216366|F|0-31:A>T-31:A>T	TGCAGCATAGGTTGCCGGAACATGTAACCCCACCGGCTTGTCGACCGCATTGTTGGGCGGTGGCCGTCG	TGCAGCATAGGTTGCCGGAACATGTAACCCCACCGGCTTGTCGACCGCATTGTTGGGCGGTGGCCGTCG	31:A>T	31	0.807647	1	C	0.66739	G	0.33261
100216375|F|0-53:G>A-53:G>A	TGCAGCATATTATAAAGAAAATACCATCTGGGTTCGGTGCAAGAAGGACAAATGGAATTTATAACATCT	TGCAGCATATTATAAAGAAAATACCATCTGGGTTCGGTGCAAGAAGGACAAATGGAATTTATAACATCT	53:G>A	53	0.952206	1	G	0.65778	A	0.34222
100216383|F|0-49:G>C-49:G>C	TGCAGCATCAGCATCACCTCAGAAGCAGCAACCTTTGTTCAGAACAACAGATGTTTCACCCAATTACAT	TGCAGCATCAGCATCACCTCAGAAGCAGCAACCTTTGTTCAGAACAACAGATGTTTCACCCAATTACAT	49:G>C	49	0.845588	1	G	0.6875	T	0.3125
100216399|F|0-46:G>C-46:G>C	TGCAGCATCTGTTCGCCAGTCTCCTCGTTTGAAGGTATGAGTTCTCGAATGCTGTATTTGTTGACTTGA	TGCAGCATCTGTTCGCCAGTCTCCTCGTTTGAAGGTATGAGTTCTCGAATGCTGTATTTGTTGACTTGA	46:G>C	46	0.817721	1	T	0.70299	A	0.29701
100216428|F|0-5:C>A-5:C>A	TGCAGCATGTATGTGAATCGAGCATCGTCATTCACACAAATTCTATTTCCTTATCGCTTCTCAATGCTC	TGCAGCATGTATGTGAATCGAGCATCGTCATTCACACAAATTCTATTTCCTTATCGCTTCTCAATGCTC	5:C>A	5	0.817721	1	T	0.68382	G	0.31618
100216434|F|0-37:A>C-37:A>C	TGCAGCATTAAAGTATTTGGTCCCTGCATTGCAAAAAACCAATCATAGCTCAACTACGTTTTTCATGGA	TGCAGCATTAAAGTATTTGGTCCCTGCATTGCAAAAAACCAATCATAGCTCAACTACGTTTTTCATGGA	37:A>C	37	0.807647	0.964375	T	0.72422	C	0.27578
100216443|F|0-37:C>G-37:C>G	TGCAGCATTATCTTAGTTTTTCAAAATTTGAACTTATCTTTATTTCTTCATTTTCCAGTTCACGTTTGA	TGCAGCATTATCTTAGTTTTTCAAAATTTGAACTTATCTTTATTTCTTCATTTTCCAGTTCACGTTTGA	37:C>G	37	0.823529	1	T	0.73598	C	0.26402
100216448|F|0-20:C>G-20:C>G	TGCAGTATTATGTTAGTGTTCCAGCAGGCCATGAGATGTGACCCATATTTCCAGCACCACCACTTAGCT	TGCAGTATTATGTTAGTGTTCCAGCAGGCCATGAGATGTGACCCATATTTCCAGCACCACCACTTAGCT	20:C>G	20	0.807941	1	C	0.74167	A	0.25833
100216478|F|0-39:T>G-39:T>G	TGCAGCCAAAGCAAAAATGGAAGCTGAAGCACTATCAACTGAGGAAGTGCCACTTCACAACGATAATGA	TGCAGCCAAAGCAAAAATGGAAGCTGAAGCACTATCAACTGAGGAAGTGCCACTTCACAACGATAATGA	39:T>G	39	0.817721	1	T	0.74008	A	0.25992
100216527|F|0-54:T>A-54:T>A	TGCAGCCATGGCTATTGGTGCCATCGTTGTACAAATGGGGCATTATAGTGGCTATGTTAGCTCTTCTTG	TGCAGCCATGGCTATTGGTGCCATCGTTGTACAAATGGGGCATTATAGTGGCTATGTTAGCTCTTCTTG	54:T>A	54	0.80761	1	T	0.78155	A	0.21845
100216553|F|0-13:T>C-13:T>C	TGCAGCCCACCCTTCACACACAATCACATTCATTCAATATATCATGAAACATCAATCTTGTCACATCTA	TGCAGCCCACCCTTCACACACAATCACATTCATTCAATATATCATGAAACATCAATCTTGTCACATCTA	13:T>C	13	0.852941	1	T	0.79398	C	0.20602
100216554|F|0-20:T>C-20:T>C	TGCAGCCCACCCTTCACACATAATCACATTCATTCAATATATCATGAAACATCAATCTTGTCACATCTA	TGCAGCCCACCCTTCACACATAATCACATTCATTCAATATATCATGAAACATCAATCTTGTCACATCTA	20:T>C	20	0.834559	1	A	0.75862	T	0.24138
100216615|F|0-13:T>G-13:T>G	TGCAGCCTCAAAGTGGGTGTTTAGTGTCAAATAAAGAAGAGATACGGCTTGAATAGAGTTTGACAATCC	TGCAGCCTCAAAGTGGGTGTTTAGTGTCAAATAAAGAAGAGATACGGCTTGAATAGAGTTTGACAATCC	13:T>G	13	0.807647	0.982143	C	0.7657	A	0.2343
100216625|F|0-20:G>C-20:G>C	TGCAGCCTCTGCAACAGCACGGGAGGGAGGTGCGGTTTCGATTCAGATATGTACACTTTCAGGTGTTAT	TGCAGCCTCTGCAACAGCACGGGAGGGAGGTGCGGTTTCGATTCAGATATGTACACTTTCAGGTGTTAT	20:G>C	20	0.835368	1	G	0.79605	A	0.20395
100216625|F|0-6:C>G-6:C>G	TGCAGCCTCTGCAACAGCACGGGAGGGAGGTGCGGTTTCGATTCAGATATGTACACTTTCAGGTGTTAT	TGCAGCCTCTGCAACAGCACGGGAGGGAGGTGCGGTTTCGATTCAGATATGTACACTTTCAGGTGTTAT	6:C>G	6	0.808824	1	T	0.78889	A	0.21111
100216639|F|0-19:A>T-19:A>T	TGCAGCCTGCACCAGAAACATATGAACTTTTTGATGACATAATATTGCTTTCAGAAGGTGAGATTGTTT	TGCAGCCTGCACCAGAAACATATGAACTTTTTGATGACATAATATTGCTTTCAGAAGGTGAGATTGTTT	19:A>T	19	0.813783	1	C	0.79681	G	0.20319
100216661|F|0-62:A>G-62:A>G	TGCAGCCTTGGTTGGCCTCTTTAGTGGTCGCAATGTGGGCAAACAAGTGGTGGTTGTTGCTCATGAGTA	TGCAGCCTTGGTTGGCCTCTTTAGTGGTCGCAATGTGGGCAAACAAGTGGTGGTTGTTGCTCATGAGTA	62:A>G	62	0.808824	1	G	0.82927	A	0.17073
100216763|F|0-6:C>T-6:C>T	TGCAGCCAATAAGAACATGGCCGTAACTTGGGAAGAAAAGACACTATACGATTATTTGCTTACAGATCG	TGCAGCCAATAAGAACATGGCCGTAACTTGGGAAGAAAAGACACTATACGATTATTTGCTTAC	6:C>T	6	0.835368	1	T	0.83333	A	0.16667
100216802|F|0-21:C>T-21:C>T	TGCAGCTATGAGATATGGTTTCATTTATAGAAACTAAAACTAAGTTATTATACTAATACTTTAGCCCTT	TGCAGCTATGAGATATGGTTTCATTTATAGAAACTAAAACTAAGTTATTATACTAATACTTTAGCCCTT	21:C>T	21	0.827206	1	A	0.88235	C	0.11765
100216862|F|0-53:G>C-53:G>C	TGCAGCTCTTCCCGGAAGAACTCGAGCTCCTTCTGATTCACAACACGCGTGTTGCCTTCGGATTGTAAT	TGCAGCTCTTCCCGGAAGAACTCGAGCTCCTTCTGATTCACAACACGCGTGTTGCCTTCGGATTGTAAT	53:G>C	53	0.819853	1	C	0.88912	A	0.11088
100216863|F|0-57:G>T-57:G>T	TGCAGCTCTTCCCGGAAGAACTCGAGCTCCTTCTGATTCACAACACGCGTGTTCCCTGCGGATTGTCAT	TGCAGCTCTTCCCGGAAGAACTCGAGCTCCTTCTGATTCACAACACGCGTGTTCCCTGCGGATTGTCAT	57:G>T	57	0.819853	1	T	0.98354	A	0.01646
100216884|F|0-54:T>C-54:T>C	TGCAGCTGATTTGTTAGAGTATGCTGATCCCAGGAGAATTTCTGTTTATCTCCATGCCACAGTGCAGAA	TGCAGCTGATTTGTTAGAGTATGCTGATCCCAGGAGAATTTCTGTTTATCTCCATGCCACAGTGCAGAA	54:T>C	54	0.819853	1	A	0.98024	T	0.01976
100216886|F|0-23:A>G-23:A>G	TGCAGCTGCAAAAGAAGAAGAGGAGCAGAACGCCGTAAAGAAAGAAGAATAGAGAGAGCATGTTTCCAA	TGCAGCTGCAAAAGAAGAAGAGGAGCAGAACGCCGTAAAGAAAGAAGAATAGAGAGAGCATGTTTCCAA	23:A>G	23	0.800676	1	G	0.98605	T	0.01395
100216902|F|0-28:G>A-28:G>A	TGCAGCTGCCAGAAGTGATCTTCTTGTAGTAATGGTAAGGCTTTTCACAATCTAAGATATGATAGAAAA	TGCAGCTGCCAGAAGTGATCTTCTTGTAGTAATGGTAAGGCTTTTCACAATCTAAGATATGATAGAAAA	28:G>A	28	0.849265	0.963871	G	0.86504	C	0.13496
100216957|F|0-29:A>C-29:A>C	TGCAGCTTAAAATACAAAACTTCAACTACATCTGCAAAATATGGAACTGGATAACCAACAACATTGAAC	TGCAGCTTAAAATACAAAACTTCAACTACATCTGCAAAATATGGAACTGGATAACCAACAACATTGAAC	29:A>C	29	0.803162	1	G	0.95283	C	0.04717
100216962|F|0-56:G>T-56:G>T	TGCAGCTTATTAATTCTAGCTAACTTTATTTTCATTGCTACTTTTCTTCTACAATTGCATCTCCTTTTC	TGCAGCTTATTAATTCTAGCTAACTTTATTTTCATTGCTACTTTTCTTCTACAATTGCATCTCCTTTTC	56:G>T	56	0.800676	1	A	0.82938	C	0.17062
100217010|F|0-51:G>A-51:G>A	TGCAGCTTCTGAGGATTGAAGAGGAGCTAGGGTCAGGTGCTGTTTATGCTGGTTCCAAATTCAGAGCCC	TGCAGCTTCTGAGGATTGAAGAGGAGCTAGGGTCAGGTGCTGTTTATGCTGGTTCCAAATTCAGAGCCC	51:G>A	51	0.801	1	A	0.84167	G	0.15833
100217011|F|0-66:G>C-66:G>C	TGCAGCTTCTGCGGTGTCAAAAGTGCCAAGCCACACTCTCGCAGCCTTTTTAGGGTCGCGAATTTCGGC	TGCAGCTTCTGCGGTGTCAAAAGTGCCAAGCCACACTCTCGCAGCCTTTTTAGGGTCGCGAATTTCGGC	66:G>C	66	0.819853	0.983333	G	0.94419	A	0.05581
100217039|F|0-19:C>G-19:C>G	TGCAGCTTGGACATTTCCTCAAGAAAATATTGAAAGGCGATACCGGTTGCCTCTCTAAGAGAGAATTCG	TGCAGCTTGGACATTTCCTCAAGAAAATATTGAAAGGCGATACCGGTTGCCTCTCTAAGAGAGAATTCG	19:C>G	19	0.849265	1	T	0.9617	C	0.0383
100217103|F|0-66:A>T-66:A>T	TGCAGGAAAAGAGAAGGGTAAGAGTGGCTGAAATCATCAGCTAATGAAATTAGTCATCAGATATTTACA	TGCAGGAAAAGAGAAGGGTAAGAGTGGCTGAAATCATCAGCTAATGAAATTAGTCATCAGATATTTACA	66:A>T	66	0.838235	1	G	0.96951	A	0.03049
100217114|F|0-12:T>A-12:T>A	TGCAGGAAAATCTAGTCTTGCACCAAAGTATGCTAACCCAGGTGAGAAAAGGTCAATGTCAGAAATCAC	TGCAGGAAAATCTAGTCTTGCACCAAAGTATGCTAACCCAGGTGAGAAAAGGTCAATGTCAGAAATCAC	12:T>A	12	0.80761	1	G	0.62775	A	0.37225
100217123|F|0-65:A>G-65:A>G	TGCAGGAAACAAGCGCTGCTAAATTGGCACAAAGCAAGTTGCAGGAGAACATGAATAAGTTACAGATCG	TGCAGGAAACAAGCGCTGCTAAATTGGCACAAAGCAAGTTGCAGGAGAACATGAATAAGTTAC	65:A>G	65	0.944853	1	A	0.82639	G	0.17361
100217182|F|0-5:A>G-5:A>G	TGCAGAAAGAAAATTCAATAACATGGCAGAATGTCCATTTTGAAGTCGTATTTATTTCAAAAATGGTGT	TGCAGAAAGAAAATTCAATAACATGGCAGAATGTCCATTTTGAAGTCGTATTTATTTCAAAAATGGTGT	5:A>G	5	0.867647	1	G	0.81373	C	0.18627
100217231|F|0-26:C>G-26:C>G	TGCAGGAATCATATGTGTTTAGAGAGCTTCCAGTGGTGGTTATGTTGTCTGAGAATATCTTGACCCGAA	TGCAGGAATCATATGTGTTTAGAGAGCTTCCAGTGGTGGTTATGTTGTCTGAGAATATCTTGACCCGAA	26:C>G	26	0.807757	0.979167	T	0.86752	C	0.13248
100217236|F|0-39:A>C-39:A>C	TGCAGGAATCGGCGATCGATTCAGGAATCTCAAAATCGGAGAAGGTTTCAACGCCGCACGCCATGGTGA	TGCAGGAATCGGCGATCGATTCAGGAATCTCAAAATCGGAGAAGGTTTCAACGCCGCACGCCATGGTGA	39:A>C	39	0.893382	1	C	0.9455	T	0.0545
100217357|F|0-12:C>T-12:C>T	TGCAGGATATTACAATCATAAAGCGAGCCAACTACAGTGTCTGGCTGGCAGCCTAAAGGTCTGAATACT	TGCAGGATATTACAATCATAAAGCGAGCCAACTACAGTGTCTGGCTGGCAGCCTAAAGGTCTGAATACT	12:C>T	12	0.893382	1	C	0.96698	T	0.03302
100217469|F|0-66:A>T-66:A>T	TGCAGGCCAATCCTCCAGTGGGGAAAGATCAGCCCCTTGATGTAGCTGCTCTAGTTCCATCCGGTTACA	TGCAGGCCAATCCTCCAGTGGGGAAAGATCAGCCCCTTGATGTAGCTGCTCTAGTTCCATCCGGTTACA	66:A>T	66	0.867647	1	A	0.89535	T	0.10465
100217491|F|0-10:G>C-10:G>C	TGCAGGCCGAGGTCTCTGTCGGAAATGTGGAATGTGAGACCCATTGGCTGGGTAAGGGGACGGGGTTGG	TGCAGGCCGAGGTCTCTGTCGGAAATGTGGAATGTGAGACCCATTGGCTGGGTAAGGGGACGGGGTTGG	10:G>C	10	0.849265	1	A	0.53271	T	0.46729
100217545|F|0-68:T>A-68:T>A	TGCAGGCTTTTAACACGAGGATGCCAAGAAAGGAAGCCATTATTATCGAAATGAGTAGAAAAATAATTT	TGCAGGCTTTTAACACGAGGATGCCAAGAAAGGAAGCCATTATTATCGAAATGAGTAGAAAAATAATTT	68:T>A	68	0.845588	0.953125	G	0.53896	A	0.46104
100217546|F|0-57:A>T-57:A>T	TGCAGGCTTTTTTTCAGAGATTACAAAATTCAAACAAGTGCATACGAGGGCTGGGCAAAATAAAGAGAA	TGCAGGCTTTTTTTCAGAGATTACAAAATTCAAACAAGTGCATACGAGGGCTGGGCAAAATAAAGAGAA	57:A>T	57	0.908088	1	T	0.54472	G	0.45528
100217551|F|0-14:A>G-14:A>G	TGCAGGGAAAGAAGACAATATGCGGGCATTGCTGTCAACGTTGCAATATGTAACACTCTTTTACAATCA	TGCAGGGAAAGAAGACAATATGCGGGCATTGCTGTCAACGTTGCAATATGTAACACTCTTTTACAATCA	14:A>G	14	0.823529	1	T	0.56098	G	0.43902
100217574|F|0-40:C>T-40:C>T	TGCAGGGAGCAATAGGAATATTTTTGTTTTAGTACAGTGACAGATAAAAAAAGTATAAGGATTAGCATT	TGCAGGGAGCAATAGGAATATTTTTGTTTTAGTACAGTGACAGATAAAAAAAGTATAAGGATTAGCATT	40:C>T	40	0.801	1	T	0.62403	C	0.37597
100217599|F|0-7:C>T-7:C>T	TGCAGGGCTCATGGCAGTTAGCATAGAACAAGCCATATTTTACCAGAAATGCTCATGACCTCATATGGT	TGCAGGGCTCATGGCAGTTAGCATAGAACAAGCCATATTTTACCAGAAATGCTCATGACCTCATATGGT	7:C>T	7	0.807757	1	C	0.64314	T	0.35686
100217685|F|0-27:G>A-27:G>A	TGCAGGGTTGTGGTTCACGGTACAATAGGTGAAGAGTACGGTTACTATGAGTAGAATTATAATATATGG	TGCAGGGTTGTGGTTCACGGTACAATAGGTGAAGAGTACGGTTACTATGAGTAGAATTATAATATATGG	27:G>A	27	0.893382	1	A	0.63415	T	0.36585
100217691|F|0-38:A>G-38:A>G	TGCAGGGTTTTTGCCAATCATCTTTCGATGTTCACCAAATAGCCTTCTTCTCTGAACTTTTTCATATGA	TGCAGGGTTTTTGCCAATCATCTTTCGATGTTCACCAAATAGCCTTCTTCTCTGAACTTTTTCATATGA	38:A>G	38	0.816176	1	T	0.64953	C	0.35047
100217697|F|0-50:G>A-50:G>A	TGCAGGTAAAACAGTTCGTGATGTATGTATGTATTATCTTGCTCGAGTACGTTCAGTTGTAAACAAGAA	TGCAGGTAAAACAGTTCGTGATGTATGTATGTATTATCTTGCTCGAGTACGTTCAGTTGTAAACAAGAA	50:G>A	50	0.886029	1	A	0.65385	C	0.34615
100217770|F|0-49:G>A-49:G>A	TGCAGGTATTTATTAGATTCTTATATTTCAATTTACAAATTTAGCAAAAGTGTATATTATTATTAGATC	TGCAGGTATTTATTAGATTCTTATATTTCAATTTACAAATTTAGCAAAAGTGTATATTATTATTAGATC	49:G>A	49	0.823529	1	A	0.65306	T	0.34694
100217798|F|0-7:T>C-7:T>C	TGCAGGTTTGCATCATTCGTACATGCCAAGGCCAGTTGCAATGTGTAGTTTCCTCGTACTACTTCATTT	TGCAGGTTTGCATCATTCGTACATGCCAAGGCCAGTTGCAATGTGTAGTTTCCTCGTACTACTTCATTT	7:T>C	7	0.871324	1	C	0.65166	G	0.34834
100217807|F|0-31:G>A-31:G>A	TGCAGGTCTTCATATCTATTGCCCTTATTTTGGGGGATGGTATTTATAATCTGGTAAAGATTATAATTA	TGCAGGTCTTCATATCTATTGCCCTTATTTTGGGGGATGGTATTTATAATCTGGTAAAGATTATAATTA	31:G>A	31	0.807941	0.981481	T	0.72511	A	0.27489
100217838|F|0-41:G>A-41:G>A	TGCAGGTGCGTATAATTGAATGTATCACGTGGGTTGATACTGTTTTTCTTTGTTTCTTTTTATTCTCTT	TGCAGGTGCGTATAATTGAATGTATCACGTGGGTTGATACTGTTTTTCTTTGTTTCTTTTTATTCTCTT	41:G>A	41	0.860294	1	G	0.72273	C	0.27727
100217898|F|0-18:G>T-18:G>T	TGCAGGTTCAATATTCTTGCTGGTGAGAAAAACATATGGTCCATGTCAGCGAGAATAAAATAGAATCTG	TGCAGGTTCAATATTCTTGCTGGTGAGAAAAACATATGGTCCATGTCAGCGAGAATAAAATAGAATCTG	18:G>T	18	0.922794	1	A	0.78814	T	0.21186
100217956|F|0-7:A>T-7:A>T	TGCAGGTATGATCTAGAGTTACACATGGTGCACGAAACTCCATCCGGAGAAACAACGGTGATAGGAATA	TGCAGGTATGATCTAGAGTTACACATGGTGCACGAAACTCCATCCGGAGAAACAACGGTGATAGGAATA	7:A>T	7	0.930147	1	A	0.82366	C	0.17634
100217974|F|0-22:G>A-22:G>A	TGCAGGTTTTAACAGGCACTGTGACAAGTGACACCAAAAAGAGTGATATCAAACTATGTAATTCATAAT	TGCAGGTTTTAACAGGCACTGTGACAAGTGACACCAAAAAGAGTGATATCAAACTATGTAATTCATAAT	22:G>A	22	0.816176	1	A	0.84685	G	0.15315
100218013|F|0-35:C>G-35:C>G	TGCAGTAAAGAGAACAAAGATTTATGTTTTATTATCTTTCCGTGTAGTATTTTTCTTATGATCTCAAGT	TGCAGTAAAGAGAACAAAGATTTATGTTTTATTATCTTTCCGTGTAGTATTTTTCTTATGATCTCAAGT	35:C>G	35	0.838235	1	G	0.88636	A	0.11364
100218017|F|0-30:C>A-30:C>A	TGCAGTAAAGAGACAAGTTACAATTCTAGACTGTGCAACTAAGAGAACTATCAAAATTGAAGGAAATTC	TGCAGTAAAGAGACAAGTTACAATTCTAGACTGTGCAACTAAGAGAACTATCAAAATTGAAGGAAATTC	30:C>A	30	0.900735	1	T	0.89563	C	0.10437
100218082|F|0-32:G>A-32:G>A	TGCAGTAAGTGAGGTAAGTTGTCTTTTTTCCTGTGCATATCTCAGATCAAAATGGTATTTTCTTGAGTC	TGCAGTAAGTGAGGTAAGTTGTCTTTTTTCCTGTGCATATCTCAGATCAAAATGGTATTTTCTTGAGTC	32:G>A	32	0.897059	1	T	0.88657	A	0.11343
100218151|F|0-9:C>T-9:C>T	TGCAGTACACATAGCATAAATTGATCAAAATTTGATGAGTATACCAAGTCTAAAAGGGAAAAAATTGAA	TGCAGTACACATAGCATAAATTGATCAAAATTTGATGAGTATACCAAGTCTAAAAGGGAAAAAATTGAA	9:C>T	9	0.807757	1	C	0.536	T	0.464
100218191|F|0-63:T>C-63:T>C	TGCAGTACTGATTTCCACATAAGCACTAGAACCATCATTCTCTGCATTTACATATTCATCTGATGCATC	TGCAGTACTGATTTCCACATAAGCACTAGAACCATCATTCTCTGCATTTACATATTCATCTGATGCATC	63:T>C	63	0.908088	0.984375	G	0.5413	A	0.4587
100218332|F|0-38:C>T-38:C>T	TGCAGTATCCAAAGGATGCATGTTTCGACACAACCCTTCTAGCAGTTTGCAGTTCTTTCCAATCATCTC	TGCAGTATCCAAAGGATGCATGTTTCGACACAACCCTTCTAGCAGTTTGCAGTTCTTTCCAATCATCTC	38:C>T	38	0.900735	1	A	0.65166	G	0.34834
100218412|F|0-18:G>A-18:G>A	TGCAGTATTTGGTGATGAGAAGCTGAAACCAGAATACTATTGTACAAGACCTCACCCACCCACAAGCAA	TGCAGTATTTGGTGATGAGAAGCTGAAACCAGAATACTATTGTACAAGACCTCACCCACCCACAAGCAA	18:G>A	18	0.852941	1	A	0.67167	G	0.32833
100218470|F|0-22:C>T-22:C>T	TGCAGTCACAGTCATCTAATATCGTTCCCCTATATACATGCATCTATTGAATTCTTCCTAGATGGCCAC	TGCAGTCACAGTCATCTAATATCGTTCCCCTATATACATGCATCTATTGAATTCTTCCTAGATGGCCAC	22:C>T	22	0.80761	1	T	0.66429	A	0.33571
100218479|F|0-11:C>G-11:C>G	TGCAGTCACCGCAACTGCTAGAGTTCAACATCTCGATCTCTATTTGGATTGGGGCTTTGTCATGCCATC	TGCAGTCACCGCAACTGCTAGAGTTCAACATCTCGATCTCTATTTGGATTGGGGCTTTGTCATGCCATC	11:C>G	11	0.915441	1	C	0.91892	T	0.08108
100218480|F|0-43:T>C-43:T>C	TGCAGTCACCGGAACTGCTAGAGTTCAACATCTCGATCTCTATTTGGATTGGGGCTTTGTCATGCCATC	TGCAGTCACCGGAACTGCTAGAGTTCAACATCTCGATCTCTATTTGGATTGGGGCTTTGTCATGCCATC	43:T>C	43	0.875	1	C	0.92549	T	0.07451
100218520|F|0-66:A>G-66:A>G	TGCAGTCATTGAGAGCAAACTAATGCCCCCTTGGACCATAATGAGTTCTTGGTTGGCTTCTGTTGAAAC	TGCAGTCATTGAGAGCAAACTAATGCCCCCTTGGACCATAATGAGTTCTTGGTTGGCTTCTGTTGAAAC	66:A>G	66	0.882353	1	C	0.90732	T	0.09268
100218528|F|0-17:G>A-17:G>A	TGCAGTCCAAGCCAATGGAGACAAGTTCAGCAATAAGGACGAGTTGCTGTATTGATTTCCATGATTCTA	TGCAGTCCAAGCCAATGGAGACAAGTTCAGCAATAAGGACGAGTTGCTGTATTGATTTCCATGATTCTA	17:G>A	17	0.801471	1	C	0.92949	T	0.07051
100218535|F|0-18:A>G-18:A>G	TGCAGTCCACTCAAATCCAATCATGGCATAAACTATTAGACCGTATGTCACTGCTTGAGCAAAGATATA	TGCAGTCCACTCAAATCCAATCATGGCATAAACTATTAGACCGTATGTCACTGCTTGAGCAAAGATATA	18:A>G	18	0.878676	0.983333	C	0.92991	T	0.07009
100218570|F|0-12:G>C-12:G>C	TGCAGTCCTGAAGTGCTCCTCTTTGCTTCTCTACGATGTTTGAGTGTCCAACATTGTGGAAGATATTGG	TGCAGTCCTGAAGTGCTCCTCTTTGCTTCTCTACGATGTTTGAGTGTCCAACATTGTGGAAGATATTGG	12:G>C	12	0.878676	1	G	0.94068	A	0.05932
100218597|F|0-16:A>C-16:A>C	TGCAGTCTCAGCTGCAACATGCTGCTGATTATTGTGAAACAACTTTCTTGAACAGTGAAGCTAAGAGAG	TGCAGTCTCAGCTGCAACATGCTGCTGATTATTGTGAAACAACTTTCTTGAACAGTGAAGCTAAGAGAG	16:A>C	16	0.955882	1	C	0.98551	T	0.01449
100218633|F|0-15:G>A-15:G>A	TGCAGTCTTTCCACTGCCAGTTTCAGCACAACCCAGTAGATCCCTTCCACTGAGAGCAATTGGCATGGC	TGCAGTCTTTCCACTGCCAGTTTCAGCACAACCCAGTAGATCCCTTCCACTGAGAGCAATTGGCATGGC	15:G>A	15	0.948529	1	C	0.96744	A	0.03256
100218650|F|0-29:C>T-29:C>T	TGCAGTGAAATTTTGCAGCCAAGGAAGAACATATGATCATGGAAAATGTTTCATGTACAAACCTTCACA	TGCAGTGAAATTTTGCAGCCAAGGAAGAACATATGATCATGGAAAATGTTTCATGTACAAACCTTCACA	29:C>T	29	0.816176	1	A	0.97951	G	0.02049
100218739|F|0-48:T>C-48:T>C	TGCAGTGATCCCTTCCAAGAATTTCATAACCCAATTACGAAAATATAATTCACAACACTATGCCATACA	TGCAGTGATCCCTTCCAAGAATTTCATAACCCAATTACGAAAATATAATTCACAACACTATGCCATACA	48:T>C	48	0.889706	1	C	0.98077	G	0.01923
100218824|F|0-36:C>T-36:C>T	TGCAGTGCTGGAAAATTTTGCATTGCATATTTTTGCCAACTTACTTACTTCTAACTTGCCAACATTGCA	TGCAGTGCTGGAAAATTTTGCATTGCATATTTTTGCCAACTTACTTACTTCTAACTTGCCAACATTGCA	36:C>T	36	0.966912	1	C	0.97973	T	0.02027
100218859|F|0-66:A>C-66:A>C	TGCAGTGGATGATGGAGATGATGAGTATGCATATCAAGCGGTGGTGAAAATTGGTGGCCATGTGTTACA	TGCAGTGGATGATGGAGATGATGAGTATGCATATCAAGCGGTGGTGAAAATTGGTGGCCATGTGTTACA	66:A>C	66	0.944853	1	C	0.98963	A	0.01037
100218901|F|0-29:A>T-29:A>T	TGCAGTGGTATACCAGACACAGGTAAACAATTGTGATTTTGTGTGTAAAGTGCTACATGTTATATAGCC	TGCAGTGGTATACCAGACACAGGTAAACAATTGTGATTTTGTGTGTAAAGTGCTACATGTTATATAGCC	29:A>T	29	0.80761	1	A	0.98792	G	0.01208
100218973|F|0-61:T>C-61:T>C	TGCAGTGTGTCGAGTAGGACTTCTGGAGGTAGAAGGAGCAGGAGAAATGTAAGACTTGTAATTTTTTCT	TGCAGTGTGTCGAGTAGGACTTCTGGAGGTAGAAGGAGCAGGAGAAATGTAAGACTTGTAATTTTTTCT	61:T>C	61	0.807647	1	G	0.57353	C	0.42647
100218980|F|0-52:T>A-52:T>A	TGCAGTGTTAAAAATTTTGTATTTTTACTTGGTTATGATGGCATGGTCTTATTATACTTGTATTTTAGA	TGCAGTGTTAAAAATTTTGTATTTTTACTTGGTTATGATGGCATGGTCTTATTATACTTGTATTTTAGA	52:T>A	52	0.813783	1	C	0.6784	T	0.3216
100219040|F|0-34:G>A-34:G>A	TGCAGTTAAGCTCTTCCATTTTATATGCAGAAAAGGATGGTTTTTTACAATAGCCCTGTGAAATAGGGA	TGCAGTTAAGCTCTTCCATTTTATATGCAGAAAAGGATGGTTTTTTACAATAGCCCTGTGAAATAGGGA	34:G>A	34	0.801	1	T	0.68246	C	0.31754
100219073|F|0-18:C>T-18:C>T	TGCAGTTACCATTATATGCTTGGCAGTATTGGTATCTGTTACATCAATTGGAGTTTCATCATAGCCAAT	TGCAGTTACCATTATATGCTTGGCAGTATTGGTATCTGTTACATCAATTGGAGTTTCATCATAGCCAAT	18:C>T	18	0.933824	1	T	0.77293	C	0.22707
100219081|F|0-33:T>G-33:T>G	TGCAGTTACCTTCCTTACCTTAGTATCCTTTCTTTTTTTTTTTTGTTGGGGAGATATCCATTCAAGTTT	TGCAGTTACCTTCCTTACCTTAGTATCCTTTCTTTTTTTTTTTTGTTGGGGAGATATCCATTCAAGTTT	33:T>G	33	0.933824	1	A	0.90402	G	0.09598
100219082|F|0-44:G>T-44:G>T	TGCAGTTACCTTCCTTACCTTAGTATCCTTTCTGTTTTTTTTTTGTTGGGGAGATATCCATTCAAGTTT	TGCAGTTACCTTCCTTACCTTAGTATCCTTTCTGTTTTTTTTTTGTTGGGGAGATATCCATTCAAGTTT	44:G>T	44	0.933824	1	G	0.90421	A	0.09579
100219117|F|0-13:C>G-13:C>G	TGCAGTTATAGAACGTGGACATGTCCGCTCCGTTTCTCACTGCCACAGCTTGATGCTTGCTGGCCCCAG	TGCAGTTATAGAACGTGGACATGTCCGCTCCGTTTCTCACTGCCACAGCTTGATGCTTGCTGGCCCCAG	13:C>G	13	0.966912	1	G	0.93625	T	0.06375
100219128|F|0-9:C>G-9:C>G	TGCAGTTATCCCTCGCATAAACTGAAATTAGAAGCATAACAGGCGTTGATATTGTGCGTGAAACGGCTA	TGCAGTTATCCCTCGCATAAACTGAAATTAGAAGCATAACAGGCGTTGATATTGTGCGTGAAACGGCTA	9:C>G	9	0.911765	1	G	0.92619	A	0.07381
100219151|F|0-24:T>C-24:T>C	TGCAGTTATGTGTACAGAATCAGGTATTATCTTTGGTTCATTCGAAACTTTTGGCCATAATTTTCTGTT	TGCAGTTATGTGTACAGAATCAGGTATTATCTTTGGTTCATTCGAAACTTTTGGCCATAATTTTCTGTT	24:T>C	24	0.800676	0.978261	A	0.94664	G	0.05336
100219192|F|0-31:G>A-31:G>A	TGCAGTTCATAAGTGGAGGAAATTTGTTTATGTAGGTTTTATAATTTGGACTCAGTTTGTCTAAGGAAT	TGCAGTTCATAAGTGGAGGAAATTTGTTTATGTAGGTTTTATAATTTGGACTCAGTTTGTCTAAGGAAT	31:G>A	31	0.908088	1	A	0.93726	C	0.06274
100219194|F|0-13:G>A-13:G>A	TGCAGTTCATAGAGAAAATTCAAATGATCAACTTCAAAGATTGTCATGATAAAGCAAAATACTAATAGA	TGCAGTTCATAGAGAAAATTCAAATGATCAACTTCAAAGATTGTCATGATAAAGCAAAATACTAATAGA	13:G>A	13	0.889706	1	A	0.95067	C	0.04933
100219414|F|0-23:G>A-23:G>A	TGCAGTTTAATCACCTTGCCCAGGTAGGGTGCAGCCCACATGTTGCAAGTTGCAACATTAGATCTATAG	TGCAGTTTAATCACCTTGCCCAGGTAGGGTGCAGCCCACATGTTGCAAGTTGCAACATTAGATCTATAG	23:G>A	23	0.845588	1	A	0.97107	G	0.02893
100219463|F|0-32:G>A-32:G>A	TGCAGTTTCAGCGAAACCATTTTCGGAAGAGAGTGCTCCTTACAACCCTAGGGTTTGGATGAAGTGTCA	TGCAGTTTCAGCGAAACCATTTTCGGAAGAGAGTGCTCCTTACAACCCTAGGGTTTGGATGAAGTGTCA	32:G>A	32	0.904412	1	A	0.98585	G	0.01415
100219495|F|0-68:G>A-68:G>A	TGCAGTTTCTTTCACTCATCACATGCGAGTTCTTCTAGTGTTGCATTTTCATTTATCAAACATAGTAAG	TGCAGTTTCTTTCACTCATCACATGCGAGTTCTTCTAGTGTTGCATTTTCATTTATCAAACATAGTAAG	68:G>A	68	0.849265	1	C	0.88571	G	0.11429
100219507|F|0-31:T>G-31:T>G	TGCAGTTTGAGCGATAATGCTGTGGTATTAGTCAGCAGTCACAATGCCATAGGGATAATGATCCAAAAT	TGCAGTTTGAGCGATAATGCTGTGGTATTAGTCAGCAGTCACAATGCCATAGGGATAATGATCCAAAAT	31:T>G	31	0.926471	1	C	0.90041	A	0.09959
100219602|F|0-22:A>G-22:A>G	TGCAGTTTTTATCAGAGTCCCCAATCAGATATTTTGTCCTTTACACAGCACAAACCAACACAATTAGCC	TGCAGTTTTTATCAGAGTCCCCAATCAGATATTTTGTCCTTTACACAGCACAAACCAACACAATTAGCC	22:A>G	22	0.900735	1	A	0.9311	T	0.0689
100219610|F|0-67:T>G-67:T>G	TGCAGTTTTTGATGGAGCATATTTCAGCGAATGACGAGCAAAAGCTGAGCGGTTTTTTGAATCGTAGTG	TGCAGTTTTTGATGGAGCATATTTCAGCGAATGACGAGCAAAAGCTGAGCGGTTTTTTGAATCGTAGTG	67:T>G	67	0.9375	0.986111	G	0.97689	T	0.02311
100221119|F|0-27:A>C-27:A>C	TGCAGAACTTTGCGGGCGGTTGGAGAAACGGGTTTCGTGAGTTTTACAGATCGGAAGAGCGGTTCAGCA	TGCAGAACTTTGCGGGCGGTTGGAGAAACGGGTTTCGTGAGTTTTAC	27:A>C	27	0.922794	1	C	0.97357	T	0.02643
100221127|F|0-43:C>G-43:C>G	TGCAGAAGAAATGTAGAAATGGATCTTGAAGAGGAAGAGAAGGCTATATTACAGATCGGAAGAGCGGTT	TGCAGAAGAAATGTAGAAATGGATCTTGAAGAGGAAGAGAAGGCTATATTAC	43:C>G	43	0.875	1	C	0.50628	T	0.49372
100221216|F|0-31:A>C-31:A>C	TGCAGAATTTTATGCTCCTGATCCCAGTCCCAAATATGTTACAGATCGGAAGAGCGGTTCAGCAGGAAT	TGCAGAATTTTATGCTCCTGATCCCAGTCCCAAATATGTTAC	31:A>C	31	0.900735	1	A	0.53899	C	0.46101
100221262|F|0-32:A>G-32:A>G	TGCAGACTCTGTTACATCTATGTTAGTTGTGAACATACATCATAATTGGATTCATTTACAGATCGGAAG	TGCAGACTCTGTTACATCTATGTTAGTTGTGAACATACATCATAATTGGATTCATTTAC	32:A>G	32	0.801471	1	G	0.50641	A	0.49359
100221286|F|0-20:A>T-20:A>T	TGCAGAGAGAAGAAAAGAAGAAGGGTTATTGTAGGCGGAGTCGAATTACAGATCGGAAGAGCGGTTCAG	TGCAGAGAGAAGAAAAGAAGAAGGGTTATTGTAGGCGGAGTCGAATTAC	20:A>T	20	0.807904	1	T	0.56047	A	0.43953
100221369|F|0-31:C>T-31:C>T	TGCAGATCAACCACTCTGGCAGACAGAGCTTCCACCTCAGCCATGGCAGCATTACAGATCGGAAGAGCG	TGCAGATCAACCACTCTGGCAGACAGAGCTTCCACCTCAGCCATGGCAGCATTAC	31:C>T	31	0.808824	1	C	0.56905	A	0.43095
100221553|F|0-8:G>T-8:G>T	TGCAGCACGTAATCCACCAACGGTAAGAGGGAAGAACACTTTCAATCTTCAAGTATTTTACAGATCGGA	TGCAGCACGTAATCCACCAACGGTAAGAGGGAAGAACACTTTCAATCTTCAAGTATTTTAC	8:G>T	8	0.904412	1	G	0.53614	T	0.46386
100221646|F|0-35:G>A-35:G>A	TGCAGCCGGCATTGATAAGTAAAATGACGAGAAATGTGACTTTTTTTTACAGATCGGAAGAGCGGTTCA	TGCAGCCGGCATTGATAAGTAAAATGACGAGAAATGTGACTTTTTTTTAC	35:G>A	35	0.849265	1	C	0.59606	T	0.40394
100221688|F|0-34:A>C-34:A>C	TGCAGCTACCAGTTATGTAAAGGTTTGTTTCTACATGTTTTTATGTCATTTGATTTACAGATCGGAAGA	TGCAGCTACCAGTTATGTAAAGGTTTGTTTCTACATGTTTTTATGTCATTTGATTTAC	34:A>C	34	0.801471	1	G	0.6445	A	0.3555
100221728|F|0-6:T>C-6:T>C	TGCAGCTCTGGTTTTGTCTCGTGAAGAAGGAAACAACGACAACAACGTTACAGATCGGAAGAGCGGTTC	TGCAGCTCTGGTTTTGTCTCGTGAAGAAGGAAACAACGACAACAACGTTAC	6:T>C	6	0.871324	0.983333	A	0.63071	T	0.36929
100221828|F|0-27:T>C-27:T>C	TGCAGGAAAAATAAAACGAACAGCCAATCAGGACCACAATAAACTATCAATAATTACAGATCGGAAGAG	TGCAGGAAAAATAAAACGAACAGCCAATCAGGACCACAATAAACTATCAATAATTAC	27:T>C	27	0.860294	1	A	0.684	T	0.316
100221870|F|0-41:A>G-41:A>G	TGCAGGAGACTTTATTTGATGACCCAGTCAGTTCACTACAGATGTAGCTACTTTTTCTTACAGATCGGA	TGCAGGAGACTTTATTTGATGACCCAGTCAGTTCACTACAGATGTAGCTACTTTTTCTTAC	41:A>G	41	0.830882	0.96	A	0.73593	G	0.26407
100221881|F|0-39:C>T-39:C>T	TGCAGGAGCGGAGCCAGGGGTGATATGGGGATGCCATGACCACCCCCAAAATTTTTACAGATCGGAAGA	TGCAGGAGCGGAGCCAGGGGTGATATGGGGATGCCATGACCACCCCCAAAATTTTTAC	39:C>T	39	0.852941	0.982759	C	0.75498	T	0.24502
100221962|F|0-33:G>T-33:G>T	TGCAGGGTAATCCAAAAATTTATGAATCCTTCAGAGGAAAATTTGAGGTCATTACAGATCGGAAGAGCG	TGCAGGGTAATCCAAAAATTTATGAATCCTTCAGAGGAAAATTTGAGGTCATTAC	33:G>T	33	0.805147	1	C	0.73359	A	0.26641
100222000|F|0-46:A>G-46:A>G	TGCAGGTTCATCAAGGGAGCTTCACTTACAGGATATCAAGAAGAAAATTACAGATCGGAAGAGCGGTTC	TGCAGGTTCATCAAGGGAGCTTCACTTACAGGATATCAAGAAGAAAATTAC	46:A>G	46	0.944853	1	A	0.75459	G	0.24541
100222020|F|0-23:G>C-23:G>C	TGCAGGTTTTCCCTCATGCCTCAGTTTCGGTCTATCTTATTTTACAGATCGGAAGAGCGGTTCAGCAGG	TGCAGGTTTTCCCTCATGCCTCAGTTTCGGTCTATCTTATTTTAC	23:G>C	23	0.856618	1	A	0.80856	G	0.19144
100222035|F|0-41:C>T-41:C>T	TGCAGTAAAGGCACAATAAAACTGTGTTGCAGCCTTTCATTCTATAATTCTCTTACAGATCGGAAGAGC	TGCAGTAAAGGCACAATAAAACTGTGTTGCAGCCTTTCATTCTATAATTCTCTTAC	41:C>T	41	0.830882	1	G	0.7783	T	0.2217
100222039|F|0-49:A>G-49:A>G	TGCAGTAAATGCAGTTACACTTGTAAAAGCCTGCCCCAACGACCTGAAAAATAAAATTACAGATCGGAA	TGCAGTAAATGCAGTTACACTTGTAAAAGCCTGCCCCAACGACCTGAAAAATAAAATTAC	49:A>G	49	0.908088	1	T	0.83744	C	0.16256
100222082|F|0-43:G>A-43:G>A	TGCAGTAGCACCTTCCAATCAAAATTTCAACTTCATATGCAGAGTCCTAAATTACAGATCGGAAGAGCG	TGCAGTAGCACCTTCCAATCAAAATTTCAACTTCATATGCAGAGTCCTAAATTAC	43:G>A	43	0.860294	1	T	0.94931	G	0.05069
100222128|F|0-12:C>G-12:C>G	TGCAGTCATTACCCAGAAAAAGTAAGAAAAGAAACAGCCTTTAGGCATTACAGATCGGAAGAGCGGTTC	TGCAGTCATTACCCAGAAAAAGTAAGAAAAGAAACAGCCTTTAGGCATTAC	12:C>G	12	0.817794	1	T	0.95476	G	0.04524
100222811|F|0-65:G>A-65:G>A	TGCAGGTCTCAGTGTTGTCCCTGCTTGCAGAATACATTGAATGGTGTCCTGACAATGAAATTCCTGTAA	TGCAGGTCTCAGTGTTGTCCCTGCTTGCAGAATACATTGAATGGTGTCCTGACAATGAAATTCCTGTAA	65:G>A	65	0.941176	1	G	0.96016	A	0.03984
100222821|F|0-32:C>T-32:C>T	TGCAGAAAAAACTCGTGCTTTTTCTTTTCCTTCTAGTTAACTGTTCACATTTTGCGTGGCATTATGGTT	TGCAGAAAAAACTCGTGCTTTTTCTTTTCCTTCTAGTTAACTGTTCACATTTTGCGTGGCATTATGGTT	32:C>T	32	0.800676	0.982143	A	0.97727	T	0.02273
100222894|F|0-6:A>C-6:A>C	TGCAGAAAATATTAAAAATAAAACCGTGATAGATGTCAAACCAGTCAGCTTATTGTGAACGCTGGAACA	TGCAGAAAATATTAAAAATAAAACCGTGATAGATGTCAAACCAGTCAGCTTATTGTGAACGCTGGAACA	6:A>C	6	0.835368	1	A	0.61384	G	0.38616
100222996|F|0-62:G>A-62:G>A	TGCAGAAATAAAGACTTAGAGTGGATATGGAGGATCTGTAAGAAAAAGGAGAACAAAAAAAAGAAAAGA	TGCAGAAATAAAGACTTAGAGTGGATATGGAGGATCTGTAAGAAAAAGGAGAACAAAAAAAAGAAAAGA	62:G>A	62	0.817721	1	A	0.64783	T	0.35217
100222996|F|0-64:A>G-64:A>G	TGCAGAAATAAAGACTTAGAGTGGATATGGAGGATCTGTAAGAAAAAGGAGAACAAAAAAAAGAAAAGA	TGCAGAAATAAAGACTTAGAGTGGATATGGAGGATCTGTAAGAAAAAGGAGAACAAAAAAAAGAAAAGA	64:A>G	64	0.817721	1	T	0.673	G	0.327
100223090|F|0-61:A>G-61:A>G	TGCAGAACCAATCGGCAGTCAAGAGCACAAGCTCCCACCATAATGGGAACTAGGAAGGATCATATACAT	TGCAGAACCAATCGGCAGTCAAGAGCACAAGCTCCCACCATAATGGGAACTAGGAAGGATCATATACAT	61:A>G	61	0.801471	1	C	0.69831	T	0.30169
100223101|F|0-31:C>T-31:C>T	TGCAGAACCACAAATTTGGAACCCACCTCAACATGTAAATCGTCCAAATTCAGAACCACCATCACACAG	TGCAGAACCACAAATTTGGAACCCACCTCAACATGTAAATCGTCCAAATTCAGAACCACCATCACACAG	31:C>T	31	0.805147	1	A	0.70714	G	0.29286
100223167|F|0-10:A>G-10:A>G	TGCAGAAGAAAGGGAACTACAGACAAAAGGAGTACGTGAAGAATCAGTGAACCGTACCATTGAACATAA	TGCAGAAGAAAGGGAACTACAGACAAAAGGAGTACGTGAAGAATCAGTGAACCGTACCATTGAACATAA	10:A>G	10	0.875	0.983333	A	0.70363	T	0.29637
100223168|F|0-48:C>T-48:C>T	TGCAGAAGAAATAATTGGGTATATATTACAGTTGTATAATTGTTCATTCATTTCATTTGTGAATTACAG	TGCAGAAGAAATAATTGGGTATATATTACAGTTGTATAATTGTTCATTCATTTCATTTGTGAATTACAG	48:C>T	48	0.845588	1	G	0.87111	C	0.12889
100223245|F|0-28:T>C-28:T>C	TGCAGAAGCTTTCACTCTTGTAATCATGTTTGAGTTGTATAAAATTATCATGATTCAAGAATGGCAAAG	TGCAGAAGCTTTCACTCTTGTAATCATGTTTGAGTTGTATAAAATTATCATGATTCAAGAATGGCAAAG	28:T>C	28	0.838235	1	C	0.90929	T	0.09071
100223252|F|0-56:C>G-56:C>G	TGCAGAAGGAGTCATGGACCCTGGAGGAAGACATGATTCTGATCAAAGCCCACCAGCAATTTGGAAATA	TGCAGAAGGAGTCATGGACCCTGGAGGAAGACATGATTCTGATCAAAGCCCACCAGCAATTTGGAAATA	56:C>G	56	0.863971	1	C	0.94105	A	0.05895
100223256|F|0-30:C>A-30:C>A	TGCAGAAGGGAAAGGAAATAAATATTAGATCAAGAAGAAGATACCAGCAAAACCCCTTTTTACAGATCG	TGCAGAAGGGAAAGGAAATAAATATTAGATCAAGAAGAAGATACCAGCAAAACCCCTTTTTAC	30:C>A	30	0.797794	1	T	0.72385	A	0.27615
100223261|F|0-19:A>G-19:A>G	TGCAGAAGGTGTCAAAGCAAAGATCCGAAAATGGGCAAAAGCTGTTGTTTCATCTTCCAAGCAACACAG	TGCAGAAGGTGTCAAAGCAAAGATCCGAAAATGGGCAAAAGCTGTTGTTTCATCTTCCAAGCAACACAG	19:A>G	19	0.867647	1	T	0.81395	C	0.18605
100223328|F|0-51:A>T-51:A>T	TGCAGAATATCGTGCAATGGGCAATGAAATCGGAGTAAGCCAAAAAATAAAATCTTTTTCCACATGCAT	TGCAGAATATCGTGCAATGGGCAATGAAATCGGAGTAAGCCAAAAAATAAAATCTTTTTCCACATGCAT	51:A>T	51	0.911765	1	C	0.81875	A	0.18125
100223334|F|0-50:G>A-50:G>A	TGCAGAATATGCTGGAACTGATGAAACCACTAACATTGTGAAACATGTTGGTATTAGCGTAACCATTAC	TGCAGAATATGCTGGAACTGATGAAACCACTAACATTGTGAAACATGTTGGTATTAGCGTAACCATTAC	50:G>A	50	0.826103	0.978261	A	0.88683	G	0.11317
100223421|F|0-51:T>A-51:T>A	TGCAGAATTATCAATCAAATGAGGCGATTATTCAACTTTCTGTCTTTATAATGCTGATGCAAACGGAAC	TGCAGAATTATCAATCAAATGAGGCGATTATTCAACTTTCTGTCTTTATAATGCTGATGCAAACGGAAC	51:T>A	51	0.900735	1	C	0.93049	T	0.06951
100223434|F|0-18:C>T-18:C>T	TGCAGAATTGGATGGGACCATCTCTTCCCAGTTACTCTTCCTTTATTCATTGGTTTGTGTTCTCTCTAT	TGCAGAATTGGATGGGACCATCTCTTCCCAGTTACTCTTCCTTTATTCATTGGTTTGTGTTCTCTCTAT	18:C>T	18	0.904412	0.950526	A	0.93584	C	0.06416
100223479|F|0-39:T>C-39:T>C	TGCAGACAATGAGAGCCATATCAGTTATTGGATGCATAATGGCCATGTCACTAATAATAATGAAAAGAT	TGCAGACAATGAGAGCCATATCAGTTATTGGATGCATAATGGCCATGTCACTAATAATAATGAAAAGAT	39:T>C	39	0.813783	1	G	0.9485	A	0.0515
100223647|F|0-50:T>C-50:T>C	TGCAGAGAAAGAATTCGAGGAAACTGTCACGGCGGTTACTGAGAAGACGGTGGCGTGCAGATGCACAAC	TGCAGAGAAAGAATTCGAGGAAACTGTCACGGCGGTTACTGAGAAGACGGTGGCGTGCAGATGCACAAC	50:T>C	50	0.805147	1	G	0.95669	T	0.04331
100223701|F|0-21:G>C-21:G>C	TGCAGAGATAGATATTTCTGTGATACCTATATATAACCAAGATAGTTTACATTCAGCCGAAAAAAAATT	TGCAGAGATAGATATTTCTGTGATACCTATATATAACCAAGATAGTTTACATTCAGCCGAAAAAAAATT	21:G>C	21	0.900735	1	T	0.97246	C	0.02754
100223717|F|0-22:G>A-22:G>A	TGCAGAGCAAATATTATAAATTGGAAAATAATTTTACCACCAGGCTGTACTCTCATCTTCAACCATCAA	TGCAGAGCAAATATTATAAATTGGAAAATAATTTTACCACCAGGCTGTACTCTCATCTTCAACCATCAA	22:G>A	22	0.852941	1	T	0.96798	C	0.03202
100223747|F|0-28:C>T-28:C>T	TGCAGAGGAAAATCTTTTATTATGGTTTCGTTTGTTGTTCTGTTTTTTAGCCAACGCAACTTGTGAGGG	TGCAGAGGAAAATCTTTTATTATGGTTTCGTTTGTTGTTCTGTTTTTTAGCCAACGCAACTTGTGAGGG	28:C>T	28	0.830882	1	A	0.52315	G	0.47685
100223752|F|0-17:A>G-17:A>G	TGCAGAGGAAACAATCAACAAAACCAATGAAAGTTACGTTCCTAATAGTGTACACTTGTTTGTTCCTAT	TGCAGAGGAAACAATCAACAAAACCAATGAAAGTTACGTTCCTAATAGTGTACACTTGTTTGTTCCTAT	17:A>G	17	0.841912	1	T	0.5617	C	0.4383
100223767|F|0-64:T>A-64:T>A	TGCAGAGGATTGACCCCAATGGAGGAGAAGAGTATTTCATGATCAAACATGTGCCCCATCTACATGTTG	TGCAGAGGATTGACCCCAATGGAGGAGAAGAGTATTTCATGATCAAACATGTGCCCCATCTACATGTTG	64:T>A	64	0.80761	1	G	0.58584	A	0.41416
100223882|F|0-54:T>C-54:T>C	TGCAGATAAGGCGCAAGGCACAATCCATAAAACAAATTGACACTATCAAACCAATGAGATTACAGATCG	TGCAGATAAGGCGCAAGGCACAATCCATAAAACAAATTGACACTATCAAACCAATGAGATTAC	54:T>C	54	0.830882	1	C	0.58996	G	0.41004
100223915|F|0-51:G>T-51:G>T	TGCAGATAGAGCTTCCTGACCCTCGGCAACGGATTTTATCTTTTCGCGACTGCATGACACTATTTTCCC	TGCAGATAGAGCTTCCTGACCCTCGGCAACGGATTTTATCTTTTCGCGACTGCATGACACTATTTTCCC	51:G>T	51	0.863971	1	A	0.61407	G	0.38593
100223927|F|0-66:A>C-66:A>C	TGCAGATATAGGATTACTCGGAAATACTGTTCTTGCCTTGATTCTATCGTGGCTCCCGAGTTTATCACG	TGCAGATATAGGATTACTCGGAAATACTGTTCTTGCCTTGATTCTATCGTGGCTCCCGAGTTTATCACG	66:A>C	66	0.856618	1	A	0.70874	G	0.29126
100223932|F|0-19:T>C-19:T>C	TGCAGATATATCTATATTTTTATTTTTGTTTGAGATTGAATGTGTAGGATTTGATTGGCTCGTTTCATG	TGCAGATATATCTATATTTTTATTTTTGTTTGAGATTGAATGTGTAGGATTTGATTGGCTCGTTTCATG	19:T>C	19	0.807684	1	C	0.80788	T	0.19212
100223956|F|0-6:T>C-6:T>C	TGCAGATCAATCAAGAAGGAAAGTTTGAAGTTCAATCAAATGACTATGTTGAGAAGAGTTATGCTGCCT	TGCAGATCAATCAAGAAGGAAAGTTTGAAGTTCAATCAAATGACTATGTTGAGAAGAGTTATGCTGCCT	6:T>C	6	0.871324	1	C	0.84436	A	0.15564
100223970|F|0-62:G>A-62:G>A	TGCAGATCCCCCAAAGAAAGTCATAAAAGAATGAGTTAGTTCACTGATATAAATCTCAGACAGAACAAA	TGCAGATCCCCCAAAGAAAGTCATAAAAGAATGAGTTAGTTCACTGATATAAATCTCAGACAGAACAAA	62:G>A	62	0.807684	1	T	0.85135	C	0.14865
100224004|F|0-54:A>T-54:A>T	TGCAGATGACAACTAAGAGTGAAGTGACACTTGCCTATAAGGTTTCCCTTCTGCATCAGTTCCATGTCT	TGCAGATGACAACTAAGAGTGAAGTGACACTTGCCTATAAGGTTTCCCTTCTGCATCAGTTCCATGTCT	54:A>T	54	0.886029	1	G	0.87613	T	0.12387
100224007|F|0-40:T>A-40:T>A	TGCAGATGACCAGAAAGCCAATATTTTGGAAGCCTATTACTTTGGGCAATCAGTTCGCAGCAACATATC	TGCAGATGACCAGAAAGCCAATATTTTGGAAGCCTATTACTTTGGGCAATCAGTTCGCAGCAACATATC	40:T>A	40	0.871324	1	C	0.88426	G	0.11574
100224061|F|0-68:A>C-68:A>C	TGCAGATGGAATATATTACACTAATCATTTCATGTGATTTCCCTCTGTCATTTTCTAATATAGACCCTA	TGCAGATGGAATATATTACACTAATCATTTCATGTGATTTCCCTCTGTCATTTTCTAATATAGACCCTA	68:A>C	68	0.807684	1	C	0.88424	T	0.11576
100224105|F|0-36:C>T-36:C>T	TGCAGATGTTTTCTTCCGCAACAACACTGACACCACCACTTCCAACTTCACTCACGCCACATTATTTCA	TGCAGATGTTTTCTTCCGCAACAACACTGACACCACCACTTCCAACTTCACTCACGCCACATTATTTCA	36:C>T	36	0.878676	1	C	0.86878	G	0.13122
100224139|F|0-6:T>A-6:T>A	TGCAGATTCACGACACTTCTCACAGGATTGATAGAAAATTTTGTTCTTGCCATTATCAAAAAGATGGGT	TGCAGATTCACGACACTTCTCACAGGATTGATAGAAAATTTTGTTCTTGCCATTATCAAAAAGATGGGT	6:T>A	6	0.834559	1	C	0.8871	T	0.1129
100224142|F|0-45:G>T-45:G>T	TGCAGATTCACTGATGAAAAAACATGATTCACAAGAACGCATTCGGGTTGCTGACATACACATTCCTAG	TGCAGATTCACTGATGAAAAAACATGATTCACAAGAACGCATTCGGGTTGCTGACATACACATTCCTAG	45:G>T	45	0.878676	1	C	0.91284	T	0.08716
100224180|F|0-58:A>G-58:A>G	TGCAGATTGCAGTTTATGTAGGGACAAATTTTATAGTTTTGTATTGTCCTGATTTATGATGTTTCTGGC	TGCAGATTGCAGTTTATGTAGGGACAAATTTTATAGTTTTGTATTGTCCTGATTTATGATGTTTCTGGC	58:A>G	58	0.817721	1	A	0.9292	T	0.0708
100224227|F|0-47:C>A-47:C>A	TGCAGATTTCTTAAAGTTGAAAATCATGGAGAGAGAAAACTTCAAGGCAAAGTTTCTAATGAGATGAAC	TGCAGATTTCTTAAAGTTGAAAATCATGGAGAGAGAAAACTTCAAGGCAAAGTTTCTAATGAGATGAAC	47:C>A	47	0.813783	1	G	0.96744	A	0.03256
100224270|F|0-44:G>T-44:G>T	TGCAGCAAAATAAGGGTAATGTGAGTTAGCTTATGTGGATGTACGGTGGTGATATTGATGCATAAGGAT	TGCAGCAAAATAAGGGTAATGTGAGTTAGCTTATGTGGATGTACGGTGGTGATATTGATGCATAAGGAT	44:G>T	44	0.908088	0.955882	T	0.98804	A	0.01196
100224282|F|0-14:T>C-14:T>C	TGCAGCAAACGAATTACCTCGAAGAATGATCCAAAACATTTTCCAGACCAGGTATACATATTCTCCTAT	TGCAGCAAACGAATTACCTCGAAGAATGATCCAAAACATTTTCCAGACCAGGTATACATATTCTCCTAT	14:T>C	14	0.886029	1	T	0.93231	C	0.06769
100224298|F|0-32:A>T-32:A>T	TGCAGCAAATGATCTCAAGCAACACCACACCAAAACTATACACATCCACTTTGGCTGTGATTGGCATGT	TGCAGCAAATGATCTCAAGCAACACCACACCAAAACTATACACATCCACTTTGGCTGTGATTGGCATGT	32:A>T	32	0.930147	1	A	0.93023	G	0.06977
100224333|F|0-50:C>G-50:C>G	TGCAGCAACCATTTTGATAGATACTTCCTACAATATAAACAATTACATGACCCAATATTTGATGGGATA	TGCAGCAACCATTTTGATAGATACTTCCTACAATATAAACAATTACATGACCCAATATTTGATGGGATA	50:C>G	50	0.834559	1	C	0.58216	T	0.41784
100224363|F|0-30:A>G-30:A>G	TGCAGCAAGCATTGCAAATACATGCTCCTGATCTCCCTTGCTAATGTGGACAATATCCAGAGCTTCCTG	TGCAGCAAGCATTGCAAATACATGCTCCTGATCTCCCTTGCTAATGTGGACAATATCCAGAGCTTCCTG	30:A>G	30	0.827206	1	C	0.64681	T	0.35319
100224398|F|0-18:G>T-18:G>T	TGCAGCAATGAGTGTTTTGCCAAGTCCCGTTGGCAAGGCCACCAATGTGTTGGAGAAGAGTGCGGACTG	TGCAGCAATGAGTGTTTTGCCAAGTCCCGTTGGCAAGGCCACCAATGTGTTGGAGAAGAGTGCGGACTG	18:G>T	18	0.834559	1	C	0.67647	T	0.32353
100224451|F|0-34:A>C-34:A>C	TGCAGCACCAGCTTCATCCTATTTTATAGTTGTGATTATCAGTGAGCAAATGAACAGAGGGAGACAATA	TGCAGCACCAGCTTCATCCTATTTTATAGTTGTGATTATCAGTGAGCAAATGAACAGAGGGAGACAATA	34:A>C	34	0.807757	1	T	0.7839	G	0.2161
100224462|F|0-43:A>G-43:A>G	TGCAGCACCTCCAGCATCAAGAAATGTCGCAGCTCTGCCACCTATACCAAATGGGTCTGCACCACCTGC	TGCAGCACCTCCAGCATCAAGAAATGTCGCAGCTCTGCCACCTATACCAAATGGGTCTGCACCACCTGC	43:A>G	43	0.801471	1	T	0.79592	A	0.20408
100224492|F|0-30:T>C-30:T>C	TGCAGCAGAAAATATAAGAAGTAATCTTGTTACAACTCAATTTTACGGATGTTGAAAGAACCTATAATG	TGCAGCAGAAAATATAAGAAGTAATCTTGTTACAACTCAATTTTACGGATGTTGAAAGAACCTATAATG	30:T>C	30	0.827206	1	G	0.76923	C	0.23077
100224512|F|0-56:C>T-56:C>T	TGCAGCAGAACTTTTGATTGCTCAAAAGCAAAGGATCGCCTTGGCTATGCCCCCATCATAACAATGCAG	TGCAGCAGAACTTTTGATTGCTCAAAAGCAAAGGATCGCCTTGGCTATGCCCCCATCATAACAATGCAG	56:C>T	56	0.860294	0.967742	A	0.77209	G	0.22791
100224527|F|0-11:T>C-11:T>C	TGCAGCAGAGATACTACCACGCAATGAGGTGCTTGGAGGATACATATTTGTCTGTAACAATGACACAAT	TGCAGCAGAGATACTACCACGCAATGAGGTGCTTGGAGGATACATATTTGTCTGTAACAATGACACAAT	11:T>C	11	0.908088	1	T	0.7765	C	0.2235
100224600|F|0-60:A>C-60:A>C	TGCAGCATAACATCAGCATATGAACTGCCACCTCCAACAATTCCTACTGCCCATCTATCAAAAATTGCA	TGCAGCATAACATCAGCATATGAACTGCCACCTCCAACAATTCCTACTGCCCATCTATCAAAAATTGCA	60:A>C	60	0.813783	1	T	0.79202	A	0.20798
100224719|F|0-67:A>G-67:A>G	TGCAGCCAAATTTAAGCTGGACCAGGAAATTTTCACATCCAGAGAAAAAGCATGTCACAATTCAGTAAG	TGCAGCCAAATTTAAGCTGGACCAGGAAATTTTCACATCCAGAGAAAAAGCATGTCACAATTCAGTAAG	67:A>G	67	0.800676	0.977273	T	0.78571	C	0.21429
100224752|F|0-62:A>G-62:A>G	TGCAGCCACCACAGAACAAGATTCAGATGTATCCTTCAGCCACTCACCACTTTCCTTTATCAACTTTTT	TGCAGCCACCACAGAACAAGATTCAGATGTATCCTTCAGCCACTCACCACTTTCCTTTATCAACTTTTT	62:A>G	62	0.911765	1	A	0.8445	G	0.1555
100224760|F|0-12:T>G-12:T>G	TGCAGCCACTTTTGTCTAGACTCTGACAAAGCTGCCGAACCCCTTGCTAAATCTTGGTCATACTTTTTT	TGCAGCCACTTTTGTCTAGACTCTGACAAAGCTGCCGAACCCCTTGCTAAATCTTGGTCATACTTTTTT	12:T>G	12	0.886029	1	T	0.86085	C	0.13915
100224769|F|0-22:G>A-22:G>A	TGCAGCCATCACTGAGATTTATGTCATAATGTTTTTGTGTTGATATGCCATCTGAGTTCAGTGGACCAC	TGCAGCCATCACTGAGATTTATGTCATAATGTTTTTGTGTTGATATGCCATCTGAGTTCAGTGGACCAC	22:G>A	22	0.807941	1	C	0.85622	T	0.14378
100224802|F|0-60:A>G-60:A>G	TGCAGCCGAGAGTATAATAGCTGGCAGTAGTCCTGGAAGTGCTTCTAGCTCTGAGATTGGAGAAGTAAC	TGCAGCCGAGAGTATAATAGCTGGCAGTAGTCCTGGAAGTGCTTCTAGCTCTGAGATTGGAGAAGTAAC	60:A>G	60	0.867647	0.963871	T	0.8755	C	0.1245
100224908|F|0-22:C>T-22:C>T	TGCAGCTAAGCACCACCACAGTCACAACTTTATCAGAAGAAAAAAAAAAAAGAACTGTCTTTATTAGTA	TGCAGCTAAGCACCACCACAGTCACAACTTTATCAGAAGAAAAAAAAAAAAGAACTGTCTTTATTAGTA	22:C>T	22	0.835368	1	G	0.89387	T	0.10613
100224913|F|0-64:A>T-64:A>T	TGCAGCTAAGGACAAAGTACCATTTTGGAACCTAACATGTACAAGGAAACAAAAATGATTGGGGACATC	TGCAGCTAAGGACAAAGTACCATTTTGGAACCTAACATGTACAAGGAAACAAAAATGATTGGGGACATC	64:A>T	64	0.8125	1	A	0.95796	T	0.04204
100224922|F|0-50:T>A-50:T>A	TGCAGCTAATTCTAGCTTCTGTACATGATAAAGATGATTCCTCAGTGACTTTATGAATTTCACCATCAA	TGCAGCTAATTCTAGCTTCTGTACATGATAAAGATGATTCCTCAGTGACTTTATGAATTTCACCATCAA	50:T>A	50	0.9375	1	T	0.95833	C	0.04167
100224947|F|0-46:A>C-46:A>C	TGCAGCTAGCATTCCACCTTCAGTCACATTCATAAGTGCAATGATCAATTCACGAGTCCAATGGAACTT	TGCAGCTAGCATTCCACCTTCAGTCACATTCATAAGTGCAATGATCAATTCACGAGTCCAATGGAACTT	46:A>C	46	0.80761	1	T	0.97098	C	0.02902
100224981|F|0-36:T>G-36:T>G	TGCAGCTATTTTCTGCATTATATATCAATCATCCATTGAAAGTCTCAAGTTATTTCCAAATTCAGGTCG	TGCAGCTATTTTCTGCATTATATATCAATCATCCATTGAAAGTCTCAAGTTATTTCCAAATTCAGGTCG	36:T>G	36	0.797794	1	C	0.96239	T	0.03761
100225010|F|0-17:A>G-17:A>G	TGCAGCTCTAAGAAAACAGAACAATACATTATCTTGTAGGCTAGGCGGCAATAATGTTCTTACCAGTAA	TGCAGCTCTAAGAAAACAGAACAATACATTATCTTGTAGGCTAGGCGGCAATAATGTTCTTACCAGTAA	17:A>G	17	0.823529	1	G	0.95759	T	0.04241
100225070|F|0-30:A>G-30:A>G	TGCAGCTGCAAATTCTTCCACTGCATTAGGAGTTTGTGATTGTTTCTCATCTTCCGTGACAGTTACATC	TGCAGCTGCAAATTCTTCCACTGCATTAGGAGTTTGTGATTGTTTCTCATCTTCCGTGACAGTTACATC	30:A>G	30	0.817721	1	C	0.59268	T	0.40732
100225147|F|0-50:G>A-50:G>A	TGCAGCTTACACTCTTGCAACAAAACCTACAAGTAAGAGTATAAGACAACGCACTGTTTTACTAACATA	TGCAGCTTACACTCTTGCAACAAAACCTACAAGTAAGAGTATAAGACAACGCACTGTTTTACTAACATA	50:G>A	50	0.808824	1	G	0.6285	A	0.3715
100225167|F|0-56:G>T-56:G>T	TGCAGCTTCAGGCGCCGGGGCAGAGCTTGCTAACTGTGGCCTCTCTGCGGCAGCTGGTTTGGTGCTTGC	TGCAGCTTCAGGCGCCGGGGCAGAGCTTGCTAACTGTGGCCTCTCTGCGGCAGCTGGTTTGGTGCTTGC	56:G>T	56	0.807757	1	A	0.64625	C	0.35375
100225171|F|0-48:G>A-48:G>A	TGCAGCTTCCAACTGCTTTTGAAGTTCTTGGCCTATTGCATCATTTTCGGCCTGGACGGCAAAATGCAG	TGCAGCTTCCAACTGCTTTTGAAGTTCTTGGCCTATTGCATCATTTTCGGCCTGGACGGCAAAATGCAG	48:G>A	48	0.807757	1	T	0.82598	C	0.17402
100225215|F|0-6:T>C-6:T>C	TGCAGCTTGTTAAACAAAAGCTATACACCAACGAACTAAATTGATTATGAATGTCAGGGCACATAGAAA	TGCAGCTTGTTAAACAAAAGCTATACACCAACGAACTAAATTGATTATGAATGTCAGGGCACATAGAAA	6:T>C	6	0.807941	1	T	0.9	C	0.1
100225251|F|0-30:G>C-30:G>C	TGCAGGAAAAATCTATGCATGGATGTAAGGGTGGGCAAAAAATTTGCTTTTACCAAATTCCTCTAGTTT	TGCAGGAAAAATCTATGCATGGATGTAAGGGTGGGCAAAAAATTTGCTTTTACCAAATTCCTCTAGTTT	30:G>C	30	0.889706	1	G	0.95498	A	0.04502
100225283|F|0-31:A>T-31:A>T	TGCAGGAACTTCAACTGGCGGCAAGGCTTCCAGTTTCCAGCCACAAAGAGCATCAAATGCATTACAGAT	TGCAGGAACTTCAACTGGCGGCAAGGCTTCCAGTTTCCAGCCACAAAGAGCATCAAATGCATTAC	31:A>T	31	0.813783	1	T	0.52033	C	0.47967
100225345|F|0-53:G>T-53:G>T	TGCAGGACGTGTTCCGGAGATTCTCCTTCGACAGCATTTGCCGTTTCTCCTTCGGGTTGGACCCCAAGT	TGCAGGACGTGTTCCGGAGATTCTCCTTCGACAGCATTTGCCGTTTCTCCTTCGGGTTGGACCCCAAGT	53:G>T	53	0.80761	1	T	0.55833	A	0.44167
100225402|F|0-30:C>A-30:C>A	TGCAGGAGTTATAACAGCTTTCTATGTAAGCAAAATGTTCTCAAGAGATCATATAATAAAGTGTTATTA	TGCAGGAGTTATAACAGCTTTCTATGTAAGCAAAATGTTCTCAAGAGATCATATAATAAAGTGTTATTA	30:C>A	30	0.827206	1	G	0.57556	A	0.42444
100225415|F|0-6:G>A-6:G>A	TGCAGGGTATGTATGACAATCTTAGCCGAAAAATTCAAGATGTGACCATGAAACAAATTCCACTGCAAC	TGCAGGGTATGTATGACAATCTTAGCCGAAAAATTCAAGATGTGACCATGAAACAAATTCCACTGCAAC	6:G>A	6	0.871324	1	C	0.54673	T	0.45327
100225446|F|0-39:G>A-39:G>A	TGCAGGATGTGGCTTGTGGTCTTCATGGTTTCTCATACAGGCAAGGATTAGCAGACACTATCCATGTCA	TGCAGGATGTGGCTTGTGGTCTTCATGGTTTCTCATACAGGCAAGGATTAGCAGACACTATCCATGTCA	39:G>A	39	0.827206	1	C	0.60504	A	0.39496
100225560|F|0-9:C>T-9:C>T	TGCAGGCTTCTCTCGATGGGCTCATCGGTACCCCCGTATCAGAGAGGCTGTCAAGACATAATTTTGATC	TGCAGGCTTCTCTCGATGGGCTCATCGGTACCCCCGTATCAGAGAGGCTGTCAAGACATAATTTTGATC	9:C>T	9	0.838235	1	C	0.84753	T	0.15247
100225569|F|0-50:A>G-50:A>G	TGCAGGGAAACTATCTGTGTATGTTGAAAGGATCAGTGACAAAACATAGTAGTTGAATCGAGATACAAG	TGCAGGGAAACTATCTGTGTATGTTGAAAGGATCAGTGACAAAACATAGTAGTTGAATCGAGATACAAG	50:A>G	50	0.922794	1	C	0.54921	T	0.45079
100225574|F|0-29:C>T-29:C>T	TGCAGGGAACTGGATTGGGTTGTTGCAGCCGAAGCAGAGAAGCATGGCGATTTTGCCTTCGTTTACAGT	TGCAGGGAACTGGATTGGGTTGTTGCAGCCGAAGCAGAGAAGCATGGCGATTTTGCCTTCGTTTACAGT	29:C>T	29	0.827206	1	C	0.55508	A	0.44492
100225788|F|0-65:A>G-65:A>G	TGCAGGTGATGCTGCTTTGTTAGACAAAGACCTAATTGGTCTAAATTTTTTATCATTCAAATCTAACTA	TGCAGGTGATGCTGCTTTGTTAGACAAAGACCTAATTGGTCTAAATTTTTTATCATTCAAATCTAACTA	65:A>G	65	0.80761	1	T	0.56579	A	0.43421
100225816|F|0-57:C>T-57:C>T	TGCAGGTGTTCCAGCAAATATCTTGGCAATCATTGATGCCATGACTTGAACTTTCTTCATCTCTTTTAC	TGCAGGTGTTCCAGCAAATATCTTGGCAATCATTGATGCCATGACTTGAACTTTCTTCATCTCTTTTAC	57:C>T	57	0.813783	1	G	0.56422	A	0.43578
100225826|F|0-41:C>A-41:C>A	TGCAGGTTAATATATTTCTTCCTAAGGTTTCAGGTGTCTACCTTGTATTTTCTCTAAACAGCAAACTTC	TGCAGGTTAATATATTTCTTCCTAAGGTTTCAGGTGTCTACCTTGTATTTTCTCTAAACAGCAAACTTC	41:C>A	41	0.856618	1	A	0.57895	C	0.42105
100225893|F|0-16:G>A-16:G>A	TGCAGGTTTACTTTCAGGTATTTCATGTGGAAGGAAAATATGCAGCAACAAATTCTGCTACTTCAAGAT	TGCAGGTTTACTTTCAGGTATTTCATGTGGAAGGAAAATATGCAGCAACAAATTCTGCTACTTCAAGAT	16:G>A	16	0.800676	1	T	0.58257	C	0.41743
100225893|F|0-49:A>G-49:A>G	TGCAGGTTTACTTTCAGGTATTTCATGTGGAAGGAAAATATGCAGCAACAAATTCTGCTACTTCAAGAT	TGCAGGTTTACTTTCAGGTATTTCATGTGGAAGGAAAATATGCAGCAACAAATTCTGCTACTTCAAGAT	49:A>G	49	0.80761	1	T	0.62385	C	0.37615
100225922|F|0-61:G>A-61:G>A	TGCAGGTTTGCAGTTAGCTGTAGTTATGCAGAGGCAGGTGTCAATGCTGATTCTAAATCTAGCACCATA	TGCAGGTTTGCAGTTAGCTGTAGTTATGCAGAGGCAGGTGTCAATGCTGATTCTAAATCTAGCACCATA	61:G>A	61	0.813783	1	G	0.65596	A	0.34404
100225964|F|0-36:C>T-36:C>T	TGCAGTAACAGATTGGGTGCAGTAACAACTAAAAAACAGAGAGCAGAGAACAAATATTGGACTTGGGTG	TGCAGTAACAGATTGGGTGCAGTAACAACTAAAAAACAGAGAGCAGAGAACAAATATTGGACTTGGGTG	36:C>T	36	0.827206	0.970588	T	0.68493	A	0.31507
100225975|F|0-49:G>A-49:G>A	TGCAGTAACTTTCAGTCTTCTCACCTCCAGCGATACTTTTCAAGATAGGGCAAACAACCTATTCAAATC	TGCAGTAACTTTCAGTCTTCTCACCTCCAGCGATACTTTTCAAGATAGGGCAAACAACCTATTCAAATC	49:G>A	49	0.841912	1	T	0.71073	G	0.28927
100225983|F|0-43:T>C-43:T>C	TGCAGTAAGATTAATAACTCAATGTAAGGACGCAAGTGAAACCTAGGAATCAATTTGGTGCAACCAACG	TGCAGTAAGATTAATAACTCAATGTAAGGACGCAAGTGAAACCTAGGAATCAATTTGGTGCAACCAACG	43:T>C	43	0.807647	0.982143	T	0.74891	C	0.25109
100226013|F|0-7:G>A-7:G>A	TGCAGTAGTGATGAATTTACTCCTGGTGCTGAGGATCAGGTAGAAGTAGAGACCAGCCCTACTATGGAA	TGCAGTAGTGATGAATTTACTCCTGGTGCTGAGGATCAGGTAGAAGTAGAGACCAGCCCTACTATGGAA	7:G>A	7	0.807941	1	C	0.81429	T	0.18571
100226049|F|0-22:G>A-22:G>A	TGCAGTACCAAATTGGTTGCAAGAATTTCTCTCCCTGACCCCGGGTTCAACTCTCGGCTGCGGAAGTTC	TGCAGTACCAAATTGGTTGCAAGAATTTCTCTCCCTGACCCCGGGTTCAACTCTCGGCTGCGGAAGTTC	22:G>A	22	0.933824	1	G	0.8411	A	0.1589
100226061|F|0-33:T>C-33:T>C	TGCAGTACGAGCAGGCACTGGTGGTGATGAGGCTGGAATATGGGCTGGTGATCTTGTAGGTACATGGTT	TGCAGTACGAGCAGGCACTGGTGGTGATGAGGCTGGAATATGGGCTGGTGATCTTGTAGGTACATGGTT	33:T>C	33	0.830882	1	G	0.84507	T	0.15493
100226189|F|0-26:G>A-26:G>A	TGCAGTATCACAAAATTACGGAATGCGTAAATCACACAACCTTTGACTTCACCCAATACACATGTGAAC	TGCAGTATCACAAAATTACGGAATGCGTAAATCACACAACCTTTGACTTCACCCAATACACATGTGAAC	26:G>A	26	0.830882	0.983333	T	0.84954	G	0.15046
100226284|F|0-63:C>G-63:C>G	TGCAGTCACACGATCGATGTTTCGGATGGTTTGAGTTACATTTTATGGTTTATTATTTGATGACTAACA	TGCAGTCACACGATCGATGTTTCGGATGGTTTGAGTTACATTTTATGGTTTATTATTTGATGACTAACA	63:C>G	63	0.878676	1	C	0.84016	T	0.15984
100226321|F|0-60:T>C-60:T>C	TGCAGTCATTCACCCAAAAGTCACTTTTTTTTTGACATCTGGTCATTCACACTTATCAGGTCTATGTTC	TGCAGTCATTCACCCAAAAGTCACTTTTTTTTTGACATCTGGTCATTCACACTTATCAGGTCTATGTTC	60:T>C	60	0.915441	0.985714	C	0.8624	G	0.1376
100226322|F|0-28:A>G-28:A>G	TGCAGTCATTCCTGGCATCTTTCAACGGAGTTGCGGCGACAATGAATGGAGTTGTATCGGCGAGGACAT	TGCAGTCATTCCTGGCATCTTTCAACGGAGTTGCGGCGACAATGAATGGAGTTGTATCGGCGAGGACAT	28:A>G	28	0.926471	1	T	0.86266	A	0.13734
100226327|F|0-12:C>A-12:C>A	TGCAGTCATTTTCTGTCGTTGGTGCGAAGGTCGTTGTGTTATTGTTCCTTTATTTACGTTTGAGGAGCA	TGCAGTCATTTTCTGTCGTTGGTGCGAAGGTCGTTGTGTTATTGTTCCTTTATTTACGTTTGAGGAGCA	12:C>A	12	0.817794	1	G	0.88372	T	0.11628
100226346|F|0-40:T>G-40:T>G	TGCAGTCCATTTCCAATCCTTATCTCTTATAATCAACTTGTGAAGGTCACTTTGGAATATGTAAATAAG	TGCAGTCCATTTCCAATCCTTATCTCTTATAATCAACTTGTGAAGGTCACTTTGGAATATGTAAATAAG	40:T>G	40	0.823529	1	T	0.90392	C	0.09608
100226355|F|0-13:T>C-13:T>C	TGCAGTCCTATATTCCAGGACCTTCAATGTATAGATATTGTTTGTACTTTGAAGTTAGGAAATCCACAC	TGCAGTCCTATATTCCAGGACCTTCAATGTATAGATATTGTTTGTACTTTGAAGTTAGGAAATCCACAC	13:T>C	13	0.807647	1	G	0.89474	A	0.10526
100226369|F|0-30:A>T-30:A>T	TGCAGTCGATGGAACCTTTCTGGCAAGTGCAGGAATGTTGGAAGTAGCTGGTGTACCCCAATAATCCAT	TGCAGTCGATGGAACCTTTCTGGCAAGTGCAGGAATGTTGGAAGTAGCTGGTGTACCCCAATAATCCAT	30:A>T	30	0.827206	1	A	0.92766	G	0.07234
100226402|F|0-11:C>T-11:C>T	TGCAGTCTATACATTTTCATTCTCCTTATTACACTTGAAAACCTTAGCAGACATCAAAGGACTAAGTTG	TGCAGTCTATACATTTTCATTCTCCTTATTACACTTGAAAACCTTAGCAGACATCAAAGGACTAAGTTG	11:C>T	11	0.841912	1	A	0.93952	G	0.06048
100226421|F|0-50:A>G-50:A>G	TGCAGTCTCTTCGGATATATAATTCTCGTTTATGTCTGAAATTTGTTCAGATTCCATGGATATTGTTTC	TGCAGTCTCTTCGGATATATAATTCTCGTTTATGTCTGAAATTTGTTCAGATTCCATGGATATTGTTTC	50:A>G	50	0.823529	1	T	0.94622	C	0.05378
100226424|F|0-29:T>C-29:T>C	TGCAGTCTCTTGGAGTTATAATGGCCATCTACTTATATGTTATTTCAGATCACTTATTTGTCAATTAGA	TGCAGTCTCTTGGAGTTATAATGGCCATCTACTTATATGTTATTTCAGATCACTTATTTGTCAATTAGA	29:T>C	29	0.838235	1	A	0.94068	T	0.05932
100226510|F|0-9:T>C-9:T>C	TGCAGTGAATAATGACCTCAGAAACAATGAGGAAGAAACACGTTTAGTCCAGGATATGGAGAATGACAG	TGCAGTGAATAATGACCTCAGAAACAATGAGGAAGAAACACGTTTAGTCCAGGATATGGAGAATGACAG	9:T>C	9	0.908088	1	A	0.94298	G	0.05702
100226515|F|0-21:T>A-21:T>A	TGCAGTGAAGACGGCTGAAAATTGAGATAAGTGCCAAATCAAAGTGCCCAAAATTGGGAACTCTAATGC	TGCAGTGAAGACGGCTGAAAATTGAGATAAGTGCCAAATCAAAGTGCCCAAAATTGGGAACTCTAATGC	21:T>A	21	0.875	1	G	0.95735	A	0.04265
100226529|F|0-6:G>T-6:G>T	TGCAGTGACAACAAATGCATCCGCCCAAGCCAAATGCCCCATATGCGGGTTTGGTTCTGAAATTTGTGT	TGCAGTGACAACAAATGCATCCGCCCAAGCCAAATGCCCCATATGCGGGTTTGGTTCTGAAATTTGTGT	6:G>T	6	0.808824	1	C	0.94853	T	0.05147
100226541|F|0-27:C>T-27:C>T	TGCAGTGACAGAGAGTCTGCCCTCTTCCGAGCTGTGCAAGAACGAATTATCATTACTAGATCTATATTC	TGCAGTGACAGAGAGTCTGCCCTCTTCCGAGCTGTGCAAGAACGAATTATCATTACTAGATCTATATTC	27:C>T	27	0.797794	0.965517	T	0.96522	C	0.03478
100226591|F|0-26:G>A-26:G>A	TGCAGTGCAATTTAAATCTTCAATAAGATGGTGTTCAATTTTGCATGCATTATCATTGTCTTTGTAATA	TGCAGTGCAATTTAAATCTTCAATAAGATGGTGTTCAATTTTGCATGCATTATCATTGTCTTTGTAATA	26:G>A	26	0.797794	1	A	0.9218	C	0.0782
100226643|F|0-58:T>A-58:T>A	TGCAGTGCTGAAGATTATGATATATTTGCTTTAGGGGCAGTTTTGGAGGCTTTTTGACTTAGAGAAAGG	TGCAGTGCTGAAGATTATGATATATTTGCTTTAGGGGCAGTTTTGGAGGCTTTTTGACTTAGAGAAAGG	58:T>A	58	0.823529	1	T	0.98438	A	0.01562
100226658|F|0-42:G>A-42:G>A	TGCAGTGGAAGGAACCATGAATAATGTGGCATGATTCAAGGCGAACTTTTCTTGTAACTTAGCCTCGGA	TGCAGTGGAAGGAACCATGAATAATGTGGCATGATTCAAGGCGAACTTTTCTTGTAACTTAGCCTCGGA	42:G>A	42	0.807647	1	A	0.97269	G	0.02731
100226767|F|0-31:C>G-31:C>G	TGCAGTGTGATTTTATTTCATATAAAATAAACAAAATAAGCAAAAGAAAAGTATTTGTGACCTATATAT	TGCAGTGTGATTTTATTTCATATAAAATAAACAAAATAAGCAAAAGAAAAGTATTTGTGACCTATATAT	31:C>G	31	0.886029	1	A	0.97588	G	0.02412
100226769|F|0-31:T>C-31:T>C	TGCAGTGTGCTACTGTGCATTGTGTTTATTGTATTTGTTGTGTTATCTGTTAGAGTAGGGTAAGATATC	TGCAGTGTGCTACTGTGCATTGTGTTTATTGTATTTGTTGTGTTATCTGTTAGAGTAGGGTAAGATATC	31:T>C	31	0.813783	1	G	0.98058	C	0.01942
100226777|F|0-33:A>G-33:A>G	TGCAGTGTGGATAGGGAGAAGCTTGAGATGTTCAAAGTTGGACCATGCAAAGATGCTTACGAAATGGGT	TGCAGTGTGGATAGGGAGAAGCTTGAGATGTTCAAAGTTGGACCATGCAAAGATGCTTACGAAATGGGT	33:A>G	33	0.823529	1	C	0.97945	T	0.02055
100226852|F|0-32:C>A-32:C>A	TGCAGTTAATATCAAAACTGTGAGCAAGATGACCATGATGTTTCTGCAACTCAACAACTCCATCGCTGC	TGCAGTTAATATCAAAACTGTGAGCAAGATGACCATGATGTTTCTGCAACTCAACAACTCCATCGCTGC	32:C>A	32	0.878676	0.984375	A	0.98444	C	0.01556
100226860|F|0-53:G>A-53:G>A	TGCAGTTACAAGGTCTTTCTCAATTATTTGACTCATTATTACCGTACCTATTCGACTAATTCCTTCAAT	TGCAGTTACAAGGTCTTTCTCAATTATTTGACTCATTATTACCGTACCTATTCGACTAATTCCTTCAAT	53:G>A	53	0.834559	1	G	0.98577	T	0.01423
100226867|F|0-25:C>T-25:C>T	TGCAGTTACAGTACATTGCGGCTCACGGTTCAGAGACTTGGAAGGTCAAACTTATCTAGGATATGGATG	TGCAGTTACAGTACATTGCGGCTCACGGTTCAGAGACTTGGAAGGTCAAACTTATCTAGGATATGGATG	25:C>T	25	0.834559	1	C	0.98904	T	0.01096
100226883|F|0-46:T>A-46:T>A	TGCAGTTAGATCCATCTTACAAATTCTATTTTTTTAGAATAAGTAATTCACTTTAGAAACTTTACAGAT	TGCAGTTAGATCCATCTTACAAATTCTATTTTTTTAGAATAAGTAATTCACTTTAGAAACTTTAC	46:T>A	46	0.838235	1	C	0.68582	G	0.31418
100226895|F|0-20:T>A-20:T>A	TGCAGTTAGTATGAATCATATGGATGGATCATAAACATGCAACAAGAATATCAAGGTCTACAAAGCACA	TGCAGTTAGTATGAATCATATGGATGGATCATAAACATGCAACAAGAATATCAAGGTCTACAAAGCACA	20:T>A	20	0.922794	1	G	0.6811	C	0.3189
100226973|F|0-37:T>C-37:T>C	TGCAGTTCGCGGAGAGCGAAGGAAGGTTATCGTTCGATAGAGCTGAGTACAGAGAACTGTAGCTTCCGT	TGCAGTTCGCGGAGAGCGAAGGAAGGTTATCGTTCGATAGAGCTGAGTACAGAGAACTGTAGCTTCCGT	37:T>C	37	0.911765	1	C	0.67257	T	0.32743
100227034|F|0-24:G>C-24:G>C	TGCAGTTGCAGGGCTTGTAATTTGGCTTTTTTGAGCTTAGTTCAGATACTACCAAACATAGTTCCAGTA	TGCAGTTGCAGGGCTTGTAATTTGGCTTTTTTGAGCTTAGTTCAGATACTACCAAACATAGTTCCAGTA	24:G>C	24	0.852941	0.983333	C	0.84792	G	0.15208
100227111|F|0-27:T>C-27:T>C	TGCAGTTGTTGTCAAATCTGTTTCATCTGTTACCTACAAGGAAACAAGGTAAACTGTTTCATCTGTAAT	TGCAGTTGTTGTCAAATCTGTTTCATCTGTTACCTACAAGGAAACAAGGTAAACTGTTTCATCTGTAAT	27:T>C	27	0.849265	1	C	0.87805	G	0.12195
100227129|F|0-44:G>T-44:G>T	TGCAGTTTAATGAATTTCTAGTTATAAGTTGATCAGAACATTCTGAGATTCTTTCAAATTTGTGCAAAA	TGCAGTTTAATGAATTTCTAGTTATAAGTTGATCAGAACATTCTGAGATTCTTTCAAATTTGTGCAAAA	44:G>T	44	0.801	1	G	0.87192	C	0.12808
100227151|F|0-10:T>C-10:T>C	TGCAGTTTATTTAGTAAACACTAGACAACCACCATACTCAGAATCCAAAGCACCATTGATAACTCAAAC	TGCAGTTTATTTAGTAAACACTAGACAACCACCATACTCAGAATCCAAAGCACCATTGATAACTCAAAC	10:T>C	10	0.933824	1	G	0.92568	T	0.07432
100227161|F|0-51:G>C-51:G>C	TGCAGTTTCAGAGCTCTTTGGGTCATAAAGAGTCAAATCTATCTGTTGCAAGAACCACAAAAATAGCAA	TGCAGTTTCAGAGCTCTTTGGGTCATAAAGAGTCAAATCTATCTGTTGCAAGAACCACAAAAATAGCAA	51:G>C	51	0.963235	0.987179	C	0.91284	G	0.08716
100227188|F|0-34:T>A-34:T>A	TGCAGTTTCTTTTTTTATTATTATTACTGGTATTTACTCATGGCATATACAGGGTGGAGTTGGATTATA	TGCAGTTTCTTTTTTTATTATTATTACTGGTATTTACTCATGGCATATACAGGGTGGAGTTGGATTATA	34:T>A	34	0.852941	0.984848	G	0.9803	A	0.0197
100227229|F|0-51:C>A-51:C>A	TGCAGTTTTATCACCAAATTAGGATAAACTCTTATTCCTTTGATGCCCTCACAGTATGTCTACGCTTTT	TGCAGTTTTATCACCAAATTAGGATAAACTCTTATTCCTTTGATGCCCTCACAGTATGTCTACGCTTTT	51:C>A	51	0.9375	1	G	0.85616	A	0.14384
100227241|F|0-48:C>T-48:C>T	TGCAGTTTTCTCAATTTGTGATTTTCAATTTCAATTTCGTGTTGGAATCAGAAATAGAAACCCTAGTCA	TGCAGTTTTCTCAATTTGTGATTTTCAATTTCAATTTCGTGTTGGAATCAGAAATAGAAACCCTAGTCA	48:C>T	48	0.841912	1	T	0.85833	C	0.14167
100227261|F|0-68:C>T-68:C>T	TGCAGTTTTTAGTTTTTAGCAGTTCAAGATTTGCAGAGCAACCTCCACACACTATTTCTACTTTTCAGC	TGCAGTTTTTAGTTTTTAGCAGTTCAAGATTTGCAGAGCAACCTCCACACACTATTTCTACTTTTCAGC	68:C>T	68	0.948529	1	G	0.85992	A	0.14008
100228224|F|0-40:T>C-40:T>C	TGCAGAACACATTTATATCAGAAAAAGGCCCATACACAAATAATTTTACAGATCGGAAGAGCGGTTCAG	TGCAGAACACATTTATATCAGAAAAAGGCCCATACACAAATAATTTTAC	40:T>C	40	0.845588	1	G	0.97257	A	0.02743
100228236|F|0-44:A>G-44:A>G	TGCAGAACCTGCTAGAAAAATGATAAGGTTGGGTGAAAAAACGAATTACAGATCGGAAGAGCGGTTCAG	TGCAGAACCTGCTAGAAAAATGATAAGGTTGGGTGAAAAAACGAATTAC	44:A>G	44	0.813783	1	T	0.97837	A	0.02163
100228330|F|0-31:T>A-31:T>A	TGCAGACAGACTCTCCCAGCCTCATTCAAAATTAGTTTATCTCATTACAGATCGGAAGAGCGGTTCAGC	TGCAGACAGACTCTCCCAGCCTCATTCAAAATTAGTTTATCTCATTAC	31:T>A	31	0.797794	1	A	0.96652	G	0.03348
100228450|F|0-15:C>T-15:C>T	TGCAGATCTCTCACTCGGTAAAAGCAAAAACTTTGCTATTATTACAGATCGGAAGAGCGGTTCAGCAGG	TGCAGATCTCTCACTCGGTAAAAGCAAAAACTTTGCTATTATTAC	15:C>T	15	0.808824	1	C	0.98837	T	0.01163
100228500|F|0-11:G>A-11:G>A	TGCAGATTTTGGTGAGAGCAATATACAGTTGCTTGACCCATACCGATTTTACAGATCGGAAGAGCGGTT	TGCAGATTTTGGTGAGAGCAATATACAGTTGCTTGACCCATACCGATTTTAC	11:G>A	11	0.801471	1	A	0.53846	G	0.46154
100228561|F|0-18:G>A-18:G>A	TGCAGCAGAAGAAGAAAAGCGAAGAAACAAATACAGTTATTAGCGGGTTTTACAGATCGGAAGAGCGGT	TGCAGCAGAAGAAGAAAAGCGAAGAAACAAATACAGTTATTAGCGGGTTTTAC	18:G>A	18	0.801471	1	G	0.55607	A	0.44393
100228609|F|0-37:A>C-37:A>C	TGCAGCCACACTTTCGTGACACCATGAATATAAATGCACTAGGAAGACAGATTCTCATTACAGATCGGA	TGCAGCCACACTTTCGTGACACCATGAATATAAATGCACTAGGAAGACAGATTCTCATTAC	37:A>C	37	0.856618	0.964286	A	0.5754	G	0.4246
100228655|F|0-40:A>T-40:A>T	TGCAGCGTCTTCCTCATTCACTGAGTCGCTTTCGCCTTGGAACCACAACAACGCTTTACAGATCGGAAG	TGCAGCGTCTTCCTCATTCACTGAGTCGCTTTCGCCTTGGAACCACAACAACGCTTTAC	40:A>T	40	0.845588	1	A	0.56612	T	0.43388
100228688|F|0-11:C>A-11:C>A	TGCAGCTGATCCCAAACCCCTCAATTTTCAGATCAACTTAGGGACCGGATGCTTTACAGATCGGAAGAG	TGCAGCTGATCCCAAACCCCTCAATTTTCAGATCAACTTAGGGACCGGATGCTTTAC	11:C>A	11	0.889706	1	T	0.64959	C	0.35041
100228744|F|0-7:A>G-7:A>G	TGCAGGAACATTGACACTTTTATTTAGGAGTGAAAACTACATAGGATTTTCATATTTTACAGATCGGAA	TGCAGGAACATTGACACTTTTATTTAGGAGTGAAAACTACATAGGATTTTCATATTTTAC	7:A>G	7	0.849265	0.948276	T	0.76327	A	0.23673
100228764|F|0-18:C>T-18:C>T	TGCAGGAGAAATTTCCTACGCAGATGGAGAACAAACAAATTTACAGATCGGAAGAGCGGTTCAGCAGGA	TGCAGGAGAAATTTCCTACGCAGATGGAGAACAAACAAATTTAC	18:C>T	18	0.838235	1	A	0.67352	C	0.32648
100228781|F|0-17:T>C-17:T>C	TGCAGGCAAATGATATTTAGGCCAATGAAGTGTTGAAGTTAGATATCTTACAGATCGGAAGAGCGGTTC	TGCAGGCAAATGATATTTAGGCCAATGAAGTGTTGAAGTTAGATATCTTAC	17:T>C	17	0.797794	1	T	0.69215	G	0.30785
100228791|F|0-52:C>A-52:C>A	TGCAGGCCTGGGTTTGTGGGTGGATGGAACAATTTATTTTCTAAATAATATACATTACAGATCGGAAGA	TGCAGGCCTGGGTTTGTGGGTGGATGGAACAATTTATTTTCTAAATAATATACATTAC	52:C>A	52	0.893382	1	A	0.7439	G	0.2561
100228810|F|0-23:T>C-23:T>C	TGCAGGGAAGGCTCACAAAATTATGATAAAATGGTTTGATAAACATCTTACAGATCGGAAGAGCGGTTC	TGCAGGGAAGGCTCACAAAATTATGATAAAATGGTTTGATAAACATCTTAC	23:T>C	23	0.819853	1	G	0.7479	C	0.2521
100228823|F|0-11:A>G-11:A>G	TGCAGGGCTATACTCGAGGCTTGTTCCATGTCAATTTTTTTACAGATCGGAAGAGCGGTTCAGCAGGAA	TGCAGGGCTATACTCGAGGCTTGTTCCATGTCAATTTTTTTAC	11:A>G	11	0.835368	1	A	0.80049	G	0.19951
100228914|F|0-34:G>A-34:G>A	TGCAGTACCATGTCAAAGGGTAAGCTATATCCACGATTTTACAGATCGGAAGAGCGGTTCAGCAGGAAT	TGCAGTACCATGTCAAAGGGTAAGCTATATCCACGATTTTAC	34:G>A	34	0.889706	0.984848	T	0.80332	A	0.19668
100228954|F|0-33:C>A-33:C>A	TGCAGTCAAAAAGGAGATGAAAATCATTCTTTCCATTGTCAGAAAATTTTACAGATCGGAAGAGCGGTT	TGCAGTCAAAAAGGAGATGAAAATCATTCTTTCCATTGTCAGAAAATTTTAC	33:C>A	33	0.959559	1	G	0.81224	C	0.18776
100229008|F|0-5:T>G-5:T>G	TGCAGTGAAATTCTCAATCTTTACCCTTTTATGAAAAAAAGCTTACAGATCGGAAGAGCGGTTCAGCAG	TGCAGTGAAATTCTCAATCTTTACCCTTTTATGAAAAAAAGCTTAC	5:T>G	5	0.808824	1	C	0.82203	T	0.17797
100229083|F|0-14:A>T-14:A>T	TGCAGTTCAAATGAAGAACAAGAAATAATATCATGGTTTATTTCATGCCGCTCTTCTTACAGATCGGAA	TGCAGTTCAAATGAAGAACAAGAAATAATATCATGGTTTATTTCATGCCGCTCTTCTTAC	14:A>T	14	0.808824	1	C	0.81416	T	0.18584
100229088|F|0-33:T>C-33:T>C	TGCAGTTCAACAATTTACAACAATTAGAAAGCCTAAAAGAGCAATGACTTCAACATTACAGATCGGAAG	TGCAGTTCAACAATTTACAACAATTAGAAAGCCTAAAAGAGCAATGACTTCAACATTAC	33:T>C	33	0.807647	1	T	0.80637	G	0.19363
100229129|F|0-27:G>C-27:G>C	TGCAGTTGCATGTGCGAGTGGGGGACTGATCTACAAACTCAATTTTACAGATCGGAAGAGCGGTTCAGC	TGCAGTTGCATGTGCGAGTGGGGGACTGATCTACAAACTCAATTTTAC	27:G>C	27	0.878676	1	T	0.812	C	0.188
100229156|F|0-34:A>C-34:A>C	TGCAGTTTATTGCCTAACATGTCTGGGAGCATAAATATTCACTTTACAGATCGGAAGAGCGGTTCAGCA	TGCAGTTTATTGCCTAACATGTCTGGGAGCATAAATATTCACTTTAC	34:A>C	34	0.908088	1	A	0.83403	T	0.16597
100229173|F|0-17:A>G-17:A>G	TGCAGTTTGCTAAAAAAACTTTGAAGTTCAATCCACACATAATTATTACAGATCGGAAGAGCGGTTCAG	TGCAGTTTGCTAAAAAAACTTTGAAGTTCAATCCACACATAATTATTAC	17:A>G	17	0.871324	1	C	0.87931	A	0.12069
100229419|F|0-20:G>A-20:G>A	TGCAGTGCCAAATTGATGACGTTTTGGACAATAGGGAGGTGGAATTGTGGAAAGATGTTTGAGGATGGA	TGCAGTGCCAAATTGATGACGTTTTGGACAATAGGGAGGTGGAATTGTGGAAAGATGTTTGAGGATGGA	20:G>A	20	0.915441	1	A	0.88936	G	0.11064
100229430|F|0-54:T>A-54:T>A	TGCAGAATATGTTAGCATATTTATTTGCAGAAATTGTTTGTCTCAGACTAGGGGTGAAAAGGCACAAGA	TGCAGAATATGTTAGCATATTTATTTGCAGAAATTGTTTGTCTCAGACTAGGGGTGAAAAGGCACAAGA	54:T>A	54	0.878676	1	C	0.88009	T	0.11991
100229458|F|0-54:T>C-54:T>C	TGCAGCTCCGCAAGAGGAACGGTGCCAGGGATTCCCGGACCTTCTGGAACGCCGTCGCGGAGAAGTTTA	TGCAGCTCCGCAAGAGGAACGGTGCCAGGGATTCCCGGACCTTCTGGAACGCCGTCGCGGAGAAGTTTA	54:T>C	54	0.911765	1	G	0.88397	C	0.11603
100229518|F|0-19:C>T-19:C>T	TGCAGAAAAGAAGCTGCTGCTAAGTGAAGCTTCTTTGCAACCTTCATCTCAGTATAGTGCATAAGCATC	TGCAGAAAAGAAGCTGCTGCTAAGTGAAGCTTCTTTGCAACCTTCATCTCAGTATAGTGCATAAGCATC	19:C>T	19	0.807904	0.964286	G	0.89231	T	0.10769
100229647|F|0-43:C>G-43:C>G	TGCAGAAATAGATGGTGAAAACATAAGGCAAAAGATCAGGAAGCCTTCCAATAAGTTCCTTGATAAAGA	TGCAGAAATAGATGGTGAAAACATAAGGCAAAAGATCAGGAAGCCTTCCAATAAGTTCCTTGATAAAGA	43:C>G	43	0.801471	1	A	0.89648	G	0.10352
100229685|F|0-42:G>T-42:G>T	TGCAGAAATTGGATCTCTGACTCCAAGAACAGTCCATACCAGGGAATTATCAGAACCAGCCGGTATGAT	TGCAGAAATTGGATCTCTGACTCCAAGAACAGTCCATACCAGGGAATTATCAGAACCAGCCGGTATGAT	42:G>T	42	0.801	1	C	0.91355	T	0.08645
100229719|F|0-63:T>C-63:T>C	TGCAGAACCAGACTTCAAAGACATGCCTAGCGATAACAAAGAACCTGTAGTAAAACACATAGCTCTTGA	TGCAGAACCAGACTTCAAAGACATGCCTAGCGATAACAAAGAACCTGTAGTAAAACACATAGCTCTTGA	63:T>C	63	0.807941	1	C	0.90873	T	0.09127
100229766|F|0-25:A>G-25:A>G	TGCAGAAGAAGAAATAATATTGCAGATGAAAAATACAGATAAAACCACATCTCAATCCCCGGCCCCTCA	TGCAGAAGAAGAAATAATATTGCAGATGAAAAATACAGATAAAACCACATCTCAATCCCCGGCCCCTCA	25:A>G	25	0.841912	1	T	0.95024	A	0.04976
100229788|F|0-31:G>A-31:G>A	TGCAGAAGATTATTATTCCATTATTTGTCAGGCTTTTATTGTGTCGGTGACTCACTTCTTTATTTTCTC	TGCAGAAGATTATTATTCCATTATTTGTCAGGCTTTTATTGTGTCGGTGACTCACTTCTTTATTTTCTC	31:G>A	31	0.904412	1	T	0.95122	C	0.04878
100229879|F|0-48:A>T-48:A>T	TGCAGAATCCGGCAAGAAGTTAGTCTTCTTCCTCTTTCTCTTATCCACATTTTTTTTTTTTTTTTTTTT	TGCAGAATCCGGCAAGAAGTTAGTCTTCTTCCTCTTTCTCTTATCCACATTTTTTTTTTTTTTTTTTTT	48:A>T	48	0.860294	1	G	0.96845	C	0.03155
100229981|F|0-14:G>A-14:G>A	TGCAGAATTTAAAAGTTTGAAAATGAAAATTCTCATTTGCTTCCTCTTCTTCTGTGTACATAAAATACC	TGCAGAATTTAAAAGTTTGAAAATGAAAATTCTCATTTGCTTCCTCTTCTTCTGTGTACATAAAATACC	14:G>A	14	0.807757	1	C	0.97321	T	0.02679
100229984|F|0-57:G>C-57:G>C	TGCAGAATTTATTTTGTGAAGCAAGCCTGCATCTAAATGCTCTCCCTCAAGCACTTTGACAACCTGTCT	TGCAGAATTTATTTTGTGAAGCAAGCCTGCATCTAAATGCTCTCCCTCAAGCACTTTGACAACCTGTCT	57:G>C	57	0.813783	1	T	0.98594	C	0.01406
100230128|F|0-15:A>T-15:A>T	TGCAGACTAGCGGATATTATTATTTGATCCGGTTCGTTTCACATATGATTTGTAACTTCGTGAATTTGA	TGCAGACTAGCGGATATTATTATTTGATCCGGTTCGTTTCACATATGATTTGTAACTTCGTGAATTTGA	15:A>T	15	0.816176	1	A	0.97942	C	0.02058
100230144|F|0-30:G>C-30:G>C	TGCAGACTCATTCATTACTCAGCCATGACTGTGTTCTAGCGCATAGGCTAACCACATTCTTATTCCTCA	TGCAGACTCATTCATTACTCAGCCATGACTGTGTTCTAGCGCATAGGCTAACCACATTCTTATTCCTCA	30:G>C	30	0.801471	0.96875	A	0.98077	C	0.01923
100230161|F|0-36:T>A-36:T>A	TGCAGACTTGTATCTTGAAGGAACAGATCAGCATCGTGGGTGGTTTCAAAGTTCTTTGTTACAGATCGG	TGCAGACTTGTATCTTGAAGGAACAGATCAGCATCGTGGGTGGTTTCAAAGTTCTTTGTTAC	36:T>A	36	0.800676	1	A	0.75301	G	0.24699
100230243|F|0-25:T>C-25:T>C	TGCAGAGGAGGGCTCAGAGGTGTCATAGCTTTCTCCTGTGTATACATACAGCTCCTACATTACAGATCG	TGCAGAGGAGGGCTCAGAGGTGTCATAGCTTTCTCCTGTGTATACATACAGCTCCTACATTAC	25:T>C	25	0.800676	1	T	0.80275	C	0.19725
100230355|F|0-16:A>C-16:A>C	TGCAGATAAGACCAGTAGGTACATCCATTGATTTGTTCAACAACATGCCAAACGATCTGTTACAGATCG	TGCAGATAAGACCAGTAGGTACATCCATTGATTTGTTCAACAACATGCCAAACGATCTGTTAC	16:A>C	16	0.807647	1	G	0.829	A	0.171
100230357|F|0-59:A>G-59:A>G	TGCAGATAATAAACCACCAACAGCTGGCTGACAATTTGTAGCCCTCGTACCCCTAGCAAACACATTAGT	TGCAGATAATAAACCACCAACAGCTGGCTGACAATTTGTAGCCCTCGTACCCCTAGCAAACACATTAGT	59:A>G	59	0.919118	1	T	0.9765	C	0.0235
100230377|F|0-60:A>C-60:A>C	TGCAGATACAGAATGTCTTCTATGACAACCTGAATAAAGAAATGGAAACCTACTCAACCCAAAACATTT	TGCAGATACAGAATGTCTTCTATGACAACCTGAATAAAGAAATGGAAACCTACTCAACCCAAAACATTT	60:A>C	60	0.823529	0.983333	G	0.74324	A	0.25676
100230411|F|0-61:G>A-61:G>A	TGCAGATATATTTCAACAAAAATTTCACAAAAAAAACTGTAATTTTATTTTTGTGAACAGAGTTGAAGA	TGCAGATATATTTCAACAAAAATTTCACAAAAAAAACTGTAATTTTATTTTTGTGAACAGAGTTGAAGA	61:G>A	61	0.889706	1	A	0.71344	C	0.28656
100230419|F|0-20:A>T-20:A>T	TGCAGATATTTATTGAAAAAATTGTCTAAATATAACATATTTATAAATTATTTATTTCCTTTTATCTTA	TGCAGATATTTATTGAAAAAATTGTCTAAATATAACATATTTATAAATTATTTATTTCCTTTTATCTTA	20:A>T	20	0.801471	1	G	0.786	A	0.214
100230420|F|0-58:T>C-58:T>C	TGCAGATATTTATTGAAAAAATTGTCTAAATATAACATATTTATAAATTATTTATTTCTTTTTATCTTA	TGCAGATATTTATTGAAAAAATTGTCTAAATATAACATATTTATAAATTATTTATTTCTTTTTATCTTA	58:T>C	58	0.797794	1	T	0.98	A	0.02
100230430|F|0-24:T>A-24:T>A	TGCAGATCAAACATAGAGTTAAAGTTCCATGATTACCTGTCAAGGGTGTATGTAATGTATGGTATGTAA	TGCAGATCAAACATAGAGTTAAAGTTCCATGATTACCTGTCAAGGGTGTATGTAATGTATGGTATGTAA	24:T>A	24	0.800676	1	G	0.51299	A	0.48701
100230447|F|0-59:A>T-59:A>T	TGCAGATCATTATCTTCGCTAAATGGATTGTCATTTGGAATGGAATAGTTACCCCAAAGACCAAGTTTG	TGCAGATCATTATCTTCGCTAAATGGATTGTCATTTGGAATGGAATAGTTACCCCAAAGACCAAGTTTG	59:A>T	59	0.8125	1	A	0.51794	T	0.48206
100230496|F|0-16:G>T-16:G>T	TGCAGATGCAAAATTGGCTCCAACTAGGAGTTTCTCTCCAATAAGTTGAGGGCTCAAATATGGCAGTGT	TGCAGATGCAAAATTGGCTCCAACTAGGAGTTTCTCTCCAATAAGTTGAGGGCTCAAATATGGCAGTGT	16:G>T	16	0.807941	0.982143	G	0.50584	T	0.49416
100230553|F|0-29:T>A-29:T>A	TGCAGATTAAGGACCGAGTCATGTGCATCTGGCGTGAAGGCGTGTCGCGAAAAATTGCGAAGGGATAAA	TGCAGATTAAGGACCGAGTCATGTGCATCTGGCGTGAAGGCGTGTCGCGAAAAATTGCGAAGGGATAAA	29:T>A	29	0.849265	1	A	0.58612	C	0.41388
100230613|F|0-28:C>G-28:C>G	TGCAGATTGGCTCCCGCTTTCAAGCGCCCTATGGCTTTGTTTTTATCTCTCTATGCTTTCGCAGTGCTT	TGCAGATTGGCTCCCGCTTTCAAGCGCCCTATGGCTTTGTTTTTATCTCTCTATGCTTTCGCAGTGCTT	28:C>G	28	0.834559	1	G	0.57882	C	0.42118
100230649|F|0-44:C>T-44:C>T	TGCAGCAAAACCGCACCAGTTCGAGACTGTTCTGCGCCATTCATCGTTGGAACGTCTCCGCAAGATCTA	TGCAGCAAAACCGCACCAGTTCGAGACTGTTCTGCGCCATTCATCGTTGGAACGTCTCCGCAAGATCTA	44:C>T	44	0.813783	1	C	0.79825	A	0.20175
100230778|F|0-52:T>C-52:T>C	TGCAGCACATGTTCATGTTATGACATGTATTTCAAAGTAGCCATGCGTAGGTTCTTTACAAGGTCATTT	TGCAGCACATGTTCATGTTATGACATGTATTTCAAAGTAGCCATGCGTAGGTTCTTTACAAGGTCATTT	52:T>C	52	0.893382	1	T	0.79151	A	0.20849
100230858|F|0-41:C>T-41:C>T	TGCAGCAGGTGGAGCTATAGTTTGAATTGCCTTATTACGGCCTTAGACTCTGAAGGAATTACAGATCGG	TGCAGCAGGTGGAGCTATAGTTTGAATTGCCTTATTACGGCCTTAGACTCTGAAGGAATTAC	41:C>T	41	0.835368	1	C	0.85976	T	0.14024
100230889|F|0-59:G>A-59:G>A	TGCAGCATAATTAAGGTATGTCAGCATATGAAGAAAGATAAAGAGTAGTGGATTATTGCGAACGAAATT	TGCAGCATAATTAAGGTATGTCAGCATATGAAGAAAGATAAAGAGTAGTGGATTATTGCGAACGAAATT	59:G>A	59	0.813783	1	A	0.88341	G	0.11659
100230900|F|0-25:G>A-25:G>A	TGCAGCATCCAAGTCAAACTATTATGCTAAAACAAACAAAAAACTTGACTTATGTTTGTTATAATTCTA	TGCAGCATCCAAGTCAAACTATTATGCTAAAACAAACAAAAAACTTGACTTATGTTTGTTATAATTCTA	25:G>A	25	0.886029	1	T	0.87879	C	0.12121
100230974|F|0-53:C>G-53:C>G	TGCAGCCACGCCACGAAACAAATCAGAATCAACGATGAAAAAAACAAGGAAATCGAAAGAGAGAAAACC	TGCAGCCACGCCACGAAACAAATCAGAATCAACGATGAAAAAAACAAGGAAATCGAAAGAGAGAAAACC	53:C>G	53	0.863971	1	T	0.91346	C	0.08654
100230986|F|0-5:T>C-5:T>C	TGCAGTCACTGTTTATTGAAATTTGGTATTGTTTTTCTGTAACAGACTATGCATCCCAGGTTCACTGGA	TGCAGTCACTGTTTATTGAAATTTGGTATTGTTTTTCTGTAACAGACTATGCATCCCAGGTTCACTGGA	5:T>C	5	0.871324	1	C	0.91136	T	0.08864
100231040|F|0-6:A>C-6:A>C	TGCAGCAGCAATCGGAGTATCACTTCCTTTCTTGATCGGTTCAATCTTCCATCATAAAATTGAGGTACA	TGCAGCAGCAATCGGAGTATCACTTCCTTTCTTGATCGGTTCAATCTTCCATCATAAAATTGAGGTACA	6:A>C	6	0.860294	1	T	0.93348	C	0.06652
100231051|F|0-28:C>T-28:C>T	TGCAGCCTAAGTAAACAAGTAATGAGTTCTATTTGTACATTTTCTTTTACTTTAGACTTTTCCTCCTGT	TGCAGCCTAAGTAAACAAGTAATGAGTTCTATTTGTACATTTTCTTTTACTTTAGACTTTTCCTCCTGT	28:C>T	28	0.807904	1	A	0.92377	C	0.07623
100231056|F|0-33:A>C-33:A>C	TGCAGCCTATGATTGGTCTTTGTCTTGAAATTCAACCGAGCCTAAATCGAATTTTGAACATTCTGCTTT	TGCAGCCTATGATTGGTCTTTGTCTTGAAATTCAACCGAGCCTAAATCGAATTTTGAACATTCTGCTTT	33:A>C	33	0.908088	1	T	0.93111	C	0.06889
100231085|F|0-54:A>T-54:A>T	TGCAGCGAAGAGTGGGTATACCTATTCACACGTAACAACCACCAAATCAAAACAAAGAACCCTTCAGTG	TGCAGCGAAGAGTGGGTATACCTATTCACACGTAACAACCACCAAATCAAAACAAAGAACCCTTCAGTG	54:A>T	54	0.800676	1	C	0.93584	T	0.06416
100231118|F|0-46:C>T-46:C>T	TGCAGCGTCAAAGGGTAACAATTCTAGGAGGTATGATACATTCTTACGATTTTTTTTATTGCATTGAAC	TGCAGCGTCAAAGGGTAACAATTCTAGGAGGTATGATACATTCTTACGATTTTTTTTATTGCATTGAAC	46:C>T	46	0.8125	1	C	0.93596	T	0.06404
100231121|F|0-9:T>A-9:T>A	TGCAGCGTCTGTCATAGTCTTTTGAACATGAATTAGTAAAGGGACTCCAGGCAGAATTTTCTTGAGTGG	TGCAGCGTCTGTCATAGTCTTTTGAACATGAATTAGTAAAGGGACTCCAGGCAGAATTTTCTTGAGTGG	9:T>A	9	0.817794	1	T	0.93119	A	0.06881
100231163|F|0-35:T>A-35:T>A	TGCAGCTACAATCAGAAACGTTGATGATCAGAACCTACCTCATCTTCCTTCTTCACGCGTGGCTCCAAT	TGCAGCTACAATCAGAAACGTTGATGATCAGAACCTACCTCATCTTCCTTCTTCACGCGTGGCTCCAAT	35:T>A	35	0.889706	1	G	0.93133	A	0.06867
100231195|F|0-19:G>A-19:G>A	TGCAGCTATTGTCCCAGAGGTGAGCCTCGTACCTCCCAGTCCACCTATGCCTTCAATAAAGTAAAAACA	TGCAGCTATTGTCCCAGAGGTGAGCCTCGTACCTCCCAGTCCACCTATGCCTTCAATAAAGTAAAAACA	19:G>A	19	0.841912	1	C	0.9351	A	0.0649
100231199|F|0-22:T>G-22:T>G	TGCAGCTATTTTCATCAATGCTTGTCTCAGTAGTAAAACTCGCCCGGTATTTTCTCATTAGTTGTTATT	TGCAGCTATTTTCATCAATGCTTGTCTCAGTAGTAAAACTCGCCCGGTATTTTCTCATTAGTTGTTATT	22:T>G	22	0.807684	1	C	0.93333	G	0.06667
100231293|F|0-27:G>A-27:G>A	TGCAGCTGGGGACCTGAAAGCGGTGCAGGGCTCTTTTAGAACCTATCTGGGTCGCCCATGGCAAAAGTA	TGCAGCTGGGGACCTGAAAGCGGTGCAGGGCTCTTTTAGAACCTATCTGGGTCGCCCATGGCAAAAGTA	27:G>A	27	0.807941	1	C	0.94375	T	0.05625
100231302|F|0-33:T>G-33:T>G	TGCAGCTGTCCAATTTCCGGAGGAATGCTACCATAGAGATTGTTGAATGACATATCACTAGACGGAGAA	TGCAGCTGTCCAATTTCCGGAGGAATGCTACCATAGAGATTGTTGAATGACATATCACTAGACGGAGAA	33:T>G	33	0.800676	1	A	0.95339	G	0.04661
100231308|F|0-28:C>G-28:C>G	TGCAGCTGTCTTTTGTCTTTTACAAAAACAGCTCAAACATTTGTTACCAAATTTTGGTTTTATTGCTAG	TGCAGCTGTCTTTTGTCTTTTACAAAAACAGCTCAAACATTTGTTACCAAATTTTGGTTTTATTGCTAG	28:C>G	28	0.860294	1	T	0.96124	C	0.03876
100231370|F|0-56:C>T-56:C>T	TGCAGCTTGGGTTGATTCATTTGTTATCTATTTCACTTTATCAGCATAACAAAGAACGTTACAGATCGG	TGCAGCTTGGGTTGATTCATTTGTTATCTATTTCACTTTATCAGCATAACAAAGAACGTTAC	56:C>T	56	0.801471	1	T	0.97119	A	0.02881
100231393|F|0-6:T>C-6:T>C	TGCAGCTTTTTCAGGCTCTACAAAGAATGTGATGCAACTGGACGTGACTGACTTGTATTCTTGGTCCGG	TGCAGCTTTTTCAGGCTCTACAAAGAATGTGATGCAACTGGACGTGACTGACTTGTATTCTTGGTCCGG	6:T>C	6	0.849265	0.963871	C	0.95885	T	0.04115
100231449|F|0-66:G>A-66:G>A	TGCAGGAAGGGTTCCCGCTGCTGATTATTATTATTATTGTTATGACCATGATGACCCCTCCACCAAGAT	TGCAGGAAGGGTTCCCGCTGCTGATTATTATTATTATTGTTATGACCATGATGACCCCTCCACCAAGAT	66:G>A	66	0.930147	1	A	0.95516	C	0.04484
100231480|F|0-38:A>G-38:A>G	TGCAGGAGAAAATGGGCTCTATCAACTGGGAGACCCTTATTCTTCAGGTAGCTACTATAAATAATGTCT	TGCAGGAGAAAATGGGCTCTATCAACTGGGAGACCCTTATTCTTCAGGTAGCTACTATAAATAATGTCT	38:A>G	38	0.948529	1	G	0.98069	A	0.01931
100231518|F|0-8:A>G-8:A>G	TGCAGGAGATGTCGATGCTTTGACGGCGTAGCTGCTCGGACGCTGTTGTGGAGGTCGCGTCGCTACTCG	TGCAGGAGATGTCGATGCTTTGACGGCGTAGCTGCTCGGACGCTGTTGTGGAGGTCGCGTCGCTACTCG	8:A>G	8	0.816176	0.951936	C	0.98125	T	0.01875
100231534|F|0-14:C>T-14:C>T	TGCAGGATAACAAACATAATGTTACAAATCATTAGACATCCAACTTAGTTCTGTTCAATATTGTCCGCT	TGCAGGATAACAAACATAATGTTACAAATCATTAGACATCCAACTTAGTTCTGTTCAATATTGTCCGCT	14:C>T	14	0.845588	1	A	0.98364	G	0.01636
100231575|F|0-14:T>G-14:T>G	TGCAGGCAATAATTTAGCTTCTTCTTTCCACCACTTCATCAATCACCAATAATTCAACCTTTTTTGCTA	TGCAGGCAATAATTTAGCTTCTTCTTTCCACCACTTCATCAATCACCAATAATTCAACCTTTTTTGCTA	14:T>G	14	0.807941	1	A	0.98971	G	0.01029
100231581|F|0-27:A>G-27:A>G	TGCAGGCACAGTTTCATTCTTTGGTAGACTCAATGCAGAAACATGTTGAAATATGGATGTTATGATATA	TGCAGGCACAGTTTCATTCTTTGGTAGACTCAATGCAGAAACATGTTGAAATATGGATGTTATGATATA	27:A>G	27	0.915441	1	C	0.96368	T	0.03632
100231589|F|0-46:A>G-46:A>G	TGCAGGCAGCAACACAAGCAGGGATGTCATGCGTGGTTACCTACACACATTCCACAGCAGATCAGGTGA	TGCAGGCAGCAACACAAGCAGGGATGTCATGCGTGGTTACCTACACACATTCCACAGCAGATCAGGTGA	46:A>G	46	0.867647	1	C	0.98291	G	0.01709
100231603|F|0-67:T>C-67:T>C	TGCAGGCCATCTCTAGAAGGATTCATTTGGGAAAATTTGTTGCTGAGGCTAAATTTAGAGAAACTCCTC	TGCAGGCCATCTCTAGAAGGATTCATTTGGGAAAATTTGTTGCTGAGGCTAAATTTAGAGAAACTCCTC	67:T>C	67	0.808824	0.963871	C	0.64951	T	0.35049
100231612|F|0-54:A>G-54:A>G	TGCAGGCCTAACAATCCAAATAGTAAGAACATGTAAAAATCAATTTACACACACACGCAATCAATCAAC	TGCAGGCCTAACAATCCAAATAGTAAGAACATGTAAAAATCAATTTACACACACACGCAATCAATCAAC	54:A>G	54	0.813783	1	T	0.64078	C	0.35922
100231617|F|0-56:T>A-56:T>A	TGCAGGCGATGTTGTCCTGAGAGATTTGAAACTGAAGGCAGAGGCACTAAATGCACTAAAACTACCAGT	TGCAGGCGATGTTGTCCTGAGAGATTTGAAACTGAAGGCAGAGGCACTAAATGCACTAAAACTACCAGT	56:T>A	56	0.900735	1	T	0.80625	C	0.19375
100231620|F|0-37:G>C-37:G>C	TGCAGGCGGAACTCACTCAGTGGTACTTACACGTGAAGGCCATGTTTGGACATGGGGTCAGCCATGGCC	TGCAGGCGGAACTCACTCAGTGGTACTTACACGTGAAGGCCATGTTTGGACATGGGGTCAGCCATGGCC	37:G>C	37	0.878676	1	C	0.84783	T	0.15217
100231622|F|0-60:A>G-60:A>G	TGCAGGCTAACCGGGTTGGACGGTTTCGTTGAAAAAATGTTCAAAAATGCTAATGTTTTCAGAGATTTA	TGCAGGCTAACCGGGTTGGACGGTTTCGTTGAAAAAATGTTCAAAAATGCTAATGTTTTCAGAGATTTA	60:A>G	60	0.845588	0.983333	G	0.86036	A	0.13964
100231706|F|0-10:G>C-10:G>C	TGCAGGGTATGTATTATATGTGAGTAGCGACTATTTTTAGTATAGGTTACCGGCAAAAAATGGATACAC	TGCAGGGTATGTATTATATGTGAGTAGCGACTATTTTTAGTATAGGTTACCGGCAAAAAATGGATACAC	10:G>C	10	0.797794	1	G	0.82988	C	0.17012
100231808|F|0-16:C>T-16:C>T	TGCAGGTGATTCTATCCTTTTTTTTTTTGCCTAATTATTCTTTTCTAATTGGGATGTTTTTTGTTTTGC	TGCAGGTGATTCTATCCTTTTTTTTTTTGCCTAATTATTCTTTTCTAATTGGGATGTTTTTTGTTTTGC	16:C>T	16	0.813783	0.965517	T	0.8744	A	0.1256
100231815|F|0-30:G>A-30:G>A	TGCAGGTGCGGAAGCAATGTTTGCAGATTTGGGTCATTTTTCTGTACCCGCAATACAGGTCTGTGAATC	TGCAGGTGCGGAAGCAATGTTTGCAGATTTGGGTCATTTTTCTGTACCCGCAATACAGGTCTGTGAATC	30:G>A	30	0.889706	1	T	0.86429	C	0.13571
100231818|F|0-20:G>A-20:G>A	TGCAGGTGGACCTAAGGGACGTAGATGCTCTAGAGCAAATTTTTGTTTCCACACAGTAAGTATTATGGC	TGCAGGTGGACCTAAGGGACGTAGATGCTCTAGAGCAAATTTTTGTTTCCACACAGTAAGTATTATGGC	20:G>A	20	0.856618	1	G	0.93636	A	0.06364
100231835|F|0-9:T>C-9:T>C	TGCAGGTTATCAGTTGCGGAGACACAGTGTTTGGTATGAAAATATAAATCACAATATATTACAGATCGG	TGCAGGTTATCAGTTGCGGAGACACAGTGTTTGGTATGAAAATATAAATCACAATATATTAC	9:T>C	9	0.930147	0.985294	T	0.96585	C	0.03415
100231865|F|0-58:T>C-58:T>C	TGCAGGTTGGTGATGCATTGGTCAATGAATACTTTTCACTTTGCCAAATGAGGAGCCTTACAAACAGTT	TGCAGGTTGGTGATGCATTGGTCAATGAATACTTTTCACTTTGCCAAATGAGGAGCCTTACAAACAGTT	58:T>C	58	0.807757	1	C	0.58768	G	0.41232
100231902|F|0-59:C>T-59:C>T	TGCAGTAAAACAATATCAGACAGAGCCATTGTCATTCCTCCATCGATCAAAGGATGACGCAATATAGAC	TGCAGTAAAACAATATCAGACAGAGCCATTGTCATTCCTCCATCGATCAAAGGATGACGCAATATAGAC	59:C>T	59	0.878676	1	A	0.85	G	0.15
100231939|F|0-39:G>A-39:G>A	TGCAGTAACATATTTAAGGGGGAACGATTTTTGAGCATTGGTATTTGCATCGGAAGATGATGAGGCCTC	TGCAGTAACATATTTAAGGGGGAACGATTTTTGAGCATTGGTATTTGCATCGGAAGATGATGAGGCCTC	39:G>A	39	0.807647	0.964375	A	0.82028	T	0.17972
100231949|F|0-8:C>G-8:C>G	TGCAGTAACCATTCCATAATGCAACATCAGCCACTACAATCTTATCCTTCTACTTGTGGATAAGCTCGT	TGCAGTAACCATTCCATAATGCAACATCAGCCACTACAATCTTATCCTTCTACTTGTGGATAAGCTCGT	8:C>G	8	0.911765	1	C	0.84834	T	0.15166
100231964|F|0-32:C>T-32:C>T	TGCAGTAAGTCATATGCGCTCATTTGTTCCTGCCATTTATGATGTAACAGTAGCTGTCCCCAAGAATTC	TGCAGTAAGTCATATGCGCTCATTTGTTCCTGCCATTTATGATGTAACAGTAGCTGTCCCCAAGAATTC	32:C>T	32	0.915441	0.984848	C	0.85045	T	0.14955
100231974|F|0-11:C>T-11:C>T	TGCAGTAAGTTCGACTTTGAAGTAAATACATGCCGCTGGATTGGATGTGATTTGTGTTCTCATTGGACT	TGCAGTAAGTTCGACTTTGAAGTAAATACATGCCGCTGGATTGGATGTGATTTGTGTTCTCATTGGACT	11:C>T	11	0.911765	0.983333	T	0.90148	G	0.09852
100231986|F|0-15:C>G-15:C>G	TGCAGTAATTATTGCCTTCTTGATCTTTTTCTCCTGGTTTTTTATTAGAACCTTGATTAGGAGAATACC	TGCAGTAATTATTGCCTTCTTGATCTTTTTCTCCTGGTTTTTTATTAGAACCTTGATTAGGAGAATACC	15:C>G	15	0.849265	1	C	0.96091	T	0.03909
100231997|F|0-54:G>A-54:G>A	TGCAGTACACTATCCAACTTCTCTGTCAGATTGTTGTTACAGGTAAAACATTTTGCATTTTATCAGATT	TGCAGTACACTATCCAACTTCTCTGTCAGATTGTTGTTACAGGTAAAACATTTTGCATTTTATCAGATT	54:G>A	54	0.849265	1	G	0.96094	A	0.03906
100232012|F|0-29:G>T-29:G>T	TGCAGTACTAACTGAGACTGATGCCGTGGGACCTAGCCCTGATGGAAATGGTACTATTACTGAATCAGA	TGCAGTACTAACTGAGACTGATGCCGTGGGACCTAGCCCTGATGGAAATGGTACTATTACTGAATCAGA	29:G>T	29	0.816176	1	A	0.96829	G	0.03171
100232013|F|0-9:A>T-9:A>T	TGCAGTACTACTACTCTTGCTACACCATATTCTCCAAGAACTAGAACAAACTTCTTTGTGCACAAAGCG	TGCAGTACTACTACTCTTGCTACACCATATTCTCCAAGAACTAGAACAAACTTCTTTGTGCACAAAGCG	9:A>T	9	0.834559	1	G	0.97964	T	0.02036
100232015|F|0-22:T>C-22:T>C	TGCAGTACTGGGGAAAGAAGTCTGCAACTTGTTCTGTGTATTATTAGACATTGAATCCAAGCCATCACC	TGCAGTACTGGGGAAAGAAGTCTGCAACTTGTTCTGTGTATTATTAGACATTGAATCCAAGCCATCACC	22:T>C	22	0.882353	1	C	0.95595	T	0.04405
100232071|F|0-60:C>T-60:C>T	TGCAGTAGTTTCAGCTAGTCCACTGATCATCTTAGGATTTCTTCGTCTTGTTACAACAACCGGTGTGGA	TGCAGTAGTTTCAGCTAGTCCACTGATCATCTTAGGATTTCTTCGTCTTGTTACAACAACCGGTGTGGA	60:C>T	60	0.944853	1	G	0.96531	A	0.03469
100232084|F|0-62:A>G-62:A>G	TGCAGTATACTTTTTATTTTCTTTATCTAATCATGCTTTTCGATATTTCATATGGTTTTGAAAGATGTT	TGCAGTATACTTTTTATTTTCTTTATCTAATCATGCTTTTCGATATTTCATATGGTTTTGAAAGATGTT	62:A>G	62	0.886029	1	A	0.97083	C	0.02917
100232104|F|0-47:G>A-47:G>A	TGCAGTATCTCACTTTCTTAGATCTCAGTCATAATGACTTAGAGGGAGAGGTCCCAAAATGCATTGGTT	TGCAGTATCTCACTTTCTTAGATCTCAGTCATAATGACTTAGAGGGAGAGGTCCCAAAATGCATTGGTT	47:G>A	47	0.823529	1	C	0.97425	T	0.02575
100232106|F|0-46:G>A-46:G>A	TGCAGTATCTCGACCACTGCAAAGCAGTGGGAGGTAACGCAGACTCGGCCTTCAAAGCAACCTGTATAT	TGCAGTATCTCGACCACTGCAAAGCAGTGGGAGGTAACGCAGACTCGGCCTTCAAAGCAACCTGTATAT	46:G>A	46	0.838235	0.963871	T	0.97468	A	0.02532
100232114|F|0-52:T>C-52:T>C	TGCAGTATGAATCACTGATCAGAATGTTACTGTGGTTTGTTGCTGTTGAATTTGCTTTAGAATTGCGCA	TGCAGTATGAATCACTGATCAGAATGTTACTGTGGTTTGTTGCTGTTGAATTTGCTTTAGAATTGCGCA	52:T>C	52	0.867647	1	A	0.97561	G	0.02439
100232170|F|0-6:G>C-6:G>C	TGCAGTGACAGTCCTTGCACAAGTAATAGGAATAAGGAGTTATTTGCAAGAATCGTATCTGCACACACC	TGCAGTGACAGTCCTTGCACAAGTAATAGGAATAAGGAGTTATTTGCAAGAATCGTATCTGCACACACC	6:G>C	6	0.863971	1	A	0.97847	T	0.02153
100232213|F|0-36:G>T-36:G>T	TGCAGTCCCAAATAAAACAAAATCTTCTTTGTTATTGGAAATTCACAGAGGTATGGCCCACGTATCAGT	TGCAGTCCCAAATAAAACAAAATCTTCTTTGTTATTGGAAATTCACAGAGGTATGGCCCACGTATCAGT	36:G>T	36	0.908088	1	A	0.78163	G	0.21837
100232224|F|0-6:T>C-6:T>C	TGCAGTTGCAATTAGGCTGAGGAGTACTTATACTAATCATGATGATTACATATTGGAATTCTTTCTGCC	TGCAGTTGCAATTAGGCTGAGGAGTACTTATACTAATCATGATGATTACATATTGGAATTCTTTCTGCC	6:T>C	6	0.797794	1	G	0.84318	A	0.15682
100232326|F|0-24:T>C-24:T>C	TGCAGTGAGTTGATAAGATAAATTTATGCTATGGGTGGGCCAGCAGCTATGTTGGTAATTTACAGATCG	TGCAGTGAGTTGATAAGATAAATTTATGCTATGGGTGGGCCAGCAGCTATGTTGGTAATTTAC	24:T>C	24	0.830882	1	G	0.83686	A	0.16314
100232372|F|0-11:A>G-11:A>G	TGCAGTGCCAAATCAGATCGACTATGCTGACAAAGAGCATACATAAGCAAGTTCAATGCTCGAACCCGA	TGCAGTGCCAAATCAGATCGACTATGCTGACAAAGAGCATACATAAGCAAGTTCAATGCTCGAACCCGA	11:A>G	11	0.852941	1	C	0.98824	A	0.01176
100232381|F|0-44:G>C-44:G>C	TGCAGTGCCCTCCTATCTTATCATGTCGGGAATCTTGGTTCCTCGAACCTCTATCTGCAAATCATGCTA	TGCAGTGCCCTCCTATCTTATCATGTCGGGAATCTTGGTTCCTCGAACCTCTATCTGCAAATCATGCTA	44:G>C	44	0.863971	1	A	0.749	T	0.251
100232386|F|0-25:G>A-25:G>A	TGCAGTGCTAAAGAGGCAGGATAAGGTAAGGTGCTTGATGGTTTGATTGTGTCTTCATGGTTTATTTGT	TGCAGTGCTAAAGAGGCAGGATAAGGTAAGGTGCTTGATGGTTTGATTGTGTCTTCATGGTTTATTTGT	25:G>A	25	0.835368	1	T	0.98889	C	0.01111
100232425|F|0-41:G>T-41:G>T	TGCAGTGGCTGTCGTGGTGGCTCCTTACGCGAGGAAGGGAAGAGTGATGTCGTCGCCAGCGATGGCCCC	TGCAGTGGCTGTCGTGGTGGCTCCTTACGCGAGGAAGGGAAGAGTGATGTCGTCGCCAGCGATGGCCCC	41:G>T	41	0.80761	1	G	0.98101	C	0.01899
100232425|F|0-60:G>T-60:G>T	TGCAGTGGCTGTCGTGGTGGCTCCTTACGCGAGGAAGGGAAGAGTGATGTCGTCGCCAGCGATGGCCCC	TGCAGTGGCTGTCGTGGTGGCTCCTTACGCGAGGAAGGGAAGAGTGATGTCGTCGCCAGCGATGGCCCC	60:G>T	60	0.80761	1	T	0.73	C	0.27
100232479|F|0-58:G>T-58:G>T	TGCAGTGTCAGGAGTGGCATCACTTGGTGACTCTGGCAGCGAGGGAACCAATGGTTGTGTAGGAGCTTC	TGCAGTGTCAGGAGTGGCATCACTTGGTGACTCTGGCAGCGAGGGAACCAATGGTTGTGTAGGAGCTTC	58:G>T	58	0.823529	1	T	0.61036	C	0.38964
100232508|F|0-10:C>A-10:C>A	TGCAGTGTTTCAAGCAGGCTAAGCATAGTGACATCCCCAAATTCAAGCTTCTTTTCTCGAGATTCCTCA	TGCAGTGTTTCAAGCAGGCTAAGCATAGTGACATCCCCAAATTCAAGCTTCTTTTCTCGAGATTCCTCA	10:C>A	10	0.835368	0.953333	G	0.66667	A	0.33333
100232508|F|0-24:A>G-24:A>G	TGCAGTGTTTCAAGCAGGCTAAGCATAGTGACATCCCCAAATTCAAGCTTCTTTTCTCGAGATTCCTCA	TGCAGTGTTTCAAGCAGGCTAAGCATAGTGACATCCCCAAATTCAAGCTTCTTTTCTCGAGATTCCTCA	24:A>G	24	0.841912	0.963871	A	0.68468	G	0.31532
100232534|F|0-63:A>T-63:A>T	TGCAGTTAACCCCCGTGCAGCTATTCCATACGCACTGCAAATAATAAAGCAAACTTTCATGGCACTTTT	TGCAGTTAACCCCCGTGCAGCTATTCCATACGCACTGCAAATAATAAAGCAAACTTTCATGGCACTTTT	63:A>T	63	0.878676	1	C	0.74664	T	0.25336
100232597|F|0-67:A>T-67:A>T	TGCAGTTATGGAGAAGCTTCTAAACATGCCCAGTGGGTCCAGGCTATGAAAGAAGAACTTGATGCTTAC	TGCAGTTATGGAGAAGCTTCTAAACATGCCCAGTGGGTCCAGGCTATGAAAGAAGAACTTGATGCTTAC	67:A>T	67	0.897059	1	A	0.8913	G	0.1087
100232653|F|0-62:A>G-62:A>G	TGCAGTTCCAGACCCTGAATTGGTTGTTCAAGAGGTACAAAGGTAATAACTTATAACCGTTTACTTCGT	TGCAGTTCCAGACCCTGAATTGGTTGTTCAAGAGGTACAAAGGTAATAACTTATAACCGTTTACTTCGT	62:A>G	62	0.830882	0.967742	T	0.88647	C	0.11353
100232668|F|0-14:C>T-14:C>T	TGCAGTTCGTACTACCATGGAAGTAAAAGTATGCATATTTCTATAATTTGTAAATGATAAAGGAAAAAA	TGCAGTTCGTACTACCATGGAAGTAAAAGTATGCATATTTCTATAATTTGTAAATGATAAAGGAAAAAA	14:C>T	14	0.944853	1	A	0.87778	T	0.12222
100232701|F|0-65:C>T-65:C>T	TGCAGTTCTTTAAAAACTTCTTCTCACCATAATCTTCTCTTTATTAGAAGAAACGATTTTGTATACTAT	TGCAGTTCTTTAAAAACTTCTTCTCACCATAATCTTCTCTTTATTAGAAGAAACGATTTTGTATACTAT	65:C>T	65	0.807647	1	T	0.9424	C	0.0576
100232715|F|0-55:C>T-55:C>T	TGCAGTTGAAGTTCTGATCATCACAGAGAAACAAACTACAGTCAAATTGCTAGGACAGATGGAAAGACT	TGCAGTTGAAGTTCTGATCATCACAGAGAAACAAACTACAGTCAAATTGCTAGGACAGATGGAAAGACT	55:C>T	55	0.800676	1	C	0.96028	T	0.03972
100232729|F|0-60:A>T-60:A>T	TGCAGTTGATAGATTTTCACTCGTAATTTCTGCATAATGGTTTGTTCCAGTTCCCACAGTATCAGAAAC	TGCAGTTGATAGATTTTCACTCGTAATTTCTGCATAATGGTTTGTTCCAGTTCCCACAGTATCAGAAAC	60:A>T	60	0.919118	1	C	0.9638	T	0.0362
100232741|F|0-22:G>A-22:G>A	TGCAGTTGATTTTGTGAAGATAGCGTGATTTATATGGTTCATGTTCAAGTTCAATTTGCTATGTAATGG	TGCAGTTGATTTTGTGAAGATAGCGTGATTTATATGGTTCATGTTCAAGTTCAATTTGCTATGTAATGG	22:G>A	22	0.852941	1	T	0.96018	C	0.03982
100232755|F|0-8:G>C-8:G>C	TGCAGTTGGTACTGGTTGTGGAACTTCGTTATCTGGCACATCTGTTCTTATAAACATGAGATATTGCAA	TGCAGTTGGTACTGGTTGTGGAACTTCGTTATCTGGCACATCTGTTCTTATAAACATGAGATATTGCAA	8:G>C	8	0.908088	1	G	0.96203	C	0.03797
100232850|F|0-47:A>G-47:A>G	TGCAGTTTCTCCCAAGCTAGCAAATGATACAAAGGGGACAATTGAAGAGGCAAAATGGCTTCATAAGAT	TGCAGTTTCTCCCAAGCTAGCAAATGATACAAAGGGGACAATTGAAGAGGCAAAATGGCTTCATAAGAT	47:A>G	47	0.893382	1	A	0.98958	G	0.01042
100232864|F|0-30:A>C-30:A>C	TGCAGTTTGTTGAACAAGATCAAAATTTCAACATAACTAGACCAAATCAGTATGTTTCCTGCTGCTGCC	TGCAGTTTGTTGAACAAGATCAAAATTTCAACATAACTAGACCAAATCAGTATGTTTCCTGCTGCTGCC	30:A>C	30	0.830882	1	C	0.86697	G	0.13303
100232865|F|0-49:A>G-49:A>G	TGCAGTTTGTTGAACAAGATCAAAATTTCAACATAACTAGACCAAATCAATATGTTTCCTGCTGCTGCC	TGCAGTTTGTTGAACAAGATCAAAATTTCAACATAACTAGACCAAATCAATATGTTTCCTGCTGCTGCC	49:A>G	49	0.823529	1	G	0.86842	A	0.13158
100232872|F|0-49:A>C-49:A>C	TGCAGTTTGCGTGGTTTTGAGAAAAACATTTTACTAGTTGCAACAAAGGACTCATCTGTTCTAGCACTA	TGCAGTTTGCGTGGTTTTGAGAAAAACATTTTACTAGTTGCAACAAAGGACTCATCTGTTCTAGCACTA	49:A>C	49	0.900735	1	A	0.59048	T	0.40952
100232879|F|0-62:C>A-62:C>A	TGCAGTTTGTTATTTTAGGTTATTGTTTATAATAAAAAAAAATTAGTTTGCTATTGGAAGACCAAATGG	TGCAGTTTGTTATTTTAGGTTATTGTTTATAATAAAAAAAAATTAGTTTGCTATTGGAAGACCAAATGG	62:C>A	62	0.922794	1	T	0.58072	C	0.41928
100232937|F|0-45:G>T-45:G>T	TGCAGTTTTTCGAGAAGCAATCATATGTCCCTCTAGGCTCCCGGAGTTTCACCGGGATTCCATCCTCAT	TGCAGTTTTTCGAGAAGCAATCATATGTCCCTCTAGGCTCCCGGAGTTTCACCGGGATTCCATCCTCAT	45:G>T	45	0.963235	1	G	0.61506	A	0.38494
100233092|F|0-20:T>G-20:T>G	TGCAGTAGTCAATGCTGTCTTTTATACTACAAAATTAGCTACCAAATAAACAATGTAAAAATGTGAACA	TGCAGTAGTCAATGCTGTCTTTTATACTACAAAATTAGCTACCAAATAAACAATGTAAAAATGTGAACA	20:T>G	20	0.922794	1	A	0.62719	G	0.37281
100233813|F|0-21:C>T-21:C>T	TGCAGAAATGATATGAGGTAGCAGCATACCTAGAAGCAGGAGTTGCAACTAAGACATTACAGATCGGAA	TGCAGAAATGATATGAGGTAGCAGCATACCTAGAAGCAGGAGTTGCAACTAAGACATTAC	21:C>T	21	0.933824	1	G	0.95	A	0.05
100233844|F|0-5:G>A-5:G>A	TGCAGGATACAGCACTTCATGAGTAGCATTGCAACTAGTCTGTATTACAGATCGGAAGAGCGGTTCAGC	TGCAGGATACAGCACTTCATGAGTAGCATTGCAACTAGTCTGTATTAC	5:G>A	5	0.849265	1	C	0.97347	T	0.02653
100233887|F|0-28:G>A-28:G>A	TGCAGACTCATATACAACTGTGCGTACTGTTCAACATTGATTTACAGATCGGAAGAGCGGTTCAGCAGG	TGCAGACTCATATACAACTGTGCGTACTGTTCAACATTGATTTAC	28:G>A	28	0.819853	0.980769	C	0.66741	T	0.33259
100233945|F|0-40:A>G-40:A>G	TGCAGATGATCGATCACTTCGAAGTGATCCTGAGTTAGATAAAGTTACAGATCGGAAGAGCGGTTCAGC	TGCAGATGATCGATCACTTCGAAGTGATCCTGAGTTAGATAAAGTTAC	40:A>G	40	0.817794	1	C	0.70675	T	0.29325
100233977|F|0-10:C>T-10:C>T	TGCAGCAAACCCAGAAAGGTTGACTAAACTAATATTTCCTAGGGCCATTATTTTACAGATCGGAAGAGC	TGCAGCAAACCCAGAAAGGTTGACTAAACTAATATTTCCTAGGGCCATTATTTTAC	10:C>T	10	0.860294	0.964375	G	0.68692	C	0.31308
100233977|F|0-5:C>G-5:C>G	TGCAGCAAACCCAGAAAGGTTGACTAAACTAATATTTCCTAGGGCCATTATTTTACAGATCGGAAGAGC	TGCAGCAAACCCAGAAAGGTTGACTAAACTAATATTTCCTAGGGCCATTATTTTAC	5:C>G	5	0.863971	1	T	0.69246	C	0.30754
100234015|F|0-35:G>C-35:G>C	TGCAGCAGAACAAGGACTTTACAAGAACAAAATTAGATGACAAATAAAAATTTTTACAGATCGGAAGAG	TGCAGCAGAACAAGGACTTTACAAGAACAAAATTAGATGACAAATAAAAATTTTTAC	35:G>C	35	0.922794	1	A	0.82522	G	0.17478
100234050|F|0-22:G>C-22:G>C	TGCAGCATTGATCTTGATACTGGTGCTCGAACTGTCCTTCACATTACAGATCGGAAGAGCGGTTCAGCA	TGCAGCATTGATCTTGATACTGGTGCTCGAACTGTCCTTCACATTAC	22:G>C	22	0.835368	1	C	0.90888	T	0.09112
100234068|F|0-14:T>C-14:T>C	TGCAGCCTCTTCAATGTCGGGGATTTACTGCTAGTAACGGTCAAAGCTCCAGGAAGATTACAGATCGGA	TGCAGCCTCTTCAATGTCGGGGATTTACTGCTAGTAACGGTCAAAGCTCCAGGAAGATTAC	14:T>C	14	0.807647	1	C	0.50435	A	0.49565
100234078|F|0-42:T>C-42:T>C	TGCAGCTACATAAACCAGAATGTTTGGAAAGTTGTCTGCATATTTTTATCACTGTTTTACAGATCGGAA	TGCAGCTACATAAACCAGAATGTTTGGAAAGTTGTCTGCATATTTTTATCACTGTTTTAC	42:T>C	42	0.805147	1	G	0.54439	A	0.45561
100234106|F|0-6:T>G-6:T>G	TGCAGCTTCATCCACTCTTGTTTGCACACACACCAATATTTTTATTTTGATTACAGATCGGAAGAGCGG	TGCAGCTTCATCCACTCTTGTTTGCACACACACCAATATTTTTATTTTGATTAC	6:T>G	6	0.827206	1	C	0.56637	A	0.43363
100234194|F|0-37:C>T-37:C>T	TGCAGGGGGTGTCACAAGAAATATGTAGTGGATGAACCCGTGATCAAAATAAACCTATTACAGATCGGA	TGCAGGGGGTGTCACAAGAAATATGTAGTGGATGAACCCGTGATCAAAATAAACCTATTAC	37:C>T	37	0.801	1	T	0.64286	C	0.35714
100234260|F|0-25:T>G-25:T>G	TGCAGTAAGCAAATAAGACACGAAATTGTGAAGTGCACAACCATGGAGTTTACAGATCGGAAGAGCGGT	TGCAGTAAGCAAATAAGACACGAAATTGTGAAGTGCACAACCATGGAGTTTAC	25:T>G	25	0.882353	1	A	0.64912	G	0.35088
100234283|F|0-21:A>G-21:A>G	TGCAGTAGGTAAAACTTCATTATTGATAGGAGAACATCAAAAGCATTTACAGATCGGAAGAGCGGTTCA	TGCAGTAGGTAAAACTTCATTATTGATAGGAGAACATCAAAAGCATTTAC	21:A>G	21	0.807757	1	T	0.64502	C	0.35498
100234351|F|0-14:T>A-14:T>A	TGCAGTGAGAAGTCTACTAATCCATGATCAAAATTTCATCAAAATCTATCTTATTACAGATCGGAAGAG	TGCAGTGAGAAGTCTACTAATCCATGATCAAAATTTCATCAAAATCTATCTTATTAC	14:T>A	14	0.867647	1	T	0.6582	G	0.3418
100234367|F|0-12:G>C-12:G>C	TGCAGTGCCTACGCATAGCCACATTTTGATGTGCTCTAACAACGGATACAGTATTTTACAGATCGGAAG	TGCAGTGCCTACGCATAGCCACATTTTGATGTGCTCTAACAACGGATACAGTATTTTAC	12:G>C	12	0.952206	1	C	0.66985	T	0.33015
100234374|F|0-7:A>C-7:A>C	TGCAGTGATTCCTCCAAAAGTTGGAGATCAACATTATGTTACAGATCGGAAGAGCGGTTCAGCAGGAAT	TGCAGTGATTCCTCCAAAAGTTGGAGATCAACATTATGTTAC	7:A>C	7	0.886029	1	A	0.76793	G	0.23207
100234404|F|0-49:A>T-49:A>T	TGCAGTGTTAATTGTGAATGCTTTTACTTTAGTGTTATTCGGGTTGAACAAGAGTTTACAGATCGGAAG	TGCAGTGTTAATTGTGAATGCTTTTACTTTAGTGTTATTCGGGTTGAACAAGAGTTTAC	49:A>T	49	0.817721	1	C	0.77381	A	0.22619
100234467|F|0-34:C>T-34:C>T	TGCAGTTTGGTTTTAGAACTGCCACAGCCTAACTCAGTACATTACAGATCGGAAGAGCGGTTCAGCAGG	TGCAGTTTGGTTTTAGAACTGCCACAGCCTAACTCAGTACATTAC	34:C>T	34	0.9375	1	G	0.7766	A	0.2234
100234683|F|0-30:G>A-30:G>A	TGCAGAAAACAGTAATGTCAAAGACACGTGGTTGTTGTTTACTGCGAAAAAAACAGGCTTACAGCTTGC	TGCAGAAAACAGTAATGTCAAAGACACGTGGTTGTTGTTTACTGCGAAAAAAACAGGCTTACAGCTTGC	30:G>A	30	0.908088	1	G	0.8087	A	0.1913
100234821|F|0-6:C>A-6:C>A	TGCAGACCAAAATTCCCATGACTGCAACACAGAAGATTCTGGCAAGAGCTGCTGAGAAATGTGAAGTGA	TGCAGACCAAAATTCCCATGACTGCAACACAGAAGATTCTGGCAAGAGCTGCTGAGAAATGTGAAGTGA	6:C>A	6	0.933824	1	C	0.9187	T	0.0813
100234866|F|0-6:A>G-6:A>G	TGCAGAACTATGGTAAGAGAGGTTACTAGCATAGGAAACTACGGGAAGCTTCTCCGTCCCCGAGGGTTT	TGCAGAACTATGGTAAGAGAGGTTACTAGCATAGGAAACTACGGGAAGCTTCTCCGTCCCCGAGGGTTT	6:A>G	6	0.807757	0.982143	T	0.98655	C	0.01345
100234888|F|0-51:A>G-51:A>G	TGCAGAAGAAAAGCACTTCAAATGAAACAATGGGATCCACCAAAGGTAATCACACAATTCAACATCCAA	TGCAGAAGAAAAGCACTTCAAATGAAACAATGGGATCCACCAAAGGTAATCACACAATTCAACATCCAA	51:A>G	51	0.830882	1	A	0.98988	T	0.01012
100234933|F|0-28:G>A-28:G>A	TGCAGAAGGGTGAACTGATTATATTGCTGAAGAGACCTACACTACACATACTCATGAACCATGACTTTT	TGCAGAAGGGTGAACTGATTATATTGCTGAAGAGACCTACACTACACATACTCATGAACCATGACTTTT	28:G>A	28	0.817721	1	G	0.87674	T	0.12326
100234983|F|0-64:G>T-64:G>T	TGCAGAATGATATCAGTGATGTTCTGGATCTTACTTTTAGCATTGATGCAGATGAGGAAAAATTGATTT	TGCAGAATGATATCAGTGATGTTCTGGATCTTACTTTTAGCATTGATGCAGATGAGGAAAAATTGATTT	64:G>T	64	0.819853	1	A	0.97955	G	0.02045
100235086|F|0-25:G>A-25:G>A	TGCAGACATAAATATTGTCCCTATAGACAGAATCTGTGATGCATCTTGAACTCACACCATTACAGATCG	TGCAGACATAAATATTGTCCCTATAGACAGAATCTGTGATGCATCTTGAACTCACACCATTAC	25:G>A	25	0.813783	1	T	0.5553	G	0.4447
100235119|F|0-48:A>G-48:A>G	TGCAGACTATCCCAAATTATGTCATTTGTATAATTTCTTCAATCTTGAATTCCCCAATGACCTGTTTCA	TGCAGACTATCCCAAATTATGTCATTTGTATAATTTCTTCAATCTTGAATTCCCCAATGACCTGTTTCA	48:A>G	48	0.860294	1	A	0.52918	G	0.47082
100235160|F|0-60:C>T-60:C>T	TGCAGAGAAAAGAGTGACATGGTGGGAGGTTGTTCACTCCTACAACGTAACTCTCACAAGCCATGTTAG	TGCAGAGAAAAGAGTGACATGGTGGGAGGTTGTTCACTCCTACAACGTAACTCTCACAAGCCATGTTAG	60:C>T	60	0.801471	1	A	0.57143	C	0.42857
100235275|F|0-18:A>G-18:A>G	TGCAGAGGCCAAACAAAGACAGGGTAGGATTAGACGTGCATCGGCGACAAAAGTGATCGTTCCCTATTA	TGCAGAGGCCAAACAAAGACAGGGTAGGATTAGACGTGCATCGGCGACAAAAGTGATCGTTCCCTATTA	18:A>G	18	0.819853	1	A	0.60185	G	0.39815
100235329|F|0-52:T>A-52:T>A	TGCAGATAATTTGGAAAGAATTATCATTGTATAAAGTTGTTCTTGCTTGTTCTTGTAATCCTTCCTGTT	TGCAGATAATTTGGAAAGAATTATCATTGTATAAAGTTGTTCTTGCTTGTTCTTGTAATCCTTCCTGTT	52:T>A	52	0.807684	1	G	0.72689	T	0.27311
100235396|F|0-43:T>A-43:T>A	TGCAGATCTGGTTAAAAAGGATTTTACAGAGATATCGAAGGTGTGATGGAATTAGGTAGTTGATTGAGA	TGCAGATCTGGTTAAAAAGGATTTTACAGAGATATCGAAGGTGTGATGGAATTAGGTAGTTGATTGAGA	43:T>A	43	0.807647	1	G	0.74065	A	0.25935
100235416|F|0-47:A>T-47:A>T	TGCAGATGAGTCTTCTACACTTGCATTCATGAATTCAAATAGTGAAAATGATCAGTGTAAGAAGTTGCT	TGCAGATGAGTCTTCTACACTTGCATTCATGAATTCAAATAGTGAAAATGATCAGTGTAAGAAGTTGCT	47:A>T	47	0.852941	1	C	0.77753	T	0.22247
100235447|F|0-68:T>C-68:T>C	TGCAGATGCCACACCCAGTCTCCTGTTATACACACCAAAGATGCACAAGAGACAACATAAAGACAAAAT	TGCAGATGCCACACCCAGTCTCCTGTTATACACACCAAAGATGCACAAGAGACAACATAAAGACAAAAT	68:T>C	68	0.882353	1	T	0.8285	A	0.1715
100235491|F|0-25:C>T-25:C>T	TGCAGATTATTTTCCATTTCTGACACAAACAATTCCACGTTGCTTTGTCATGTTCTTTTACATTCTTTA	TGCAGATTATTTTCCATTTCTGACACAAACAATTCCACGTTGCTTTGTCATGTTCTTTTACATTCTTTA	25:C>T	25	0.8125	1	T	0.85307	G	0.14693
100235566|F|0-15:T>A-15:T>A	TGCAGCAAACATGACTGTTATGATGAGAACACCCACAATTGCAAAGGTTCCAGCTGTTTCTTTTGCCCA	TGCAGCAAACATGACTGTTATGATGAGAACACCCACAATTGCAAAGGTTCCAGCTGTTTCTTTTGCCCA	15:T>A	15	0.8125	0.964286	C	0.84009	G	0.15991
100235577|F|0-37:T>C-37:T>C	TGCAGCAAACTAGGGGTAGGTATATCATGAGAAATGATTGGGAGAAAAAAAATAAATATATGTGAAAAT	TGCAGCAAACTAGGGGTAGGTATATCATGAGAAATGATTGGGAGAAAAAAAATAAATATATGTGAAAAT	37:T>C	37	0.805147	1	T	0.90966	A	0.09034
100235584|F|0-55:G>C-55:G>C	TGCAGCAAAGGATAAAAGAATCGAAGAGCAAGATCTTTGAGAGAAATATCTGGTCGCGAAGGAGCAGAA	TGCAGCAAAGGATAAAAGAATCGAAGAGCAAGATCTTTGAGAGAAATATCTGGTCGCGAAGGAGCAGAA	55:G>C	55	0.807757	1	G	0.91628	C	0.08372
100235606|F|0-65:A>G-65:A>G	TGCAGCAACTATTATCTCCGCGAAATCATAGGAGTGCAAGTAACTTCATTGACTAGATCCGCATGATAA	TGCAGCAACTATTATCTCCGCGAAATCATAGGAGTGCAAGTAACTTCATTGACTAGATCCGCATGATAA	65:A>G	65	0.856618	1	C	0.92235	T	0.07765
100235653|F|0-43:A>G-43:A>G	TGCAGCAATGGTGAAAGAAAAGTCGTGCACAATGCTCATCTAGATTGGGATCTTTGTTAGTGAAACGTG	TGCAGCAATGGTGAAAGAAAAGTCGTGCACAATGCTCATCTAGATTGGGATCTTTGTTAGTGAAACGTG	43:A>G	43	0.801471	1	C	0.9664	A	0.0336
100235687|F|0-29:C>T-29:C>T	TGCAGCAGAAAATAAATAATGTAACAATACAACTCTAAATATCATATGGCATCACCACGTCAATTACAT	TGCAGCAGAAAATAAATAATGTAACAATACAACTCTAAATATCATATGGCATCACCACGTCAATTACAT	29:C>T	29	0.819853	1	T	0.96507	A	0.03493
100235696|F|0-5:C>G-5:C>G	TGCAGCAGACTGTTTCGAGAAGTTCATAGGAGTGAACATAGGAGCAGATGCAAGCATGTTAGTGTCATT	TGCAGCAGACTGTTTCGAGAAGTTCATAGGAGTGAACATAGGAGCAGATGCAAGCATGTTAGTGTCATT	5:C>G	5	0.800676	1	G	0.63566	C	0.36434
100235725|F|0-9:C>T-9:C>T	TGCAGCAGCCTTAGTAGCCTCTCACTGTATTGAGATTGCAGAAGACATGGGAGCTGAACATGACCAAAT	TGCAGCAGCCTTAGTAGCCTCTCACTGTATTGAGATTGCAGAAGACATGGGAGCTGAACATGACCAAAT	9:C>T	9	0.800676	1	G	0.94304	A	0.05696
100235776|F|0-31:A>T-31:A>T	TGCAGCATGTGTAGAACAAGATAATCAAAAAACAACAATCAGCTGCGCAACACCACAAATGTCAAAGCC	TGCAGCATGTGTAGAACAAGATAATCAAAAAACAACAATCAGCTGCGCAACACCACAAATGTCAAAGCC	31:A>T	31	0.816176	1	G	0.96538	T	0.03462
100235853|F|0-63:G>T-63:G>T	TGCAGCCATTGCCATAAAATTTTTGTTGATAAATATCCAAACCTGGATTTTAGATTCATTTAGGGAGTA	TGCAGCCATTGCCATAAAATTTTTGTTGATAAATATCCAAACCTGGATTTTAGATTCATTTAGGGAGTA	63:G>T	63	0.823529	1	A	0.98605	G	0.01395
100235892|F|0-40:G>C-40:G>C	TGCAGCCTGATTTTGATCCAAAGAAGAAACAAATGAATTGGAAGCACTGTGTATCAGTTGAGTTTTTTA	TGCAGCCTGATTTTGATCCAAAGAAGAAACAAATGAATTGGAAGCACTGTGTATCAGTTGAGTTTTTTA	40:G>C	40	0.841912	1	T	0.96245	A	0.03755
100235962|F|0-22:T>C-22:T>C	TGCAGCTCACAGCATCAAGAAGTACAGTATTTCTACCCCCCATCTGCACCAGGAGGAGGGTAAGTGAAC	TGCAGCTCACAGCATCAAGAAGTACAGTATTTCTACCCCCCATCTGCACCAGGAGGAGGGTAAGTGAAC	22:T>C	22	0.841912	1	T	0.98182	C	0.01818
100236029|F|0-68:A>C-68:A>C	TGCAGCTGCTTTCTCTATCACAGCCTTGTCCGACGATTTTTTCTTCCATGGCCAGCGTCGGTCCATTGA	TGCAGCTGCTTTCTCTATCACAGCCTTGTCCGACGATTTTTTCTTCCATGGCCAGCGTCGGTCCATTGA	68:A>C	68	0.817794	0.966667	A	0.98578	G	0.01422
100236032|F|0-48:T>C-48:T>C	TGCAGCTGGAAGCAATGCATATATGCTCCTTTGTCATGAAAGAGAAAGTAGAAAGTAATTAGAGAAAAA	TGCAGCTGGAAGCAATGCATATATGCTCCTTTGTCATGAAAGAGAAAGTAGAAAGTAATTAGAGAAAAA	48:T>C	48	0.807941	1	G	0.53009	A	0.46991
100236045|F|0-25:A>T-25:A>T	TGCAGCTGTTGCTAACACTTCTTCTACTATGACTCCTCCTCTTCGTAAAAATCCTGAAAAGTAAAAAAA	TGCAGCTGTTGCTAACACTTCTTCTACTATGACTCCTCCTCTTCGTAAAAATCCTGAAAAGTAAAAAAA	25:A>T	25	0.863971	1	A	0.69457	G	0.30543
100236070|F|0-14:T>C-14:T>C	TGCAGCTTCTACGTTTCCAACAAACACAAGCCTGGTAAAAGAAACTTCAGTGGTTTCTATGACAGCAAT	TGCAGCTTCTACGTTTCCAACAAACACAAGCCTGGTAAAAGAAACTTCAGTGGTTTCTATGACAGCAAT	14:T>C	14	0.801	1	A	0.68868	G	0.31132
100236188|F|0-47:G>C-47:G>C	TGCAGGACATCTTCACCGTTCTTCACTTGAAAGTATATATCTGCAATGCGTACAGAATTTACAGATCGG	TGCAGGACATCTTCACCGTTCTTCACTTGAAAGTATATATCTGCAATGCGTACAGAATTTAC	47:G>C	47	0.856618	1	C	0.69502	T	0.30498
100236289|F|0-25:C>T-25:C>T	TGCAGGCATCATTTGATGACAACTCCCAGTTTATGGTTGCCATTCTAAAGTGAGTGAAAGTTTCATTGG	TGCAGGCATCATTTGATGACAACTCCCAGTTTATGGTTGCCATTCTAAAGTGAGTGAAAGTTTCATTGG	25:C>T	25	0.893382	0.984848	A	0.71905	G	0.28095
100236306|F|0-58:T>C-58:T>C	TGCAGGCGTCGCATGCGCACGCGGCGCAGCATGACGCAAGGCAAGAAGCTGCCCACATTGATCCTCTTC	TGCAGGCGTCGCATGCGCACGCGGCGCAGCATGACGCAAGGCAAGAAGCTGCCCACATTGATCCTCTTC	58:T>C	58	0.863971	1	G	0.74051	C	0.25949
100236325|F|0-56:C>G-56:C>G	TGCAGGCTTAGTCACTTGATTGCCTTTCAATTCTTCTAGAAATCTCTACGGAAGCACACATCTACTGCG	TGCAGGCTTAGTCACTTGATTGCCTTTCAATTCTTCTAGAAATCTCTACGGAAGCACACATCTACTGCG	56:C>G	56	0.900735	1	A	0.74146	G	0.25854
100236334|F|0-7:A>G-7:A>G	TGCAGGGAAAAATGACGAACTGAATAACTCCATCTTACCAACTTCGTCAATGATGAAGAGGCTGGTATC	TGCAGGGAAAAATGACGAACTGAATAACTCCATCTTACCAACTTCGTCAATGATGAAGAGGCTGGTATC	7:A>G	7	0.882353	1	T	0.87681	C	0.12319
100236361|F|0-62:T>C-62:T>C	TGCAGGGTTAGGAGGTCGATTGATATCATTGTGAATCTGAACTTATGTAGACAATGACTTTATTTTTGA	TGCAGGGTTAGGAGGTCGATTGATATCATTGTGAATCTGAACTTATGTAGACAATGACTTTATTTTTGA	62:T>C	62	0.841912	1	A	0.91441	G	0.08559
100236458|F|0-49:A>G-49:A>G	TGCAGGTTAGTTCTTTGGGAAGTTGGTTCAAGAAAGTGATCTCATATGTAGGCATGGGATTCATGAACA	TGCAGGTTAGTTCTTTGGGAAGTTGGTTCAAGAAAGTGATCTCATATGTAGGCATGGGATTCATGAACA	49:A>G	49	0.8125	1	T	0.91968	A	0.08032
100236490|F|0-22:T>C-22:T>C	TGCAGGTTTTGCTAAGAAGCTATAGTAATTGCTCATTTTAGCTTTGCTGCGAAAAATTACTTGGAGTAT	TGCAGGTTTTGCTAAGAAGCTATAGTAATTGCTCATTTTAGCTTTGCTGCGAAAAATTACTTGGAGTAT	22:T>C	22	0.813783	1	T	0.91957	C	0.08043
100236499|F|0-57:T>C-57:T>C	TGCAGTAAAAATTTTCAAAGAGTCACTTATTTTTTGGGAACAGTATCCAAGTCACTTTTTTTTGTTTGG	TGCAGTAAAAATTTTCAAAGAGTCACTTATTTTTTGGGAACAGTATCCAAGTCACTTTTTTTTGTTTGG	57:T>C	57	0.875	1	G	0.92672	C	0.07328
100236518|F|0-27:T>C-27:T>C	TGCAGTAAAACTTCTGTCTTTTTTTTTTTTGAAGGCAATTTGCAAGTTATAGTTTATAAGCATGAGGAG	TGCAGTAAAACTTCTGTCTTTTTTTTTTTTGAAGGCAATTTGCAAGTTATAGTTTATAAGCATGAGGAG	27:T>C	27	0.900735	1	T	0.96226	G	0.03774
100236540|F|0-34:G>A-34:G>A	TGCAGTAACAGGATTTTGGCTTTACGACATAGCCGACTGATGACCAATGATCCCACCATTTGGCTGTTT	TGCAGTAACAGGATTTTGGCTTTACGACATAGCCGACTGATGACCAATGATCCCACCATTTGGCTGTTT	34:G>A	34	0.827206	1	G	0.96813	A	0.03187
100236563|F|0-35:A>C-35:A>C	TGCAGTAATGAAAGTATTATGCTGCAATCCATTAGAACTCAGATACAAACTAGTGCAGATAAATTTTCA	TGCAGTAATGAAAGTATTATGCTGCAATCCATTAGAACTCAGATACAAACTAGTGCAGATAAATTTTCA	35:A>C	35	0.959559	1	T	0.96759	C	0.03241
100236606|F|0-35:C>T-35:C>T	TGCAGTAGATACAGTAATGTACTTAGTTATAACAACAACAAATATAAGCATGCATAATTTACAGATCGG	TGCAGTAGATACAGTAATGTACTTAGTTATAACAACAACAAATATAAGCATGCATAATTTAC	35:C>T	35	0.827206	1	T	0.96789	G	0.03211
100236632|F|0-5:T>G-5:T>G	TGCAGTAGTATTAGTCCAGCAATCTGTCAAAATAAATTGCAATCACTTATCAAGTTAGCATTGATACAA	TGCAGTAGTATTAGTCCAGCAATCTGTCAAAATAAATTGCAATCACTTATCAAGTTAGCATTGATACAA	5:T>G	5	0.930147	1	G	0.84177	T	0.15823
100236632|F|0-62:G>C-62:G>C	TGCAGTAGTATTAGTCCAGCAATCTGTCAAAATAAATTGCAATCACTTATCAAGTTAGCATTGATACAA	TGCAGTAGTATTAGTCCAGCAATCTGTCAAAATAAATTGCAATCACTTATCAAGTTAGCATTGATACAA	62:G>C	62	0.930147	1	G	0.98638	C	0.01362
100236691|F|0-13:G>A-13:G>A	TGCAGTATTGCTCGATGTCTGATTGGCATGGCCCACAGTTTTTGCAGCAACCTACGAGGAGTCCCACTC	TGCAGTATTGCTCGATGTCTGATTGGCATGGCCCACAGTTTTTGCAGCAACCTACGAGGAGTCCCACTC	13:G>A	13	0.911765	1	A	0.55238	G	0.44762
100236714|F|0-6:C>T-6:C>T	TGCAGTCAATTACCCCCTTATTTCTTACTCCGATAATGCTATTCATAATCATTGATTAGTAGTAACTAA	TGCAGTCAATTACCCCCTTATTTCTTACTCCGATAATGCTATTCATAATCATTGATTAGTAGTAACTAA	6:C>T	6	0.849265	0.964375	A	0.56404	G	0.43596
100236764|F|0-62:C>T-62:C>T	TGCAGTCCACAGCCAGGGTGTGTTCGAGCACACATTGAGAGTAAGATTCAATTGCTTATAGACCTGGCT	TGCAGTCCACAGCCAGGGTGTGTTCGAGCACACATTGAGAGTAAGATTCAATTGCTTATAGACCTGGCT	62:C>T	62	0.922794	1	A	0.96256	G	0.03744
100236787|F|0-33:C>T-33:C>T	TGCAGTCGTTACGTAGACAACATGAGCTTTTGTCAATGACGGATCAAGAATCCATCTCAGCGTATTTCG	TGCAGTCGTTACGTAGACAACATGAGCTTTTGTCAATGACGGATCAAGAATCCATCTCAGCGTATTTCG	33:C>T	33	0.852941	1	C	0.96083	T	0.03917
100236935|F|0-53:G>T-53:G>T	TGCAGTGGTGATCTTAGCCCTCCAGAATATCATCATTATGGGCTTGCAGCTCCGCTATATACACATTTC	TGCAGTGGTGATCTTAGCCCTCCAGAATATCATCATTATGGGCTTGCAGCTCCGCTATATACACATTTC	53:G>T	53	0.930147	1	T	0.56858	A	0.43142
100236973|F|0-18:A>C-18:A>C	TGCAGTGTGCTGTATAGCAATTGGGGGTTTGCTTGTGCAGAATATAAAACCGAATATCCATTTCCTGCA	TGCAGTGTGCTGTATAGCAATTGGGGGTTTGCTTGTGCAGAATATAAAACCGAATATCCATTTCCTGCA	18:A>C	18	0.886029	1	A	0.64625	G	0.35375
100236989|F|0-35:C>T-35:C>T	TGCAGTGTTTCAATGTAAATTTGTTACATCTTCCACTATAAAACAAAAGAAATGGCCACTTTTCTAGTT	TGCAGTGTTTCAATGTAAATTTGTTACATCTTCCACTATAAAACAAAAGAAATGGCCACTTTTCTAGTT	35:C>T	35	0.893382	1	C	0.66512	T	0.33488
100237000|F|0-19:G>A-19:G>A	TGCAGTTAAACAGTTTTTTGTAACTATCACGATACCTCCGCCAGCATGAATGACTTGTTATGATTAGTT	TGCAGTTAAACAGTTTTTTGTAACTATCACGATACCTCCGCCAGCATGAATGACTTGTTATGATTAGTT	19:G>A	19	0.8125	1	C	0.92275	T	0.07725
100237007|F|0-13:A>T-13:A>T	TGCAGTTAACCACATTTCAAGAAGCTGCTGAAAGAATACATTGTCACATCATTCTACAAAATATAAGCA	TGCAGTTAACCACATTTCAAGAAGCTGCTGAAAGAATACATTGTCACATCATTCTACAAAATATAAGCA	13:A>T	13	0.797794	0.985294	C	0.89723	A	0.10277
100237043|F|0-55:A>G-55:A>G	TGCAGTTACCAAATCTTAGATCACCTCCGGTGCTTGTATCACGTTCCACTTGATTATTCACGCCGCTTA	TGCAGTTACCAAATCTTAGATCACCTCCGGTGCTTGTATCACGTTCCACTTGATTATTCACGCCGCTTA	55:A>G	55	0.8125	1	G	0.93301	A	0.06699
100237047|F|0-45:G>T-45:G>T	TGCAGTTACCTTCCTTACCTTAGTATCCTTTCTGTTTTTTTTTTTGTTGGGGAGATATCCATTCAAGTT	TGCAGTTACCTTCCTTACCTTAGTATCCTTTCTGTTTTTTTTTTTGTTGGGGAGATATCCATTCAAGTT	45:G>T	45	0.952206	1	A	0.93301	G	0.06699
100237142|F|0-25:C>A-25:C>A	TGCAGTTGAAGAATTGAAATTGTTTCTGGAAGCAAATTTTGTAGATGATATGAAGAAACTTGAAAAATT	TGCAGTTGAAGAATTGAAATTGTTTCTGGAAGCAAATTTTGTAGATGATATGAAGAAACTTGAAAAATT	25:C>A	25	0.805147	0.979167	T	0.95662	C	0.04338
100237153|F|0-55:T>C-55:T>C	TGCAGTTGACAATTCGACTATTTAGCACCACCTAAGGGAGATAACTTTGGTTCTATAAAGTACTAAACA	TGCAGTTGACAATTCGACTATTTAGCACCACCTAAGGGAGATAACTTTGGTTCTATAAAGTACTAAACA	55:T>C	55	0.970588	1	C	0.96121	T	0.03879
100237181|F|0-13:C>T-13:C>T	TGCAGTTGCCATACTTAGTTCTGTGCTTGTTCATAGAATTACAGTATCTCACTTATGAATATTTTTTAC	TGCAGTTGCCATACTTAGTTCTGTGCTTGTTCATAGAATTACAGTATCTCACTTATGAATATTTTTTAC	13:C>T	13	0.8125	1	A	0.98238	G	0.01762
100237182|F|0-66:A>T-66:A>T	TGCAGTTGCCATACTTAGTTCTGTGCTTGTTCATAGAATTACAGTATCTCACTTATGAATATTTTTACC	TGCAGTTGCCATACTTAGTTCTGTGCTTGTTCATAGAATTACAGTATCTCACTTATGAATATTTTTACC	66:A>T	66	0.852941	1	C	0.98879	T	0.01121
100237228|F|0-29:G>A-29:G>A	TGCAGTTGTCTACAGCGTTCCCATGCAAGGTCATATTGGATAGACCTCAAACTCAGGATCAATGTATCA	TGCAGTTGTCTACAGCGTTCCCATGCAAGGTCATATTGGATAGACCTCAAACTCAGGATCAATGTATCA	29:G>A	29	0.834559	1	A	0.67647	G	0.32353
100237228|F|0-53:C>T-53:C>T	TGCAGTTGTCTACAGCGTTCCCATGCAAGGTCATATTGGATAGACCTCAAACTCAGGATCAATGTATCA	TGCAGTTGTCTACAGCGTTCCCATGCAAGGTCATATTGGATAGACCTCAAACTCAGGATCAATGTATCA	53:C>T	53	0.856618	1	C	0.69163	T	0.30837
100237318|F|0-22:A>G-22:A>G	TGCAGTTTTATGATTTCCAGCAAATTGAAGTTTATATGGAACACATTTTTTCCACACTTCAATTTTATG	TGCAGTTTTATGATTTCCAGCAAATTGAAGTTTATATGGAACACATTTTTTCCACACTTCAATTTTATG	22:A>G	22	0.838235	1	G	0.68433	C	0.31567
100237355|F|0-68:G>A-68:G>A	TGCAGTTTTGATATCAACCCGAAAGAGTTATAGAGGCATCCCTGACTTATCTCAAAAACTAGGTAACCG	TGCAGTTTTGATATCAACCCGAAAGAGTTATAGAGGCATCCCTGACTTATCTCAAAAACTAGGTAACCG	68:G>A	68	0.882353	1	G	0.71	A	0.29
100238061|F|0-30:C>A-30:C>A	TGCAGATAATTCCAACAGTCCTTCAAGGGCCTCAGCTCTCTGCCTGGAAGATTTACAGATCGGAAGAGC	TGCAGATAATTCCAACAGTCCTTCAAGGGCCTCAGCTCTCTGCCTGGAAGATTTAC	30:C>A	30	0.800676	1	G	0.73077	C	0.26923
100238062|F|0-49:T>A-49:T>A	TGCAGATACACAACTTACCTCCAGAGGAAGGCTTTTCTCAACAACCATATTTTTTACAGATCGGAAGAG	TGCAGATACACAACTTACCTCCAGAGGAAGGCTTTTCTCAACAACCATATTTTTTAC	49:T>A	49	0.930147	1	A	0.95813	G	0.04187
100238087|F|0-48:G>A-48:G>A	TGCAGATCTAAAGGTATAAGATCACTGAATTTCAAATCATTGACATTGGAATTTTACAGATCGGAAGAG	TGCAGATCTAAAGGTATAAGATCACTGAATTTCAAATCATTGACATTGGAATTTTAC	48:G>A	48	0.871324	1	T	0.9765	C	0.0235
100238103|F|0-19:A>G-19:A>G	TGCAGATTCAGCTGCAATTATGGTAGCGATGAGGGAAAAAAAATCTTACAGATCGGAAGAGCGGTTCAG	TGCAGATTCAGCTGCAATTATGGTAGCGATGAGGGAAAAAAAATCTTAC	19:A>G	19	0.955882	1	C	0.95192	T	0.04808
100238116|F|0-15:T>A-15:T>A	TGCAGATTTGAGGTCTCTGATCCTTCTTCAGAAGAAGTTGTTTTACAGATCGGAAGAGCGGTTCAGCAG	TGCAGATTTGAGGTCTCTGATCCTTCTTCAGAAGAAGTTGTTTTAC	15:T>A	15	0.878676	0.983333	C	0.53648	G	0.46352
100238215|F|0-13:A>G-13:A>G	TGCAGCTACAAAAACACACATACAATTGACTTATGGAATTTGTTACAGATCGGAAGAGCGGTTCAGCAG	TGCAGCTACAAAAACACACATACAATTGACTTATGGAATTTGTTAC	13:A>G	13	0.807904	1	T	0.57108	C	0.42892
100238301|F|0-48:A>G-48:A>G	TGCAGGCTAAAAGACTGGACTTCAAATTTTCAAAATTATAATGTTTACATGTCTTACAGATCGGAAGAG	TGCAGGCTAAAAGACTGGACTTCAAATTTTCAAAATTATAATGTTTACATGTCTTAC	48:A>G	48	0.819853	0.952963	A	0.64286	C	0.35714
100238365|F|0-13:C>T-13:C>T	TGCAGTAATAAAACAAAAAATTTCTAACTAAGCAAGAACACTGCTCTGTTTTACAGATCGGAAGAGCGG	TGCAGTAATAAAACAAAAAATTTCTAACTAAGCAAGAACACTGCTCTGTTTTAC	13:C>T	13	0.886029	1	G	0.69524	A	0.30476
100238407|F|0-41:T>A-41:T>A	TGCAGTGAAGATGTCTTTTGGATCGTGGAGACAGTATCTGTTGATTATTTACAGATCGGAAGAGCGGTT	TGCAGTGAAGATGTCTTTTGGATCGTGGAGACAGTATCTGTTGATTATTTAC	41:T>A	41	0.860294	1	C	0.66953	T	0.33047
100238413|F|0-21:C>G-21:C>G	TGCAGTGATGTTGAGATCTCACTGGCATTGAAGCACTTTATGGAGAGATGAAATAAATTACAGATCGGA	TGCAGTGATGTTGAGATCTCACTGGCATTGAAGCACTTTATGGAGAGATGAAATAAATTAC	21:C>G	21	0.889706	0.983333	A	0.67026	G	0.32974
100238462|F|0-33:T>C-33:T>C	TGCAGTTCATTTAGACTTATATTCTTACTAGGCTGGTTCTGTTATTGATTACAGATCGGAAGAGCGGTT	TGCAGTTCATTTAGACTTATATTCTTACTAGGCTGGTTCTGTTATTGATTAC	33:T>C	33	0.893382	0.984375	T	0.68067	C	0.31933
100238468|F|0-10:C>G-10:C>G	TGCAGTTGAGCATTATCAGGTAATTATAGTATGGCAACCATATTTTACTTACAGATCGGAAGAGCGGTT	TGCAGTTGAGCATTATCAGGTAATTATAGTATGGCAACCATATTTTACTTAC	10:C>G	10	0.816176	0.98	C	0.69324	T	0.30676
100238494|F|0-28:A>G-28:A>G	TGCAGTTTCTGTAATTTATATTCGATTTACAATGCAGCATATATTCTGTCTTTTACAGATCGGAAGAGC	TGCAGTTTCTGTAATTTATATTCGATTTACAATGCAGCATATATTCTGTCTTTTAC	28:A>G	28	0.904412	1	G	0.72619	T	0.27381
100238667|F|0-66:A>G-66:A>G	TGCAGAATAAGCTACACTAATCCGTGGGGATGTTTCAGAGTAGCATCCCCTATTCTTCGCTGACTCAGT	TGCAGAATAAGCTACACTAATCCGTGGGGATGTTTCAGAGTAGCATCCCCTATTCTTCGCTGACTCAGT	66:A>G	66	0.948529	0.984375	T	0.7654	A	0.2346
100238683|F|0-23:A>C-23:A>C	TGCAGCTGTTCTGTTGAGGCTGTACCATGACAGGAAGAACAAGTGCACCGCGTCAAGGATCTCAAAACG	TGCAGCTGTTCTGTTGAGGCTGTACCATGACAGGAAGAACAAGTGCACCGCGTCAAGGATCTCAAAACG	23:A>C	23	0.807757	1	T	0.82301	C	0.17699
100238687|F|0-48:G>A-48:G>A	TGCAGGAAAGTTGAACCGGGGACTCTCAGTCATTGACAGCTACAGACTGTTGAAAGAAGGACAGGCATT	TGCAGGAAAGTTGAACCGGGGACTCTCAGTCATTGACAGCTACAGACTGTTGAAAGAAGGACAGGCATT	48:G>A	48	0.819853	1	C	0.90377	T	0.09623
100238719|F|0-26:C>T-26:C>T	TGCAGAAAAACTTCCTTCATAATCTACTTTTATATATGTTCTTGACACTGTATGATCAAGAAAACAAAA	TGCAGAAAAACTTCCTTCATAATCTACTTTTATATATGTTCTTGACACTGTATGATCAAGAAAACAAAA	26:C>T	26	0.897059	1	A	0.85024	C	0.14976
100238838|F|0-56:C>G-56:C>G	TGCAGAACAGCACTAACAACAATTAGGTGTCTGTGCAAACAGAGATAATATCGTCTCAAATTTCATTAC	TGCAGAACAGCACTAACAACAATTAGGTGTCTGTGCAAACAGAGATAATATCGTCTCAAATTTCATTAC	56:C>G	56	0.849265	0.986111	A	0.85745	G	0.14255
100238880|F|0-22:A>T-22:A>T	TGCAGAAGAACAAATTATTTCAAGAAAGAGAAGAATAGACCAGACTATTTAGCTGCTTTTACAGATCGG	TGCAGAAGAACAAATTATTTCAAGAAAGAGAAGAATAGACCAGACTATTTAGCTGCTTTTAC	22:A>T	22	0.875	1	A	0.88009	C	0.11991
100238918|F|0-12:G>A-12:G>A	TGCAGAAGCATTGCTGAATGCAACCTATTTCATTATTCTAATGATTTGCTTTCATTCTTCATAAACAGG	TGCAGAAGCATTGCTGAATGCAACCTATTTCATTATTCTAATGATTTGCTTTCATTCTTCATAAACAGG	12:G>A	12	0.838235	0.953548	C	0.91498	T	0.08502
100238999|F|0-49:G>A-49:G>A	TGCAGAATTAAGCTTTGGAAGTGCATGAGAGCATCTGTGATCCTATTCTGATAGTAGAGCTAAGAATTG	TGCAGAATTAAGCTTTGGAAGTGCATGAGAGCATCTGTGATCCTATTCTGATAGTAGAGCTAAGAATTG	49:G>A	49	0.813783	1	C	0.90688	G	0.09312
100239006|F|0-64:G>T-64:G>T	TGCAGAATTAATGGGCTCAGGGTTTGTTTCCTTACTAAATAGCTTCCGAGCAAATGGCTTCTACGTTTT	TGCAGAATTAATGGGCTCAGGGTTTGTTTCCTTACTAAATAGCTTCCGAGCAAATGGCTTCTACGTTTT	64:G>T	64	0.860294	0.986111	G	0.91176	C	0.08824
100239024|F|0-67:T>G-67:T>G	TGCAGAATTTTGGAAACAAAGAACAGAGAGATGAAGATTTTATGTTGGAATTGAAGAGGGTAGAAAATG	TGCAGAATTTTGGAAACAAAGAACAGAGAGATGAAGATTTTATGTTGGAATTGAAGAGGGTAGAAAATG	67:T>G	67	0.867647	1	T	0.90354	C	0.09646
100239108|F|0-15:C>G-15:C>G	TGCAGACTCAATGTTCAGTACAAAAACTGAACCAATTGTTTGTTTCACGGGAAGACAATCTCAATCAAA	TGCAGACTCAATGTTCAGTACAAAAACTGAACCAATTGTTTGTTTCACGGGAAGACAATCTCAATCAAA	15:C>G	15	0.878676	0.985714	A	0.91631	G	0.08369
100239162|F|0-23:G>C-23:G>C	TGCAGAGATAAAAATCAAACTCTGTTGGATGGCAGATTTTGGAATCAACAACAGTCCCTGAACGATAAA	TGCAGAGATAAAAATCAAACTCTGTTGGATGGCAGATTTTGGAATCAACAACAGTCCCTGAACGATAAA	23:G>C	23	0.922794	1	A	0.9248	C	0.0752
100239181|F|0-6:G>A-6:G>A	TGCAGAGGAAGCAGAGAGAATAATTCAGTGCCAGGGGCGTGTGTTCTGCCTAGAGGACGAGCCAGGGGT	TGCAGAGGAAGCAGAGAGAATAATTCAGTGCCAGGGGCGTGTGTTCTGCCTAGAGGACGAGCCAGGGGT	6:G>A	6	0.919118	0.972222	G	0.93043	A	0.06957
100239183|F|0-26:G>C-26:G>C	TGCAGAGGAGGTTCAGAAGATAGTCAGTTTACTTGACAAAGTGGACAATCTTTTGAAGGTAATGAAATG	TGCAGAGGAGGTTCAGAAGATAGTCAGTTTACTTGACAAAGTGGACAATCTTTTGAAGGTAATGAAATG	26:G>C	26	0.830882	1	G	0.97143	A	0.02857
100239204|F|0-31:C>T-31:C>T	TGCAGAGGTTATAGTATCATTTTACACCATTCTCTTATGAAAGTCAAATCTAACAAATAATAGAGATTG	TGCAGAGGTTATAGTATCATTTTACACCATTCTCTTATGAAAGTCAAATCTAACAAATAATAGAGATTG	31:C>T	31	0.807941	1	G	0.95047	A	0.04953
100239244|F|0-17:C>T-17:C>T	TGCAGATAAGTACTCCACAAGCGCTGCACCAGTGAGCATGAACATTGGTCCACAGAAGTCGCGTATGTA	TGCAGATAAGTACTCCACAAGCGCTGCACCAGTGAGCATGAACATTGGTCCACAGAAGTCGCGTATGTA	17:C>T	17	0.863971	1	T	0.96502	A	0.03498
100239266|F|0-41:T>C-41:T>C	TGCAGATATACAATATGTTGATGCTAGATGGGAAGCTCCTGTTGTACTTCCTCTGCGTGACTGTTTTGC	TGCAGATATACAATATGTTGATGCTAGATGGGAAGCTCCTGTTGTACTTCCTCTGCGTGACTGTTTTGC	41:T>C	41	0.904412	0.96875	G	0.96341	A	0.03659
100239273|F|0-29:T>C-29:T>C	TGCAGATATCATCACTAATCTTTACAAACTTGTCATTACAAGATCAATAGTAGTATTTTATTTTCATCT	TGCAGATATCATCACTAATCTTTACAAACTTGTCATTACAAGATCAATAGTAGTATTTTATTTTCATCT	29:T>C	29	0.808824	1	A	0.96934	G	0.03066
100239284|F|0-33:G>A-33:G>A	TGCAGATCACCCACTTGAGATGAAATCTCGTTTGCTACGTATGATATAAATTATTTTGGGGGTATACCA	TGCAGATCACCCACTTGAGATGAAATCTCGTTTGCTACGTATGATATAAATTATTTTGGGGGTATACCA	33:G>A	33	0.900735	1	G	0.98374	A	0.01626
100239288|F|0-67:C>A-67:C>A	TGCAGATCCGCACTTGAATCCAGCACTTCGATTCATATAATTACTGCATTCCGCAATTTTGAGCTTACA	TGCAGATCCGCACTTGAATCCAGCACTTCGATTCATATAATTACTGCATTCCGCAATTTTGAGCTTACA	67:C>A	67	0.802647	1	C	0.98815	G	0.01185
100239295|F|0-45:G>A-45:G>A	TGCAGATCTGGGTTTTCATCTACTAAAGATTGCAAGAGTTTTGCTGCCATATCAACCTTTTTCCTTTTC	TGCAGATCTGGGTTTTCATCTACTAAAGATTGCAAGAGTTTTGCTGCCATATCAACCTTTTTCCTTTTC	45:G>A	45	0.860294	1	T	0.98068	C	0.01932
100239315|F|0-61:A>G-61:A>G	TGCAGATGAATTTCACATTGGTACATGAACTTGCTTTGGTATGAATCTAAGACATTTCTCCATGAATAA	TGCAGATGAATTTCACATTGGTACATGAACTTGCTTTGGTATGAATCTAAGACATTTCTCCATGAATAA	61:A>G	61	0.933824	1	T	0.97876	C	0.02124
100239354|F|0-19:C>G-19:C>G	TGCAGATGTAAAGACTTCACCCACTCACTGTCTAGAAATTTATGGTAAAAAATACTTACCAGAAGGTAA	TGCAGATGTAAAGACTTCACCCACTCACTGTCTAGAAATTTATGGTAAAAAATACTTACCAGAAGGTAA	19:C>G	19	0.856618	1	A	0.51464	C	0.48536
100239450|F|0-5:C>G-5:C>G	TGCAGCACATCGGATGAGAAGGAAATATCAAATAAGAAATACAAGTTTCAGATACTTGAGATCTCAAGT	TGCAGCACATCGGATGAGAAGGAAATATCAAATAAGAAATACAAGTTTCAGATACTTGAGATCTCAAGT	5:C>G	5	0.827206	1	A	0.54673	C	0.45327
100239510|F|0-67:A>C-67:A>C	TGCAGCAGGCCTTTTACCAGGGTAAATACATAGCTGAAGTAACAAAAAAGCTAAAAGGCTAGCCTCTAT	TGCAGCAGGCCTTTTACCAGGGTAAATACATAGCTGAAGTAACAAAAAAGCTAAAAGGCTAGCCTCTAT	67:A>C	67	0.807647	1	C	0.71366	G	0.28634
100239524|F|0-19:T>A-19:T>A	TGCAGCATAAAATAACAACTACCAGAGTCTTCTCTCCCTAGCTTAGGAATTAGGATCAACTTACAGATC	TGCAGCATAAAATAACAACTACCAGAGTCTTCTCTCCCTAGCTTAGGAATTAGGATCAACTTAC	19:T>A	19	0.797794	1	G	0.80976	A	0.19024
100239562|F|0-18:T>C-18:T>C	TGCAGCATTGTTGACTTATATGCTTAGAGAAATAAAGCAATTCTCTTCTTGCACTTGTGTGACCTTTGG	TGCAGCATTGTTGACTTATATGCTTAGAGAAATAAAGCAATTCTCTTCTTGCACTTGTGTGACCTTTGG	18:T>C	18	0.875	1	G	0.87945	A	0.12055
100239611|F|0-45:C>T-45:C>T	TGCAGCCCCTAAAATTACGGTGAGAAACTGAAAAGGTTGAAGCAACAATTAGTTGCATTTGGTTGAATA	TGCAGCCCCTAAAATTACGGTGAGAAACTGAAAAGGTTGAAGCAACAATTAGTTGCATTTGGTTGAATA	45:C>T	45	0.959559	1	G	0.86797	C	0.13203
100239934|F|0-6:C>T-6:C>T	TGCAGGCAGATCTATATGCCAAAGTATGTAGTCTCTCATACATGGGGGATGTACGCATGTTATTTGTTG	TGCAGGCAGATCTATATGCCAAAGTATGTAGTCTCTCATACATGGGGGATGTACGCATGTTATTTGTTG	6:C>T	6	0.817794	1	T	0.87021	C	0.12979
100239943|F|0-34:T>A-34:T>A	TGCAGGCATTTCTTTCATTTTGTGAGGGCTGTGATGTTGACATCCATTTACATTTCGAGAAAGCTGGCG	TGCAGGCATTTCTTTCATTTTGTGAGGGCTGTGATGTTGACATCCATTTACATTTCGAGAAAGCTGGCG	34:T>A	34	0.933824	1	G	0.91667	A	0.08333
100239971|F|0-32:C>A-32:C>A	TGCAGGCTTGTTTGGAATTATTTTGCAATTGACGTAATATGACATATGTATTTAGGGTGTTATATTTGT	TGCAGGCTTGTTTGGAATTATTTTGCAATTGACGTAATATGACATATGTATTTAGGGTGTTATATTTGT	32:C>A	32	0.849265	1	G	0.91627	A	0.08373
100240075|F|0-33:A>G-33:A>G	TGCAGGTTGCAACACCACAAACGTTGTTCCATCATCATTCCACGACACAACATCATTTGTGGTAGGATC	TGCAGGTTGCAACACCACAAACGTTGTTCCATCATCATTCCACGACACAACATCATTTGTGGTAGGATC	33:A>G	33	0.919118	1	G	0.92325	C	0.07675
100240084|F|0-55:T>C-55:T>C	TGCAGGTTTCCAGGTTAGTAAATTATCATTTGCACTACTTCAACATGTCCCTTCCTGATTCAATTCTAG	TGCAGGTTTCCAGGTTAGTAAATTATCATTTGCACTACTTCAACATGTCCCTTCCTGATTCAATTCTAG	55:T>C	55	0.944853	0.972222	C	0.92593	T	0.07407
100240101|F|0-15:T>C-15:T>C	TGCAGTAAAAAAATGTTCATATGACGTTTTTCTCACCTGCTATTATGAAAGACACATTCTTTTCACTTG	TGCAGTAAAAAAATGTTCATATGACGTTTTTCTCACCTGCTATTATGAAAGACACATTCTTTTCACTTG	15:T>C	15	0.882353	0.984375	C	0.95366	T	0.04634
100240112|F|0-17:G>T-17:G>T	TGCAGTAAATCTAATTTGAAATGAGGCAGAGAGATGGAAACAAACCAATTGCCTCTTGTATATGTCAAG	TGCAGTAAATCTAATTTGAAATGAGGCAGAGAGATGGAAACAAACCAATTGCCTCTTGTATATGTCAAG	17:G>T	17	0.817794	1	A	0.97585	G	0.02415
100240244|F|0-23:G>A-23:G>A	TGCAGTATAATAAATTCATACTGGAACTGTTTATGCAATCCCAAGTTTTTCTAGATGTTATCTTATTGA	TGCAGTATAATAAATTCATACTGGAACTGTTTATGCAATCCCAAGTTTTTCTAGATGTTATCTTATTGA	23:G>A	23	0.845588	1	A	0.97917	C	0.02083
100240328|F|0-32:C>T-32:C>T	TGCAGTCCAACTTTTTTATAATTCCATTATTACCTTTTAGGATTTGTAGTTATTATTTTTTCATACTTT	TGCAGTCCAACTTTTTTATAATTCCATTATTACCTTTTAGGATTTGTAGTTATTATTTTTTCATACTTT	32:C>T	32	0.893382	1	A	0.97794	T	0.02206
100240353|F|0-16:T>C-16:T>C	TGCAGTCTCCAAACTGTAAGGAACTTCATCTCTGCAAAAGCTGGAAGAATACATGAGATGAATGAGTTA	TGCAGTCTCCAAACTGTAAGGAACTTCATCTCTGCAAAAGCTGGAAGAATACATGAGATGAATGAGTTA	16:T>C	16	0.959559	1	G	0.9881	A	0.0119
100240391|F|0-58:G>A-58:G>A	TGCAGTGAATCCTTGTTGTTATTAGTTTTTATGAAAATAAAACAGGAAAATCTAACACGAAAACTCTTT	TGCAGTGAATCCTTGTTGTTATTAGTTTTTATGAAAATAAAACAGGAAAATCTAACACGAAAACTCTTT	58:G>A	58	0.871324	0.963871	A	0.55628	T	0.44372
100240420|F|0-42:C>A-42:C>A	TGCAGTGCTAATATGCTGTGAGAGTTCACTTCCTGGAATTAGCACTTCTGCCACAGACACATTGTAATT	TGCAGTGCTAATATGCTGTGAGAGTTCACTTCCTGGAATTAGCACTTCTGCCACAGACACATTGTAATT	42:C>A	42	0.919118	1	A	0.55213	T	0.44787
100240441|F|0-60:C>A-60:C>A	TGCAGTGGTCGCTGTGGAGAAAGCAAATATCCTGAACTCTGCCTCGCTGCGGAGGTATATCCCATTGTT	TGCAGTGGTCGCTGTGGAGAAAGCAAATATCCTGAACTCTGCCTCGCTGCGGAGGTATATCCCATTGTT	60:C>A	60	0.817794	1	A	0.60465	G	0.39535
100240534|F|0-17:C>T-17:C>T	TGCAGTTAGTGATTGCGCGATTACTAATTTTGTTAGCATTTGTGGCCATTGACAATTTGTAATCATATC	TGCAGTTAGTGATTGCGCGATTACTAATTTTGTTAGCATTTGTGGCCATTGACAATTTGTAATCATATC	17:C>T	17	0.817721	1	A	0.62683	G	0.37317
100240542|F|0-7:T>A-7:T>A	TGCAGTTTTCTCAATCTTCTAATTGCAGGGTTGATGATGCCTCATACGATGTACAATCACGTTCGTTCT	TGCAGTTTTCTCAATCTTCTAATTGCAGGGTTGATGATGCCTCATACGATGTACAATCACGTTCGTTCT	7:T>A	7	0.930147	1	G	0.62555	A	0.37445
100240548|F|0-32:T>C-32:T>C	TGCAGTTATTGGAATTGTGGTTGATGTGCCAATTATATCAATTGTTGCCCTATGCAAAGGTCCATACAT	TGCAGTTATTGGAATTGTGGTTGATGTGCCAATTATATCAATTGTTGCCCTATGCAAAGGTCCATACAT	32:T>C	32	0.955882	1	T	0.63347	C	0.36653
100240560|F|0-67:T>G-67:T>G	TGCAGTTCAAAACAAAAGCCCATAATCAACTTCAACAAAGAAATTCTCACAAGCAACTGCCATGGGTTA	TGCAGTTCAAAACAAAAGCCCATAATCAACTTCAACAAAGAAATTCTCACAAGCAACTGCCATGGGTTA	67:T>G	67	0.886029	1	G	0.59223	A	0.40777
100240572|F|0-48:G>T-48:G>T	TGCAGTTCAATCCTTCCCCATCTCATTCTCTTGATAACATCACATATAGTCAGCATCTAAATTCTAAAC	TGCAGTTCAATCCTTCCCCATCTCATTCTCTTGATAACATCACATATAGTCAGCATCTAAATTCTAAAC	48:G>T	48	0.919118	1	A	0.70183	T	0.29817
100240603|F|0-20:T>C-20:T>C	TGCAGTTCTGTTTTTCGTGGTCAATGCGTGTGCTTGGAGCTGAAGAAACTTTCCATAACACTTTCTCTA	TGCAGTTCTGTTTTTCGTGGTCAATGCGTGTGCTTGGAGCTGAAGAAACTTTCCATAACACTTTCTCTA	20:T>C	20	0.922794	1	A	0.75745	G	0.24255
100240722|F|0-22:T>G-22:T>G	TGCAGTTTGGACAAACTGACATTATCATAAGGGGGTAACATTATTTTTTTTCCCATATAAGATTATCTT	TGCAGTTTGGACAAACTGACATTATCATAAGGGGGTAACATTATTTTTTTTCCCATATAAGATTATCTT	22:T>G	22	0.926471	1	C	0.74597	G	0.25403
100240722|F|0-64:A>C-64:A>C	TGCAGTTTGGACAAACTGACATTATCATAAGGGGGTAACATTATTTTTTTTCCCATATAAGATTATCTT	TGCAGTTTGGACAAACTGACATTATCATAAGGGGGTAACATTATTTTTTTTCCCATATAAGATTATCTT	64:A>C	64	0.930147	1	G	0.7915	A	0.2085
100241145|F|0-11:T>G-11:T>G	TGCAGAAAATCTAAGCAAACGCCAAAGTTTATCAATCATCACATCATCATTGTTTACAGATCGGAAGAG	TGCAGAAAATCTAAGCAAACGCCAAAGTTTATCAATCATCACATCATCATTGTTTAC	11:T>G	11	0.813783	1	C	0.80046	G	0.19954
100241171|F|0-15:T>C-15:T>C	TGCAGAAGAGTTGGCTACAAGGGTTCGCAACGAGGTAATGGCAGACTATATCATTACAGATCGGAAGAG	TGCAGAAGAGTTGGCTACAAGGGTTCGCAACGAGGTAATGGCAGACTATATCATTAC	15:T>C	15	0.827206	0.982759	G	0.78163	T	0.21837
100241172|F|0-26:T>G-26:T>G	TGCAGAAGAGTTGGCCACAAGGGTTCTCAACGAGGTAATGGCAGACTATATCATTACAGATCGGAAGAG	TGCAGAAGAGTTGGCCACAAGGGTTCTCAACGAGGTAATGGCAGACTATATCATTAC	26:T>G	26	0.827206	0.982759	A	0.77857	G	0.22143
100241179|F|0-17:C>G-17:C>G	TGCAGAAGTAAGGATGGCAGAAAATAGCTCCTAATAGTTTACAGATCGGAAGAGCGGTTCAGCAGGAAT	TGCAGAAGTAAGGATGGCAGAAAATAGCTCCTAATAGTTTAC	17:C>G	17	0.889706	0.983333	G	0.8435	C	0.1565
100241186|F|0-12:T>C-12:T>C	TGCAGAATCCCTTGCTTCAGCCGACAAGAGATGTTGGTTATTACAGATCGGAAGAGCGGTTCAGCAGGA	TGCAGAATCCCTTGCTTCAGCCGACAAGAGATGTTGGTTATTAC	12:T>C	12	0.807647	1	G	0.85539	C	0.14461
100241207|F|0-41:C>T-41:C>T	TGCAGAGAAGTGGGAACCGACAGTTCTTATCTGATAAGCATCCACTTTCATTTTTTTTACAGATCGGAA	TGCAGAGAAGTGGGAACCGACAGTTCTTATCTGATAAGCATCCACTTTCATTTTTTTTAC	41:C>T	41	0.838235	1	A	0.85915	G	0.14085
100241295|F|0-43:T>C-43:T>C	TGCAGCATTTCAAACAGAAAGGGATGAGAACAGAAAGCACCTATACCCCATCTTTTACAGATCGGAAGA	TGCAGCATTTCAAACAGAAAGGGATGAGAACAGAAAGCACCTATACCCCATCTTTTAC	43:T>C	43	0.882353	1	C	0.86256	G	0.13744
100241300|F|0-35:G>C-35:G>C	TGCAGCCAATGCTAATTTTGCCTCTTCAAAACTCTGCACGAAAGAAAATTTGTTTTACAGATCGGAAGA	TGCAGCCAATGCTAATTTTGCCTCTTCAAAACTCTGCACGAAAGAAAATTTGTTTTAC	35:G>C	35	0.926471	1	C	0.87438	T	0.12562
100241389|F|0-16:G>A-16:G>A	TGCAGGCTGTTTGTTCGACTTCTGGGAGCATCTTTTTACAGATCGGAAGAGCGGTTCAGCAGGAATGCC	TGCAGGCTGTTTGTTCGACTTCTGGGAGCATCTTTTTAC	16:G>A	16	0.813783	1	C	0.87685	T	0.12315
100241412|F|0-22:C>T-22:C>T	TGCAGGTTTCAGGTAAAATAAACTCACTAGGTCAACTCCTCCTTTTCTTCACAACTTTTACAGATCGGA	TGCAGGTTTCAGGTAAAATAAACTCACTAGGTCAACTCCTCCTTTTCTTCACAACTTTTAC	22:C>T	22	0.852941	1	A	0.87209	G	0.12791
100241433|F|0-6:A>G-6:A>G	TGCAGTACGTAGAGTCACCACTAACAAGTAAGGTTTTATTCAATTTACAGATCGGAAGAGCGGTTCAGC	TGCAGTACGTAGAGTCACCACTAACAAGTAAGGTTTTATTCAATTTAC	6:A>G	6	0.807757	0.97619	G	0.88182	A	0.11818
100241718|F|0-45:C>G-45:C>G	TGCAGAAAAATTCTTTTGGTACCTATTTTTCATGTACTTCACACTCTTGTACTTCACCTTCTATGGCAT	TGCAGAAAAATTCTTTTGGTACCTATTTTTCATGTACTTCACACTCTTGTACTTCACCTTCTATGGCAT	45:C>G	45	0.908088	1	G	0.88511	A	0.11489
100241837|F|0-68:A>G-68:A>G	TGCAGAAGGAGGGGATTTTGTTCAAGGCTTTTCAATACTTTGACAAGGATGACAAGGGGTTAGTCTTCA	TGCAGAAGGAGGGGATTTTGTTCAAGGCTTTTCAATACTTTGACAAGGATGACAAGGGGTTAGTCTTCA	68:A>G	68	0.875	1	A	0.91991	G	0.08009
100241842|F|0-52:G>A-52:G>A	TGCAGAAGGTCGCTTTGGATGGAATTTTTGGTATAGGTCGTGCACAGCTCTCGGAATTTTTCTTACAGA	TGCAGAAGGTCGCTTTGGATGGAATTTTTGGTATAGGTCGTGCACAGCTCTCGGAATTTTTCTTACAGA	52:G>A	52	0.867647	0.982143	A	0.93396	C	0.06604
100241862|F|0-30:C>A-30:C>A	TGCAGAAGTGGGCTTCAACATAAAAACTATCGGCAACAAGTTGTTGAGCCATTGGTGTGGTCAGAAATA	TGCAGAAGTGGGCTTCAACATAAAAACTATCGGCAACAAGTTGTTGAGCCATTGGTGTGGTCAGAAATA	30:C>A	30	0.823529	1	C	0.9661	T	0.0339
100241986|F|0-55:A>G-55:A>G	TGCAGACATGGAAAAGCTTATCTCTTCAATAAGGTGTAAGTTATCCTTACTTTGCACGCATCTTACCAC	TGCAGACATGGAAAAGCTTATCTCTTCAATAAGGTGTAAGTTATCCTTACTTTGCACGCATCTTACCAC	55:A>G	55	0.878676	0.967742	C	0.94231	T	0.05769
100241995|F|0-62:C>A-62:C>A	TGCAGACTCAGCAGCTGATTTAGTGAAATCTGAACTTCTTAGAGTGAATCCATGCTGAGAAGCAGTATA	TGCAGACTCAGCAGCTGATTTAGTGAAATCTGAACTTCTTAGAGTGAATCCATGCTGAGAAGCAGTATA	62:C>A	62	0.852941	1	T	0.94779	C	0.05221
100242041|F|0-25:C>T-25:C>T	TGCAGAGTACAAAAGAATCAGACAACAATGTATACTTGGAAACAGTCAATTTTGATCAAATCAGATCAA	TGCAGAGTACAAAAGAATCAGACAACAATGTATACTTGGAAACAGTCAATTTTGATCAAATCAGATCAA	25:C>T	25	0.900735	1	T	0.95106	C	0.04894
100242176|F|0-38:T>G-38:T>G	TGCAGATTTAAATATTCACTCCAAAGTGATTACACAGATTAGTAGATTTTGTATAGTGCACATTGAAAT	TGCAGATTTAAATATTCACTCCAAAGTGATTACACAGATTAGTAGATTTTGTATAGTGCACATTGAAAT	38:T>G	38	0.801	1	C	0.94715	T	0.05285
100242227|F|0-20:C>T-20:C>T	TGCAGCAAGAAAATTTGGTCCTACAATGATGTTTATGTCGATGGAAAACCCACTCAGGGTGGCTTTGCA	TGCAGCAAGAAAATTTGGTCCTACAATGATGTTTATGTCGATGGAAAACCCACTCAGGGTGGCTTTGCA	20:C>T	20	0.875	1	G	0.94318	A	0.05682
100242242|F|0-61:A>G-61:A>G	TGCAGCAATGATTTCACCTCTCTTTGAACAAGATCAACAAGATGTCCCTGTTTGTTTAGATAAAAATCA	TGCAGCAATGATTTCACCTCTCTTTGAACAAGATCAACAAGATGTCCCTGTTTGTTTAGATAAAAATCA	61:A>G	61	0.930147	0.985294	G	0.95417	A	0.04583
100242370|F|0-58:A>G-58:A>G	TGCAGCCGCATGTTGAATACACTCAACAGCCAGGGGATGGTCAATCGCAGCAGCAACCAGATGCAGCAA	TGCAGCCGCATGTTGAATACACTCAACAGCCAGGGGATGGTCAATCGCAGCAGCAACCAGATGCAGCAA	58:A>G	58	0.807941	1	T	0.95745	A	0.04255
100242401|F|0-25:G>C-25:G>C	TGCAGTCTTAGTTCTTGTTGTTGTTGTTCTTCTTCTCTAGTAGAACTTCTTCTCCAACAATGTTACATA	TGCAGTCTTAGTTCTTGTTGTTGTTGTTCTTCTTCTCTAGTAGAACTTCTTCTCCAACAATGTTACATA	25:G>C	25	0.955882	1	G	0.95775	A	0.04225
100242414|F|0-13:T>G-13:T>G	TGCAGCTACAGTGTCATCACTTCTTATTGATATAGTTTTGTGTGTTGAGAAAATTTGTGAAGCTGTTGA	TGCAGCTACAGTGTCATCACTTCTTATTGATATAGTTTTGTGTGTTGAGAAAATTTGTGAAGCTGTTGA	13:T>G	13	0.841912	1	G	0.95933	A	0.04067
100242542|F|0-33:A>G-33:A>G	TGCAGGACATGCTGAGACGGGAAAGCAACAAAAATCGTGGGGGTGTCTCGATGGTCATTGTCATATTAC	TGCAGGACATGCTGAGACGGGAAAGCAACAAAAATCGTGGGGGTGTCTCGATGGTCATTGTCATATTAC	33:A>G	33	0.856618	1	C	0.96445	A	0.03555
100242609|F|0-68:G>T-68:G>T	TGCAGGCACAAACAATTCTTGCAAGATAAAAAACTGTAAAATCATTTTTTACCATAGGAATTTGAAAAG	TGCAGGCACAAACAATTCTTGCAAGATAAAAAACTGTAAAATCATTTTTTACCATAGGAATTTGAAAAG	68:G>T	68	0.882353	1	G	0.96575	T	0.03425
100242659|F|0-44:C>A-44:C>A	TGCAGGTAAAGTGCACCTTTCCATGGCCATGGCTTTCGTACTTACGATCCTACACAAAACACGCATACA	TGCAGGTAAAGTGCACCTTTCCATGGCCATGGCTTTCGTACTTACGATCCTACACAAAACACGCATACA	44:C>A	44	0.889706	0.984375	T	0.97321	C	0.02679
100242696|F|0-30:A>G-30:A>G	TGCAGGTCTGGCGCCAAGGGCCTGGGTGAGAACGCTCAGTGCCTAGCGAAAGTGGTCAAGAGAGAGGTT	TGCAGGTCTGGCGCCAAGGGCCTGGGTGAGAACGCTCAGTGCCTAGCGAAAGTGGTCAAGAGAGAGGTT	30:A>G	30	0.816176	1	G	0.96667	T	0.03333
100242734|F|0-23:C>G-23:C>G	TGCAGGTGTTGCGGCTACGCAGCCGTCGCTGGTAACACATAATAAATATGTTATAGATATTATTACAGA	TGCAGGTGTTGCGGCTACGCAGCCGTCGCTGGTAACACATAATAAATATGTTATAGATATTATTACAGA	23:C>G	23	0.915441	1	C	0.97149	T	0.02851
100242745|F|0-54:C>A-54:C>A	TGCAGGTTCAGGTTGTGGAATCAGCCAATCCTTATGAAATTCAGCCAACAGTGTCAAAAAAAAAAAGTT	TGCAGGTTCAGGTTGTGGAATCAGCCAATCCTTATGAAATTCAGCCAACAGTGTCAAAAAAAAAAAGTT	54:C>A	54	0.797794	1	A	0.97826	T	0.02174
100242746|F|0-64:A>G-64:A>G	TGCAGGTTCAGGTTGTGGAATCAGCCAATCCTTATGAAATTCAGCCAACAGTGTCAAAAAAAAAAGTTG	TGCAGGTTCAGGTTGTGGAATCAGCCAATCCTTATGAAATTCAGCCAACAGTGTCAAAAAAAAAAGTTG	64:A>G	64	0.807757	1	C	0.98473	T	0.01527
100242774|F|0-24:G>C-24:G>C	TGCAGGTTGCCCCACCTGTAATACGATTTTTTATAATCTTGAATTTCTAATCAATCAATGTAAATTAAT	TGCAGGTTGCCCCACCTGTAATACGATTTTTTATAATCTTGAATTTCTAATCAATCAATGTAAATTAAT	24:G>C	24	0.827206	1	A	0.98131	T	0.01869
100242775|F|0-29:T>C-29:T>C	TGCAGGTTGGAGCCACAAGTGTTTCAGTATTACGAAGTGTATGGCAGACTTTCTGGCTGAGTGAGAACT	TGCAGGTTGGAGCCACAAGTGTTTCAGTATTACGAAGTGTATGGCAGACTTTCTGGCTGAGTGAGAACT	29:T>C	29	0.922794	0.955882	T	0.98589	G	0.01411
100242820|F|0-20:C>T-20:C>T	TGCAGTAAGACAGAGAAGACCGCCATCGCGAATTTGATGTTGAGATCCGGAATGAACTTTACAGATCGG	TGCAGTAAGACAGAGAAGACCGCCATCGCGAATTTGATGTTGAGATCCGGAATGAACTTTAC	20:C>T	20	0.900735	1	G	0.9869	A	0.0131
100242828|F|0-24:G>A-24:G>A	TGCAGTAATTTCTTATGGTTTACTGTATTCTGTAGAGGTATGTCAAATATTTTGAACGAGTCTTACAGA	TGCAGTAATTTCTTATGGTTTACTGTATTCTGTAGAGGTATGTCAAATATTTTGAACGAGTCTTACAGA	24:G>A	24	0.8125	0.965517	A	0.9083	C	0.0917
100242963|F|0-58:A>T-58:A>T	TGCAGTCATCACCAGGCGGAAAAAATTAGTAGAAAAGTGTACGAAAGAAATTATTTTCAAACTTTTTTA	TGCAGTCATCACCAGGCGGAAAAAATTAGTAGAAAAGTGTACGAAAGAAATTATTTTCAAACTTTTTTA	58:A>T	58	0.922794	1	A	0.92094	T	0.07906
100242986|F|0-15:A>G-15:A>G	TGCAGTCCTTATATCAATAGTTTCATAATCAAACTTAACGGAAAGAATATTTTCTCTCTAGTACAGGAA	TGCAGTCCTTATATCAATAGTTTCATAATCAAACTTAACGGAAAGAATATTTTCTCTCTAGTACAGGAA	15:A>G	15	0.8125	0.96875	C	0.89091	T	0.10909
100242994|F|0-63:G>C-63:G>C	TGCAGTCGAATCCGTAAGCTATCCAAACATAATATAAAATGTGACCAAAACTGTATTTTTATTGGTACA	TGCAGTCGAATCCGTAAGCTATCCAAACATAATATAAAATGTGACCAAAACTGTATTTTTATTGGTACA	63:G>C	63	0.856618	0.985714	T	0.90239	C	0.09761
100243012|F|0-35:T>A-35:T>A	TGCAGTCTAAAACAGCGTATATATCTTTCATGGCTTCGACAAATTATTATCATTACCTCGAGGATAGTA	TGCAGTCTAAAACAGCGTATATATCTTTCATGGCTTCGACAAATTATTATCATTACCTCGAGGATAGTA	35:T>A	35	0.838235	0.982759	T	0.89908	G	0.10092
100243066|F|0-56:T>C-56:T>C	TGCAGTGCAATTAGCGATGGAAGCAGGCCTGAACTTGTTTGGTAGGGTTCCTTGAATCGGGGATTTTTG	TGCAGTGCAATTAGCGATGGAAGCAGGCCTGAACTTGTTTGGTAGGGTTCCTTGAATCGGGGATTTTTG	56:T>C	56	0.955882	1	G	0.89427	A	0.10573
100243081|F|0-44:C>T-44:C>T	TGCAGTGCCAATCCAAGCAAAACGAATGAAAAATTCAACAACCACTACAACACCTTTATTGTGAATTCC	TGCAGTGCCAATCCAAGCAAAACGAATGAAAAATTCAACAACCACTACAACACCTTTATTGTGAATTCC	44:C>T	44	0.944853	1	C	0.9	T	0.1
100243139|F|0-33:A>G-33:A>G	TGCAGTGTCAGGAGTGTGGTAATGAGGGAACCAATGGTTGTGTAGGAGCTTCAGCTGGTGGGGTAGGGT	TGCAGTGTCAGGAGTGTGGTAATGAGGGAACCAATGGTTGTGTAGGAGCTTCAGCTGGTGGGGTAGGGT	33:A>G	33	0.808824	1	A	0.96491	G	0.03509
100243199|F|0-41:A>G-41:A>G	TGCAGTTACAGCGACTGAAAAACTCCGATGTTGTTATCAAAATGGCGAAACAAACAGCTTTCTAAAATC	TGCAGTTACAGCGACTGAAAAACTCCGATGTTGTTATCAAAATGGCGAAACAAACAGCTTTCTAAAATC	41:A>G	41	0.904412	0.963871	C	0.53975	T	0.46025
100243218|F|0-24:A>G-24:A>G	TGCAGTTCCATTTACTAGCGCCAAACCCTCTTTAGGTTGCAGCTGAAAGAAACCACCATCAATTCCGGC	TGCAGTTCCATTTACTAGCGCCAAACCCTCTTTAGGTTGCAGCTGAAAGAAACCACCATCAATTCCGGC	24:A>G	24	0.852941	1	A	0.58102	C	0.41898
100243226|F|0-27:T>A-27:T>A	TGCAGTTCCCGTATTTCTATTCCCTCTTACATCCTTTTATCATTGCATCGCTTTATGATTCATTCTTTT	TGCAGTTCCCGTATTTCTATTCCCTCTTACATCCTTTTATCATTGCATCGCTTTATGATTCATTCTTTT	27:T>A	27	0.941176	1	T	0.57296	C	0.42704
100243257|F|0-67:T>A-67:T>A	TGCAGTTGATTCCAAAAGGTAATATAATTCTTCCACTGTTGATTATTTTGTTGCTGCTGAGATTATTTA	TGCAGTTGATTCCAAAAGGTAATATAATTCTTCCACTGTTGATTATTTTGTTGCTGCTGAGATTATTTA	67:T>A	67	0.908088	0.953125	G	0.57407	A	0.42593
100243291|F|0-62:A>G-62:A>G	TGCAGTTGTAGCTTCTCTTCTAGTAATGTTGTCAGGTACTCGTTATCATTGCATATCACTTGAATTTTT	TGCAGTTGTAGCTTCTCTTCTAGTAATGTTGTCAGGTACTCGTTATCATTGCATATCACTTGAATTTTT	62:A>G	62	0.977941	0.954444	A	0.65789	G	0.34211
100243330|F|0-40:A>G-40:A>G	TGCAGTTTCCGGCGGTTTTCATCGGAGGGAAGTTGTTTGGAGGGTTGGATAGAATCATGGCCACTCATA	TGCAGTTTCCGGCGGTTTTCATCGGAGGGAAGTTGTTTGGAGGGTTGGATAGAATCATGGCCACTCATA	40:A>G	40	0.863971	1	G	0.71429	A	0.28571
100243716|F|0-9:C>T-9:C>T	TGCAGAAATCATAATAATTCAATAGGTTTCGGATATGTTGAGATTCGTTTTGGTTTACAGATCGGAAGA	TGCAGAAATCATAATAATTCAATAGGTTTCGGATATGTTGAGATTCGTTTTGGTTTAC	9:C>T	9	0.797794	1	C	0.71488	A	0.28512
100243745|F|0-40:C>T-40:C>T	TGCAGAATTTAGTGCTCTGAAAAGAACTAGGGTTTCCAATCGGGATTCCAAGAGTTTACAGATCGGAAG	TGCAGAATTTAGTGCTCTGAAAAGAACTAGGGTTTCCAATCGGGATTCCAAGAGTTTAC	40:C>T	40	0.911765	1	C	0.732	G	0.268
100243770|F|0-49:A>G-49:A>G	TGCAGATTATAGCCATTGATCCAGACAGAAAAGCTTATGAAATAGGGCTACCATTCATTACAGATCGGA	TGCAGATTATAGCCATTGATCCAGACAGAAAAGCTTATGAAATAGGGCTACCATTCATTAC	49:A>G	49	0.871324	0.967742	C	0.74454	T	0.25546
100243803|F|0-15:C>T-15:C>T	TGCAGCCACCTCTTTCGTCACTAAACTCAACTTATTACAGATCGGAAGAGCGGTTCAGCAGGAATGCCG	TGCAGCCACCTCTTTCGTCACTAAACTCAACTTATTAC	15:C>T	15	0.860294	0.982143	G	0.72596	C	0.27404
100243821|F|0-21:G>C-21:G>C	TGCAGCCTTAGCCTTTCTTATGTGAGGACCATATCATGATTGGTTTGTTTACAGATCGGAAGAGCGGTT	TGCAGCCTTAGCCTTTCTTATGTGAGGACCATATCATGATTGGTTTGTTTAC	21:G>C	21	0.893382	1	T	0.77731	G	0.22269
100243882|F|0-43:T>C-43:T>C	TGCAGGTCCACCTCTGCTCCTTTGTGTTTCTATTTCCTCAATATTCTATTACAGATCGGAAGAGCGGTT	TGCAGGTCCACCTCTGCTCCTTTGTGTTTCTATTTCCTCAATATTCTATTAC	43:T>C	43	0.878676	1	T	0.7907	G	0.2093
100243925|F|0-35:T>C-35:T>C	TGCAGTCAACATTTTCCTTCAATTCTTCAATGCTTTCAATTTATTACAGATCGGAAGAGCGGTTCAGCA	TGCAGTCAACATTTTCCTTCAATTCTTCAATGCTTTCAATTTATTAC	35:T>C	35	0.908088	0.963871	A	0.79204	C	0.20796
100243947|F|0-20:C>T-20:C>T	TGCAGTGAAAACCACACTCCCGAACTTATTGCACCTAAAATAAAGAGACGAAAATGTTACAGATCGGAA	TGCAGTGAAAACCACACTCCCGAACTTATTGCACCTAAAATAAAGAGACGAAAATGTTAC	20:C>T	20	0.955882	1	C	0.78423	G	0.21577
100243982|F|0-36:T>C-36:T>C	TGCAGTTGTGAAATCCTATCACAAGCAAAAAGATTATTTCTGAAAAAAGGATTACAGATCGGAAGAGCG	TGCAGTTGTGAAATCCTATCACAAGCAAAAAGATTATTTCTGAAAAAAGGATTAC	36:T>C	36	0.955882	1	C	0.79426	T	0.20574
100244095|F|0-8:C>T-8:C>T	TGCAGAACCATATTCTTAGGTTGTAATAAGCCACATTGGAAAACAAAACATCCAGTTGGCGACATAAGA	TGCAGAACCATATTCTTAGGTTGTAATAAGCCACATTGGAAAACAAAACATCCAGTTGGCGACATAAGA	8:C>T	8	0.933824	1	G	0.7891	A	0.2109
100244105|F|0-51:T>C-51:T>C	TGCAGCTTTAGTAGGAGTTTTTGCTAGATTGCATCAATCACAAAATGAAACTCCTTTCATAGCTTCTAT	TGCAGCTTTAGTAGGAGTTTTTGCTAGATTGCATCAATCACAAAATGAAACTCCTTTCATAGCTTCTAT	51:T>C	51	0.8125	1	A	0.85909	G	0.14091
100244114|F|0-26:C>G-26:C>G	TGCAGAAAAAAAAAAAGAAGACAATCCTCTGTTCTCACATTTACAAAGATAAATGTCAATATAAGAGAA	TGCAGAAAAAAAAAAAGAAGACAATCCTCTGTTCTCACATTTACAAAGATAAATGTCAATATAAGAGAA	26:C>G	26	0.889706	1	A	0.85178	G	0.14822
100244117|F|0-14:G>A-14:G>A	TGCAGAAAAACATGGCACATTCACACCTCACGGCAATGAAGGAGAGTCTTCAAGGCCTTGGATTCTTCT	TGCAGAAAAACATGGCACATTCACACCTCACGGCAATGAAGGAGAGTCTTCAAGGCCTTGGATTCTTCT	14:G>A	14	0.941176	1	C	0.8578	T	0.1422
100244120|F|0-38:C>T-38:C>T	TGCAGAAAAACTAGAGAGAACAATTGACAATCATAAACCACAAAAACAGAGACAACCACGATGAACATA	TGCAGAAAAACTAGAGAGAACAATTGACAATCATAAACCACAAAAACAGAGACAACCACGATGAACATA	38:C>T	38	0.915441	1	G	0.86585	A	0.13415
100244120|F|0-53:A>G-53:A>G	TGCAGAAAAACTAGAGAGAACAATTGACAATCATAAACCACAAAAACAGAGACAACCACGATGAACATA	TGCAGAAAAACTAGAGAGAACAATTGACAATCATAAACCACAAAAACAGAGACAACCACGATGAACATA	53:A>G	53	0.817794	1	G	0.92241	A	0.07759
100244167|F|0-68:A>C-68:A>C	TGCAGAAATACTTACATTTGTTCTAACTTTGTGAGTTTCCCAAGTTCAGATGGGAGAGATCCTGAGAAA	TGCAGAAATACTTACATTTGTTCTAACTTTGTGAGTTTCCCAAGTTCAGATGGGAGAGATCCTGAGAAA	68:A>C	68	0.889706	1	C	0.90732	T	0.09268
100244168|F|0-63:G>C-63:G>C	TGCAGAAATACTTACATTTGTTCTAACTTTGTGAGTTTCCCAAGTTCAGATGGGAGAGATCCTGAGAAC	TGCAGAAATACTTACATTTGTTCTAACTTTGTGAGTTTCCCAAGTTCAGATGGGAGAGATCCTGAGAAC	63:G>C	63	0.841912	1	G	0.92152	T	0.07848
100244176|F|0-38:C>G-38:C>G	TGCAGAAATAGGAATTTCACCCATGCTTCATCCTGGGTCTATAATTTAGACAAAAATTATAGAAGTAAA	TGCAGAAATAGGAATTTCACCCATGCTTCATCCTGGGTCTATAATTTAGACAAAAATTATAGAAGTAAA	38:C>G	38	0.878676	1	C	0.91422	T	0.08578
100244235|F|0-48:C>T-48:C>T	TGCAGAAGCAACCTTACGATCAATCTGTGTCATTTGGCCAATTTTTTCCTCTAAAGTCATTCTGTTTAC	TGCAGAAGCAACCTTACGATCAATCTGTGTCATTTGGCCAATTTTTTCCTCTAAAGTCATTCTGTTTAC	48:C>T	48	0.807684	1	C	0.91244	G	0.08756
100244252|F|0-64:C>G-64:C>G	TGCAGAAGTGTGGGGAGGAGAATAAGGGTTGGATGAGTCACACACCTCTTTTCCTGTTTGAGCTCGATC	TGCAGAAGTGTGGGGAGGAGAATAAGGGTTGGATGAGTCACACACCTCTTTTCCTGTTTGAGCTCGATC	64:C>G	64	0.807757	1	A	0.93067	G	0.06933
100244291|F|0-36:A>G-36:A>G	TGCAGACACGGTCACAATAATTGATAACCAGGTCAAAGACTATTGCAGCACTGATTTTGAGGTGATGAG	TGCAGACACGGTCACAATAATTGATAACCAGGTCAAAGACTATTGCAGCACTGATTTTGAGGTGATGAG	36:A>G	36	0.911765	1	G	0.93213	A	0.06787
100244324|F|0-22:T>C-22:T>C	TGCAGACTTCAGGTCAAACATGTAGAATTCCCTATCTGTTTCTTCTTTCATCAAGCTTTATGTTATTTT	TGCAGACTTCAGGTCAAACATGTAGAATTCCCTATCTGTTTCTTCTTTCATCAAGCTTTATGTTATTTT	22:T>C	22	0.930147	1	C	0.93617	T	0.06383
100244388|F|0-66:G>A-66:G>A	TGCAGATAAAAACAACCCATCAAAACTCGTTGTACCTTAAGCATAGCACATGGTGCCAATAGGATTGAA	TGCAGATAAAAACAACCCATCAAAACTCGTTGTACCTTAAGCATAGCACATGGTGCCAATAGGATTGAA	66:G>A	66	0.813783	1	C	0.93468	T	0.06532
100244430|F|0-55:C>T-55:C>T	TGCAGATCATTTCTTCTTTCTCGCATCCTGTTCTATAATCAATAAATTGCACTCCCTCTGCTCCTTTTT	TGCAGATCATTTCTTCTTTCTCGCATCCTGTTCTATAATCAATAAATTGCACTCCCTCTGCTCCTTTTT	55:C>T	55	0.871324	1	G	0.96833	A	0.03167
100244468|F|0-5:C>A-5:C>A	TGCAGCTGTAAAAAGTTGACAAATCAGCTCCGTTTCTCACTGCAACTGCTTGGTGCTTGCTTGGCCCAG	TGCAGCTGTAAAAAGTTGACAAATCAGCTCCGTTTCTCACTGCAACTGCTTGGTGCTTGCTTGGCCCAG	5:C>A	5	0.807684	1	T	0.95436	G	0.04564
100244545|F|0-40:G>A-40:G>A	TGCAGATTTTTAAGAAGCATTGTGTCAGAATAGGTAAAAGGAATACTATCTTCCTCTTATTGTTCACAT	TGCAGATTTTTAAGAAGCATTGTGTCAGAATAGGTAAAAGGAATACTATCTTCCTCTTATTGTTCACAT	40:G>A	40	0.801471	1	T	0.98438	C	0.01562
100244550|F|0-24:G>A-24:G>A	TGCAGCAAAAATCAAGAATGAGTCGAGTTTTTTATATACTTTCATAATATCCTAAGTCCAGCACGCACG	TGCAGCAAAAATCAAGAATGAGTCGAGTTTTTTATATACTTTCATAATATCCTAAGTCCAGCACGCACG	24:G>A	24	0.948529	1	C	0.98148	T	0.01852
100244688|F|0-30:A>G-30:A>G	TGCAGCCTATGTTGTCCGGACGCGAAGAACAGATCCGACACAGACACGGACACAGAAATATGATAAACT	TGCAGCCTATGTTGTCCGGACGCGAAGAACAGATCCGACACAGACACGGACACAGAAATATGATAAACT	30:A>G	30	0.80761	1	C	0.98551	A	0.01449
100244740|F|0-5:C>T-5:C>T	TGCAGCTCCATATGATGTGCACAGCCTTCTCCAGTTCATTCCTAATTTTTTCATTCTCACTTGGCCTAA	TGCAGCTCCATATGATGTGCACAGCCTTCTCCAGTTCATTCCTAATTTTTTCATTCTCACTTGGCCTAA	5:C>T	5	0.8125	1	T	0.7376	A	0.2624
100244765|F|0-55:T>C-55:T>C	TGCAGCTGCAACACTCGAATTTCAGAACTCGTTGGTTGTTTTAGGAAGAGAGAAGTGACGGGGAAAGGA	TGCAGCTGCAACACTCGAATTTCAGAACTCGTTGGTTGTTTTAGGAAGAGAGAAGTGACGGGGAAAGGA	55:T>C	55	0.863971	1	G	0.74576	A	0.25424
100244865|F|0-59:T>C-59:T>C	TGCAGGAATTTGGATACTGAGATCACGAATAAAAGAATGAGAACCATCAGCACCCTTATTTTGACGAAT	TGCAGGAATTTGGATACTGAGATCACGAATAAAAGAATGAGAACCATCAGCACCCTTATTTTGACGAAT	59:T>C	59	0.827206	1	A	0.96767	G	0.03233
100244906|F|0-50:A>G-50:A>G	TGCAGGCTCAAAGTTTATATGGCTAAGGCAACAAAGTAGCCAATCCAGAAAACTAATGTCTGTCGGGCC	TGCAGGCTCAAAGTTTATATGGCTAAGGCAACAAAGTAGCCAATCCAGAAAACTAATGTCTGTCGGGCC	50:A>G	50	0.801471	0.95	T	0.96698	C	0.03302
100244920|F|0-15:G>A-15:G>A	TGCAGGCTGCTTCTAGTGGGAAATATATTGATTGGTGTTTGGAGATGCTTGTGAAACATTTTGTGCCCC	TGCAGGCTGCTTCTAGTGGGAAATATATTGATTGGTGTTTGGAGATGCTTGTGAAACATTTTGTGCCCC	15:G>A	15	0.80761	1	C	0.97609	T	0.02391
100244982|F|0-66:T>C-66:T>C	TGCAGGTCTTTTCCAATCAGAGTAATTTGAACTCAATTATAAGTACATAAAGCACCAAAAACATCTTTA	TGCAGGTCTTTTCCAATCAGAGTAATTTGAACTCAATTATAAGTACATAAAGCACCAAAAACATCTTTA	66:T>C	66	0.813783	1	C	0.98967	G	0.01033
100245020|F|0-13:A>G-13:A>G	TGCAGGTTTGGGTACTCGAGGATGCGGAGTCCAATGAAAGGAACATGTATCCTCACCATAGCATCATTA	TGCAGGTTTGGGTACTCGAGGATGCGGAGTCCAATGAAAGGAACATGTATCCTCACCATAGCATCATTA	13:A>G	13	0.900735	1	G	0.56404	C	0.43596
100245066|F|0-24:C>T-24:C>T	TGCAGTAAAATCTAACTCTATCACCGAGTCATTGTTTTCATTACTTTCCCTTGCTCCCAAATATATCTC	TGCAGTAAAATCTAACTCTATCACCGAGTCATTGTTTTCATTACTTTCCCTTGCTCCCAAATATATCTC	24:C>T	24	0.897059	1	T	0.57269	C	0.42731
100245100|F|0-54:T>G-54:T>G	TGCAGTACATACAATGTTTTAGTGGGAAGACTGATAAATAAAATCAGAAAAGAATGTATTACTGACCAG	TGCAGTACATACAATGTTTTAGTGGGAAGACTGATAAATAAAATCAGAAAAGAATGTATTACTGACCAG	54:T>G	54	0.919118	1	T	0.586	C	0.414
100245114|F|0-6:G>A-6:G>A	TGCAGTGCTGGAGGGGAGGTATTCAAAAGAATAAGGAACTGGACTTTTTCACTGAATGGAATTCGTTTC	TGCAGTGCTGGAGGGGAGGTATTCAAAAGAATAAGGAACTGGACTTTTTCACTGAATGGAATTCGTTTC	6:G>A	6	0.948529	1	A	0.58571	G	0.41429
100245176|F|0-57:G>T-57:G>T	TGCAGTCACCAACGAGCCATAGGTGTTGTTTGTGGCACCTGGTTTCGCTAGTATGTCGGAGAAGAAATC	TGCAGTCACCAACGAGCCATAGGTGTTGTTTGTGGCACCTGGTTTCGCTAGTATGTCGGAGAAGAAATC	57:G>T	57	0.856618	0.967742	G	0.58597	A	0.41403
100245187|F|0-9:C>T-9:C>T	TGCAGTCATCCTTAATCTGTCCAGTTGTGACCTCTTTGAGGGCTTTACTAATTGCAGTCTTATTAGGTA	TGCAGTCATCCTTAATCTGTCCAGTTGTGACCTCTTTGAGGGCTTTACTAATTGCAGTCTTATTAGGTA	9:C>T	9	0.800676	1	G	0.60465	A	0.39535
100245245|F|0-24:C>A-24:C>A	TGCAGTCTGTACATGCCAATGCTTCACATGATTTGCTCTAATTAGCTAATAATTATTTTCAAATCTAAT	TGCAGTCTGTACATGCCAATGCTTCACATGATTTGCTCTAATTAGCTAATAATTATTTTCAAATCTAAT	24:C>A	24	0.856618	1	T	0.71493	C	0.28507
100245251|F|0-61:C>T-61:C>T	TGCAGTCTTCCAGCTTCTGTAGTATGAGAAAATATGACATAATCAGGGGAATACAGAGTGCCGTATATC	TGCAGTCTTCCAGCTTCTGTAGTATGAGAAAATATGACATAATCAGGGGAATACAGAGTGCCGTATATC	61:C>T	61	0.959559	0.986486	C	0.73729	T	0.26271
100245296|F|0-12:G>A-12:G>A	TGCAGTGCAATAGAAAGCAATCACATAAACCACATGATAAAACAGTGCAGAAGGAAACAGTAAAAGGTT	TGCAGTGCAATAGAAAGCAATCACATAAACCACATGATAAAACAGTGCAGAAGGAAACAGTAAAAGGTT	12:G>A	12	0.893382	1	G	0.68636	A	0.31364
100245314|F|0-66:G>T-66:G>T	TGCAGTGGCCATAGATGTACATTAGGGTTGTTTTTGTAGAAGAACAAAAAAAAAGACTAATTTTTTGAT	TGCAGTGGCCATAGATGTACATTAGGGTTGTTTTTGTAGAAGAACAAAAAAAAAGACTAATTTTTTGAT	66:G>T	66	0.882353	1	T	0.90777	C	0.09223
100245341|F|0-25:T>C-25:T>C	TGCAGTGTAATGAAGGACAGTGTTATTGTCCTTGTCTATTTTTCCAGCAAGACTTCTCACCATTTTCAG	TGCAGTGTAATGAAGGACAGTGTTATTGTCCTTGTCTATTTTTCCAGCAAGACTTCTCACCATTTTCAG	25:T>C	25	0.893382	0.963871	T	0.90566	C	0.09434
100245341|F|0-44:C>T-44:C>T	TGCAGTGTAATGAAGGACAGTGTTATTGTCCTTGTCTATTTTTCCAGCAAGACTTCTCACCATTTTCAG	TGCAGTGTAATGAAGGACAGTGTTATTGTCCTTGTCTATTTTTCCAGCAAGACTTCTCACCATTTTCAG	44:C>T	44	0.827206	1	A	0.96814	G	0.03186
100245356|F|0-5:T>C-5:T>C	TGCAGTGTTGGCAATGAAATTTACAACTTGCACCACTATGGTCACCAAGCTCTGAAACCCATTACAGAT	TGCAGTGTTGGCAATGAAATTTACAACTTGCACCACTATGGTCACCAAGCTCTGAAACCCATTAC	5:T>C	5	0.8125	0.983333	A	0.96209	G	0.03791
100245412|F|0-26:A>G-26:A>G	TGCAGTTCTCTTCTTGTGAATCGCTTATCTGGGGAAATTCCAAAGCATTTAGGAAATCTTACCACTCTA	TGCAGTTCTCTTCTTGTGAATCGCTTATCTGGGGAAATTCCAAAGCATTTAGGAAATCTTACCACTCTA	26:A>G	26	0.797794	1	G	0.96744	C	0.03256
100245433|F|0-22:A>G-22:A>G	TGCAGTTGATTTCTGATTCTCGAAACATTTTTTTGTTTTCAAAAATCAACACACATTCGCGAAAAGATG	TGCAGTTGATTTCTGATTCTCGAAACATTTTTTTGTTTTCAAAAATCAACACACATTCGCGAAAAGATG	22:A>G	22	0.952206	0.985294	T	0.97577	C	0.02423
100245467|F|0-57:G>A-57:G>A	TGCAGTTTACAAGGCACGAAACAAGGAATGGGAGTTTCCCCTGTTATATATACTCTTGAATTCTTAATT	TGCAGTTTACAAGGCACGAAACAAGGAATGGGAGTTTCCCCTGTTATATATACTCTTGAATTCTTAATT	57:G>A	57	0.807684	1	C	0.97115	T	0.02885
100245475|F|0-12:G>A-12:G>A	TGCAGTTTATGAGTTTCACCTGTTCAGACAGAAACTCGCTTTCAATGAAGTCTGCCAATTGAGGGTCTT	TGCAGTTTATGAGTTTCACCTGTTCAGACAGAAACTCGCTTTCAATGAAGTCTGCCAATTGAGGGTCTT	12:G>A	12	0.977941	1	C	0.97186	G	0.02814
100245501|F|0-43:T>C-43:T>C	TGCAGTTTGATTCCTTTTCTACACATTTACCGGGATAATATGTTTTATGTGTGAAGTTGTCTTCCATGT	TGCAGTTTGATTCCTTTTCTACACATTTACCGGGATAATATGTTTTATGTGTGAAGTTGTCTTCCATGT	43:T>C	43	0.952206	1	G	0.97059	A	0.02941
100245946|F|0-42:T>C-42:T>C	TGCAGATATTGATCCTTTGCACTACATGGGAACGATGCAATATTTTACAGATCGGAAGAGCGGTTCAGC	TGCAGATATTGATCCTTTGCACTACATGGGAACGATGCAATATTTTAC	42:T>C	42	0.966912	0.987179	G	0.98361	A	0.01639
100245965|F|0-31:A>G-31:A>G	TGCAGCAATCACAGAATCAGGTTTTTATGGTAGCTGGAACTTTATTTCAGCATTGTTTACAGATCGGAA	TGCAGCAATCACAGAATCAGGTTTTTATGGTAGCTGGAACTTTATTTCAGCATTGTTTAC	31:A>G	31	0.838235	1	G	0.98529	A	0.01471
100246038|F|0-53:A>G-53:A>G	TGCAGGAAACATATTTTCTGCTTGCTTGTGGAATAAATTTGCTCTTAGAAATTATTACAGATCGGAAGA	TGCAGGAAACATATTTTCTGCTTGCTTGTGGAATAAATTTGCTCTTAGAAATTATTAC	53:A>G	53	0.930147	1	T	0.57051	G	0.42949
100246048|F|0-16:C>G-16:C>G	TGCAGGAATCGTTACTCTTTGGTTGCAATTGTAATAAACGGAAATTACAGATCGGAAGAGCGGTTCAGC	TGCAGGAATCGTTACTCTTTGGTTGCAATTGTAATAAACGGAAATTAC	16:C>G	16	0.801471	1	A	0.57883	G	0.42117
100246087|F|0-10:C>T-10:C>T	TGCAGTACAACTACGTACGCAATGTATGTTTTCTATATATTCTCTATATTCATTCATTACAGATCGGAA	TGCAGTACAACTACGTACGCAATGTATGTTTTCTATATATTCTCTATATTCATTCATTAC	10:C>T	10	0.816176	1	C	0.62264	G	0.37736
100246350|F|0-34:C>A-34:C>A	TGCAGAATAGGTTTATTCTTTGTTTAGATCAGATCAACTAAAGATTGCAGAATATTTATACTTCTTTTT	TGCAGAATAGGTTTATTCTTTGTTTAGATCAGATCAACTAAAGATTGCAGAATATTTATACTTCTTTTT	34:C>A	34	0.941176	1	G	0.65116	A	0.34884
100246441|F|0-14:C>G-14:C>G	TGCAGAGAATCCTGCGATGGAGCAGCTAAGAATTCCACAAAGCGAGAATCCAACCCTCTTTTAGCTGCT	TGCAGAGAATCCTGCGATGGAGCAGCTAAGAATTCCACAAAGCGAGAATCCAACCCTCTTTTAGCTGCT	14:C>G	14	0.889706	1	T	0.6615	C	0.3385
100246519|F|0-43:G>T-43:G>T	TGCAGATACTAAGTGTCCCATGTTCACCAACGCTCACACAGATGTTCAGGTATAGACTGGTCCTCTACA	TGCAGATACTAAGTGTCCCATGTTCACCAACGCTCACACAGATGTTCAGGTATAGACTGGTCCTCTACA	43:G>T	43	0.897059	1	A	0.7931	C	0.2069
100246629|F|0-31:C>T-31:C>T	TGCAGATTCCAAGAGTGGCTTCACCTTGTACCAACTCCAAGCTCCATGGCAAGCCCCATGGACCAGAAC	TGCAGATTCCAAGAGTGGCTTCACCTTGTACCAACTCCAAGCTCCATGGCAAGCCCCATGGACCAGAAC	31:C>T	31	0.944853	1	A	0.80942	G	0.19058
100246641|F|0-67:G>A-67:G>A	TGCAGATTCTTACATGGAGCGAATACTAGAAGCTAACACTAGAAGCTACCAAGAAAAGCACTTCCACGC	TGCAGATTCTTACATGGAGCGAATACTAGAAGCTAACACTAGAAGCTACCAAGAAAAGCACTTCCACGC	67:G>A	67	0.882353	1	G	0.8125	A	0.1875
100246660|F|0-9:T>G-9:T>G	TGCAGATTTTGCGCATAATCTCTCAGATCTTGGCTACCATTGCTACTTCTACTTCATTTCCTTTCACAA	TGCAGATTTTGCGCATAATCTCTCAGATCTTGGCTACCATTGCTACTTCTACTTCATTTCCTTTCACAA	9:T>G	9	0.875	0.984375	A	0.9148	G	0.0852
100246685|F|0-43:T>C-43:T>C	TGCAGCAACTGATCTATGGCAGTTATTCTTATGTCAGATGCTGTCGTAAGAAATCTTTATCCAAATTAC	TGCAGCAACTGATCTATGGCAGTTATTCTTATGTCAGATGCTGTCGTAAGAAATCTTTATCCAAATTAC	43:T>C	43	0.808824	1	T	0.91807	A	0.08193
100246723|F|0-29:G>A-29:G>A	TGCAGCACTTGTTGGACAGCATTTAGTGAGAAAGGCCATTGCCATACTAGGAAGAGCATCTGTGATCAT	TGCAGCACTTGTTGGACAGCATTTAGTGAGAAAGGCCATTGCCATACTAGGAAGAGCATCTGTGATCAT	29:G>A	29	0.797794	1	G	0.92083	A	0.07917
100246775|F|0-32:A>C-32:A>C	TGCAGCATTCTAGTGTACATCTCTCTGCTCTGATCCCATCCAGAAGTGATGATGCAATTATCCTTGTTA	TGCAGCATTCTAGTGTACATCTCTCTGCTCTGATCCCATCCAGAAGTGATGATGCAATTATCCTTGTTA	32:A>C	32	0.80761	1	A	0.93171	G	0.06829
100246776|F|0-30:T>C-30:T>C	TGCAGCATTCTAGTGTACATCTCTCTGCTCTGATCCCATCCAGAAGTGATGGTGCAATTAGCCTTGTTA	TGCAGCATTCTAGTGTACATCTCTCTGCTCTGATCCCATCCAGAAGTGATGGTGCAATTAGCCTTGTTA	30:T>C	30	0.808824	0.953333	A	0.93621	C	0.06379
100246777|F|0-53:A>G-53:A>G	TGCAGCATTCTAGTATACATCTCTCTGCTCTGATCCCATCCAGAAGTGATGGTACAATTAGCCTTGTTA	TGCAGCATTCTAGTATACATCTCTCTGCTCTGATCCCATCCAGAAGTGATGGTACAATTAGCCTTGTTA	53:A>G	53	0.807647	0.966667	G	0.95306	A	0.04694
100246802|F|0-51:C>G-51:C>G	TGCAGCCCTGGTCTTTTCTATGAAAGAAGATATAACAATACCCGAGAGCTCCTGGAAGAGGAATCGATA	TGCAGCCCTGGTCTTTTCTATGAAAGAAGATATAACAATACCCGAGAGCTCCTGGAAGAGGAATCGATA	51:C>G	51	0.959559	1	G	0.9381	C	0.0619
100246815|F|0-17:G>A-17:G>A	TGCAGCCTGTAAAGTCGGGAGAACCTGAAGAAAACAAGAAATTGGCTGAATGGTTTTCAATTCTTTACA	TGCAGCCTGTAAAGTCGGGAGAACCTGAAGAAAACAAGAAATTGGCTGAATGGTTTTCAATTCTTTACA	17:G>A	17	0.860294	1	A	0.93379	G	0.06621
100246819|F|0-56:A>G-56:A>G	TGCAGCGAGGACAATGATGGAAGTAACGGTCATAACAAAGGTGATGTAGTAAAAAAAGAATATTTTACA	TGCAGCGAGGACAATGATGGAAGTAACGGTCATAACAAAGGTGATGTAGTAAAAAAAGAATATTTTACA	56:A>G	56	0.813783	0.981481	C	0.94749	G	0.05251
100247137|F|0-63:C>A-63:C>A	TGCAGTAGACCAACCAAAGAAAGACAGAAGCAACAAAAAATAGATCTAAGAGTTACTATGTAACGTGTG	TGCAGTAGACCAACCAAAGAAAGACAGAAGCAACAAAAAATAGATCTAAGAGTTACTATGTAACGTGTG	63:C>A	63	0.941176	0.984848	G	0.95642	A	0.04358
100247195|F|0-25:T>C-25:T>C	TGCAGTCAAAAGAAAAAGAGTTTTGTAATATATGAACCAGCATTTTGTCAATCCATCATAAGCTTACAG	TGCAGTCAAAAGAAAAAGAGTTTTGTAATATATGAACCAGCATTTTGTCAATCCATCATAAGCTTACAG	25:T>C	25	0.882353	0.985294	G	0.98039	A	0.01961
100247208|F|0-68:G>A-68:G>A	TGCAGTCAATGTTATTTTATTTGTTCTGAGAGAGTTAGATCGTAATGAGTGCAACAGTGTATACATCAG	TGCAGTCAATGTTATTTTATTTGTTCTGAGAGAGTTAGATCGTAATGAGTGCAACAGTGTATACATCAG	68:G>A	68	0.974265	1	C	0.98936	T	0.01064
100247218|F|0-18:C>T-18:C>T	TGCAGTCACTAATGGTCCCATTATAACGACTACTACGGCTCGTGAGTTGAAACAGACGGTGAGTGACAT	TGCAGTCACTAATGGTCCCATTATAACGACTACTACGGCTCGTGAGTTGAAACAGACGGTGAGTGACAT	18:C>T	18	0.819853	1	T	0.98673	A	0.01327
100247227|F|0-64:T>C-64:T>C	TGCAGTCCTGATACTATTATGTAACACTACTTGTTACATATCCGAAATGAAATCATCAAAATTTTACAG	TGCAGTCCTGATACTATTATGTAACACTACTTGTTACATATCCGAAATGAAATCATCAAAATTTTACAG	64:T>C	64	0.933824	1	A	0.7915	T	0.2085
100247256|F|0-26:A>T-26:A>T	TGCAGTGAAGTGATTTCTTCAGGACAAGCCAAACCGCTGACATTCTCTTGATGTTTTCTTTCTCACATA	TGCAGTGAAGTGATTTCTTCAGGACAAGCCAAACCGCTGACATTCTCTTGATGTTTTCTTTCTCACATA	26:A>T	26	0.922794	1	G	0.84174	A	0.15826
100247396|F|0-14:A>G-14:A>G	TGCAGTTACAAAATATCAATGAGACTACGGTGACTTGACGCCAAAGAAGGTAAGAGAGCAACGTTACAG	TGCAGTTACAAAATATCAATGAGACTACGGTGACTTGACGCCAAAGAAGGTAAGAGAGCAACGTTACAG	14:A>G	14	0.827206	1	T	0.97561	G	0.02439
100247396|F|0-34:T>A-34:T>A	TGCAGTTACAAAATATCAATGAGACTACGGTGACTTGACGCCAAAGAAGGTAAGAGAGCAACGTTACAG	TGCAGTTACAAAATATCAATGAGACTACGGTGACTTGACGCCAAAGAAGGTAAGAGAGCAACGTTACAG	34:T>A	34	0.797794	1	A	0.67965	T	0.32035
100247483|F|0-28:A>G-28:A>G	TGCAGTTGAATTTGTGTTCTTACCAATAATATTGTGTACATAGTCCTATGATTGACATGTGAAGCTTAT	TGCAGTTGAATTTGTGTTCTTACCAATAATATTGTGTACATAGTCCTATGATTGACATGTGAAGCTTAT	28:A>G	28	0.860294	0.970588	C	0.98554	T	0.01446
100247509|F|0-17:T>C-17:T>C	TGCAGTTGCTCTATTTGTGCGAGTTCCAGTTGGATACTTCTTATCTTTATGGCTAAAGAAGTACCATTC	TGCAGTTGCTCTATTTGTGCGAGTTCCAGTTGGATACTTCTTATCTTTATGGCTAAAGAAGTACCATTC	17:T>C	17	0.871324	1	T	0.98723	G	0.01277
100247542|F|0-54:A>G-54:A>G	TGCAGTTTAACACTCCAAATTGTTAGATGACAAGCAAGTAAATGGAGCACGGTGATGAACTGTGTTTTA	TGCAGTTTAACACTCCAAATTGTTAGATGACAAGCAAGTAAATGGAGCACGGTGATGAACTGTGTTTTA	54:A>G	54	0.807904	1	A	0.86694	G	0.13306
100247571|F|0-11:G>A-11:G>A	TGCAGTTTCTTGCCACAAAAAGTGTGTTCACTTTTCATCCTTAACTTTTACAGAAGGTTATTTGTTTTA	TGCAGTTTCTTGCCACAAAAAGTGTGTTCACTTTTCATCCTTAACTTTTACAGAAGGTTATTTGTTTTA	11:G>A	11	0.805147	1	G	0.98869	A	0.01131
100247582|F|0-64:T>A-64:T>A	TGCAGTTTGAGTACTTCAAAATGACAAGAACTGGAGTCAACACTAATACTTCAAAATAATAATCTTGTT	TGCAGTTTGAGTACTTCAAAATGACAAGAACTGGAGTCAACACTAATACTTCAAAATAATAATCTTGTT	64:T>A	64	0.886029	1	C	0.60488	A	0.39512
100247588|F|0-17:T>C-17:T>C	TGCAGTTTTGCTAGAAATAAAACAGGAGAGAAAATAAGAGTTCCAAGTGTTTTCATTTTGATAGACCTT	TGCAGTTTTGCTAGAAATAAAACAGGAGAGAAAATAAGAGTTCCAAGTGTTTTCATTTTGATAGACCTT	17:T>C	17	0.852941	1	T	0.6179	G	0.3821
100247943|F|0-47:A>G-47:A>G	TGCAGAAAAAAGATCACAGTACACAACCAATACCGTGTGAGTCATAAACGATTACAGATCGGAAGAGCG	TGCAGAAAAAAGATCACAGTACACAACCAATACCGTGTGAGTCATAAACGATTAC	47:A>G	47	0.867647	1	T	0.73673	C	0.26327
100248010|F|0-27:A>G-27:A>G	TGCAGATTTCTTCTGAGAGTATGTCACATATTGAGCTGCATCACTCAGATGATTTACAGATCGGAAGAG	TGCAGATTTCTTCTGAGAGTATGTCACATATTGAGCTGCATCACTCAGATGATTTAC	27:A>G	27	0.908088	0.963871	C	0.75636	T	0.24364
100248019|F|0-24:C>T-24:C>T	TGCAGCCAATGCTGTAATATTGTACGTGAATTGTTAGTGACGGACAACAACAATGTTTACAGATCGGAA	TGCAGCCAATGCTGTAATATTGTACGTGAATTGTTAGTGACGGACAACAACAATGTTTAC	24:C>T	24	0.856618	0.984848	C	0.86681	T	0.13319
100248223|F|0-9:A>G-9:A>G	TGCAGAAACAAGAATGGATGGATTCCAAGTACTACACAGAAAGTTATGCAGAGAAACGTGAAGTATGTC	TGCAGAAACAAGAATGGATGGATTCCAAGTACTACACAGAAAGTTATGCAGAGAAACGTGAAGTATGTC	9:A>G	9	0.841912	1	T	0.66516	C	0.33484
100248254|F|0-59:C>T-59:C>T	TGCAGAAATGGTATAATAATGCGTCATGCTATTGCTACCCGTTGCAATTTCCTTTGATTCTTTTTTTAC	TGCAGAAATGGTATAATAATGCGTCATGCTATTGCTACCCGTTGCAATTTCCTTTGATTCTTTTTTTAC	59:C>T	59	0.845588	1	A	0.67126	G	0.32874
100248289|F|0-21:G>C-21:G>C	TGCAGAACTGAAGACAATGCAGGAATAAAACAATAATTTAGCCCTATATCTTTCAATATGGGCATTTGG	TGCAGAACTGAAGACAATGCAGGAATAAAACAATAATTTAGCCCTATATCTTTCAATATGGGCATTTGG	21:G>C	21	0.827206	1	A	0.68864	G	0.31136
100248341|F|0-30:C>T-30:C>T	TGCAGACGCGACACACCGTTTCGTCTCTCCCCTGCTCGGCGCCCTCTCGCACTCACCCAACGCATTACA	TGCAGACGCGACACACCGTTTCGTCTCTCCCCTGCTCGGCGCCCTCTCGCACTCACCCAACGCATTACA	30:C>T	30	0.878676	1	T	0.76214	C	0.23786
100248351|F|0-62:A>C-62:A>C	TGCAGACTTGTTTTCAATAAATTGTAATTCAGTTTCTTCTTCGTATCAACCTCATATTTATAATCCATC	TGCAGACTTGTTTTCAATAAATTGTAATTCAGTTTCTTCTTCGTATCAACCTCATATTTATAATCCATC	62:A>C	62	0.808824	1	G	0.8922	A	0.1078
100248464|F|0-15:T>G-15:T>G	TGCAGCAAGAAAACATAAAGTACATCAGTTTCAACTTCACTCTTTTTCGGTGGGATGATAACAGAAATT	TGCAGCAAGAAAACATAAAGTACATCAGTTTCAACTTCACTCTTTTTCGGTGGGATGATAACAGAAATT	15:T>G	15	0.886029	0.951936	G	0.93204	A	0.06796
100248520|F|0-40:T>A-40:T>A	TGCAGCCACCAGTGGTGACACCGGAGCACCGCTTTTGGCCTTGAAACTATCATCCACTCTCTTGTTTTC	TGCAGCCACCAGTGGTGACACCGGAGCACCGCTTTTGGCCTTGAAACTATCATCCACTCTCTTGTTTTC	40:T>A	40	0.817721	1	A	0.93805	G	0.06195
100248567|F|0-19:T>C-19:T>C	TGCAGCCTCCCTGGTGACCTCACCTATAAGCATTCACAAACCAATCTCATTCGAATACGGCATAGGGCG	TGCAGCCTCCCTGGTGACCTCACCTATAAGCATTCACAAACCAATCTCATTCGAATACGGCATAGGGCG	19:T>C	19	0.813783	1	G	0.91845	A	0.08155
100248572|F|0-38:T>C-38:T>C	TGCAGCCTCTATACCACCACAAAGAGAAGAATATTCAATAGGTTCACTGCAACGTGAAACAGGAAACCT	TGCAGCCTCTATACCACCACAAAGAGAAGAATATTCAATAGGTTCACTGCAACGTGAAACAGGAAACCT	38:T>C	38	0.9375	1	A	0.50461	G	0.49539
100248639|F|0-53:C>G-53:C>G	TGCAGGAATATATCAAGAGTTTGAACCTTGACCAAAATCCACCAATGGACTATCGAAAAAAATCTGTTA	TGCAGGAATATATCAAGAGTTTGAACCTTGACCAAAATCCACCAATGGACTATCGAAAAAAATCTGTTA	53:C>G	53	0.886029	1	C	0.50679	T	0.49321
100248868|F|0-50:T>C-50:T>C	TGCAGTTAATTCTTGAAAGGGAATGAGACAACACTTCTAGAAATTCTGTTTTCATATTTTACAGATCGG	TGCAGTTAATTCTTGAAAGGGAATGAGACAACACTTCTAGAAATTCTGTTTTCATATTTTAC	50:T>C	50	0.889706	1	A	0.53052	C	0.46948
100248929|F|0-14:G>A-14:G>A	TGCAGTTCTGCCTTGGAGAGAACCTGTGGAAGAAAACACATATTTTACACCAGTACATTAGTTACAGAT	TGCAGTTCTGCCTTGGAGAGAACCTGTGGAAGAAAACACATATTTTACACCAGTACATTAGTTAC	14:G>A	14	0.889706	1	A	0.83257	T	0.16743
100249014|F|0-14:A>G-14:A>G	TGCAGTTTGATCAGATTATTCAAATTCTCTTTCAATATGGCGTGTTATATTCCTCCACATTTGCATGCA	TGCAGTTTGATCAGATTATTCAAATTCTCTTTCAATATGGCGTGTTATATTCCTCCACATTTGCATGCA	14:A>G	14	0.886029	1	C	0.98301	T	0.01699
100249015|F|0-32:G>C-32:G>C	TGCAGTTTGATCAGATTATTCAAATTCTCTTTGAATATGGCGTGTTATATTCCTCCACATTTGCATGCA	TGCAGTTTGATCAGATTATTCAAATTCTCTTTGAATATGGCGTGTTATATTCCTCCACATTTGCATGCA	32:G>C	32	0.904412	1	G	0.52558	A	0.47442
100249182|F|0-41:T>C-41:T>C	TGCAGTATGAATCTCCTCACATACCTCACTCCTCACCTACTTCCAATAAGCCTAGCAACTCTTACAGAT	TGCAGTATGAATCTCCTCACATACCTCACTCCTCACCTACTTCCAATAAGCCTAGCAACTCTTAC	41:T>C	41	0.827206	1	A	0.53196	G	0.46804
100249287|F|0-7:A>C-7:A>C	TGCAGATATTCCCTCTCTCTCTCGTCACTCTTCAATGCGTTACAGATCGGAAGAGCGGTTCAGCAGGAA	TGCAGATATTCCCTCTCTCTCTCGTCACTCTTCAATGCGTTAC	7:A>C	7	0.908088	1	T	0.53347	A	0.46653
100249323|F|0-14:A>C-14:A>C	TGCAGGAAATCAACAGTAGCAGTCTCAGCATCATTGGTTACAGATCGGAAGAGCGGTTCAGCAGGAATG	TGCAGGAAATCAACAGTAGCAGTCTCAGCATCATTGGTTAC	14:A>C	14	0.797794	1	A	0.5991	G	0.4009
100249459|F|0-50:G>T-50:G>T	TGCAGAAAACGTCTCTCAGATCATAATGCAAGGCGTCGCAAACCACAGCCGGACTCGGTCCAATTACAG	TGCAGAAAACGTCTCTCAGATCATAATGCAAGGCGTCGCAAACCACAGCCGGACTCGGTCCAATTACAG	50:G>T	50	0.813783	1	G	0.61321	A	0.38679
100249662|F|0-60:T>G-60:T>G	TGCAGATTCAAAAGGTTGCCAATCCAAATAAAACACCCGCTACTGTTATATGCATAAGCCTTGCAGGAA	TGCAGATTCAAAAGGTTGCCAATCCAAATAAAACACCCGCTACTGTTATATGCATAAGCCTTGCAGGAA	60:T>G	60	0.878676	1	G	0.6166	A	0.3834
100249718|F|0-68:A>T-68:A>T	TGCAGATTTTGCTGTGGATATGGTTCGGGGCACAAGTATCTGCACTCATTCACCAGAATGAAACCTAAA	TGCAGATTTTGCTGTGGATATGGTTCGGGGCACAAGTATCTGCACTCATTCACCAGAATGAAACCTAAA	68:A>T	68	0.930147	1	A	0.63696	T	0.36304
100249727|F|0-60:T>G-60:T>G	TGCAGATTTTGTGGTAATGAGAACTAAGTGTTCTCGGGGTAAGGGATGAATCATTGTAAATCCTGTACT	TGCAGATTTTGTGGTAATGAGAACTAAGTGTTCTCGGGGTAAGGGATGAATCATTGTAAATCCTGTACT	60:T>G	60	0.849265	1	T	0.67355	G	0.32645
100249884|F|0-17:C>T-17:C>T	TGCAGGCATTGGAGAATCATTCAAACCTGTCCAATTTATCCTCTGCCAAAATTGCACAAAATCTCTTAT	TGCAGGCATTGGAGAATCATTCAAACCTGTCCAATTTATCCTCTGCCAAAATTGCACAAAATCTCTTAT	17:C>T	17	0.889706	1	G	0.79883	A	0.20117
100249933|F|0-41:G>A-41:G>A	TGCAGTAAAAACTCTTAGAGAATAAATACAGCTGCATCTGCGTATGTTTGTAACTAATGACTATAGTCT	TGCAGTAAAAACTCTTAGAGAATAAATACAGCTGCATCTGCGTATGTTTGTAACTAATGACTATAGTCT	41:G>A	41	0.922794	1	G	0.97045	A	0.02955
100249973|F|0-16:G>A-16:G>A	TGCAGTACTTGAATGAGAATCCAGAGTCCAACAAACCAGATTCTGTTTTCCCGTCTGATGGGAGTTTAC	TGCAGTACTTGAATGAGAATCCAGAGTCCAACAAACCAGATTCTGTTTTCCCGTCTGATGGGAGTTTAC	16:G>A	16	0.882353	1	C	0.97257	T	0.02743
100250031|F|0-19:A>G-19:A>G	TGCAGTCACCTTAGGTGTCATCATTTCTCAATCTTGAAAACTTGACATTCCATGTTGGAAGCAAGAATT	TGCAGTCACCTTAGGTGTCATCATTTCTCAATCTTGAAAACTTGACATTCCATGTTGGAAGCAAGAATT	19:A>G	19	0.878676	0.985294	A	0.96875	G	0.03125
100250107|F|0-14:C>G-14:C>G	TGCAGTGGCAGTCTCAATTCCGTGCTCAGGAGATGTGATAATAAGGTGTATTTTGCACGCCAAGCATCT	TGCAGTGGCAGTCTCAATTCCGTGCTCAGGAGATGTGATAATAAGGTGTATTTTGCACGCCAAGCATCT	14:C>G	14	0.807941	0.954444	C	0.97489	T	0.02511
100250108|F|0-34:A>G-34:A>G	TGCAGTGGCAGTCTGAATTCTGTGCTCCGAAGATATGATAACAAGGTGTATTTTGCACGCCAAGCATCT	TGCAGTGGCAGTCTGAATTCTGTGCTCCGAAGATATGATAACAAGGTGTATTTTGCACGCCAAGCATCT	34:A>G	34	0.800676	1	C	0.9749	T	0.0251
100250140|F|0-52:G>A-52:G>A	TGCAGTTCACAGCACGAGGGTGTAAACGTGCATAACACCTGCAAAGCATAGTGATATATGAGCATAGTA	TGCAGTTCACAGCACGAGGGTGTAAACGTGCATAACACCTGCAAAGCATAGTGATATATGAGCATAGTA	52:G>A	52	0.948529	1	G	0.97537	A	0.02463
100250176|F|0-17:T>G-17:T>G	TGCAGTTTCTGCTACAATGTGCCTCATGCTTTTGGCCTCAAACCAAGATTGGCAAGATCGTGTTCGTGC	TGCAGTTTCTGCTACAATGTGCCTCATGCTTTTGGCCTCAAACCAAGATTGGCAAGATCGTGTTCGTGC	17:T>G	17	0.849265	0.967742	C	0.97585	T	0.02415
100250176|F|0-24:C>G-24:C>G	TGCAGTTTCTGCTACAATGTGCCTCATGCTTTTGGCCTCAAACCAAGATTGGCAAGATCGTGTTCGTGC	TGCAGTTTCTGCTACAATGTGCCTCATGCTTTTGGCCTCAAACCAAGATTGGCAAGATCGTGTTCGTGC	24:C>G	24	0.867647	1	G	0.83858	A	0.16142
100250524|F|0-31:A>G-31:A>G	TGCAGATTGCATTCACTCGTGTCAGACCAAAACAACCACAATTTACAGATCGGAAGAGCGGTTCAGCAG	TGCAGATTGCATTCACTCGTGTCAGACCAAAACAACCACAATTTAC	31:A>G	31	0.882353	1	C	0.85435	A	0.14565
100250617|F|0-21:T>C-21:T>C	TGCAGTTTGGCTTTTGTTGGTTGCTAATAAATGAGAGCTACTTATAGTTTTACAGATCGGAAGAGCGGT	TGCAGTTTGGCTTTTGTTGGTTGCTAATAAATGAGAGCTACTTATAGTTTTAC	21:T>C	21	0.941176	0.985714	G	0.87617	A	0.12383
100250846|F|0-19:G>A-19:G>A	TGCAGAGTTGACTTTTTCTGCAGAGTTGACTTTTGTTGACCAAAAAGTTGACTTTGTGATTTTGTGTTT	TGCAGAGTTGACTTTTTCTGCAGAGTTGACTTTTGTTGACCAAAAAGTTGACTTTGTGATTTTGTGTTT	19:G>A	19	0.807647	1	A	0.8662	G	0.1338
100250867|F|0-7:G>A-7:G>A	TGCAGATGGTGTTGTTACTCAGATGGATTGAAACCTATAGGTTGCTAGGGAGAAGAGCTTTTTCTGGCT	TGCAGATGGTGTTGTTACTCAGATGGATTGAAACCTATAGGTTGCTAGGGAGAAGAGCTTTTTCTGGCT	7:G>A	7	0.919118	1	A	0.8817	T	0.1183
100251006|F|0-16:G>A-16:G>A	TGCAGCTGCTTTTGCCGCCTGTGCAGCTTCTTCAGCCAATGTTGGCTTTGAGCCTGTTCTCTTTACAGA	TGCAGCTGCTTTTGCCGCCTGTGCAGCTTCTTCAGCCAATGTTGGCTTTGAGCCTGTTCTCTTTACAGA	16:G>A	16	0.80761	1	A	0.89655	G	0.10345
100251079|F|0-27:C>A-27:C>A	TGCAGGCCACAAGGTCACAGTACTCGACCTTGCAGCTTCTGGCATCAACATGCAGAACATTGACGATGT	TGCAGGCCACAAGGTCACAGTACTCGACCTTGCAGCTTCTGGCATCAACATGCAGAACATTGACGATGT	27:C>A	27	0.797794	1	A	0.93088	T	0.06912
100251114|F|0-50:T>C-50:T>C	TGCAGTAATGTTCAAAAGTTAGTGTAAAAATCTCCAAAATGACTTTTGAATGCATGTTGAGTTTTGAAA	TGCAGTAATGTTCAAAAGTTAGTGTAAAAATCTCCAAAATGACTTTTGAATGCATGTTGAGTTTTGAAA	50:T>C	50	0.948529	0.984848	T	0.95205	A	0.04795
100251154|F|0-64:G>T-64:G>T	TGCAGTAGATTCACATATGAAGATTGATTGCATTATGGTGGTGGCACTCGTCCCATAAGTGTGTGTTTA	TGCAGTAGATTCACATATGAAGATTGATTGCATTATGGTGGTGGCACTCGTCCCATAAGTGTGTGTTTA	64:G>T	64	0.819853	1	C	0.9375	T	0.0625
100251221|F|0-35:A>G-35:A>G	TGCAGTCGCGTGGCGTTACAGCAACAACCGCGATGACGAACAGTGTTTCCGAACCTCGTGTGAGTTTGA	TGCAGTCGCGTGGCGTTACAGCAACAACCGCGATGACGAACAGTGTTTCCGAACCTCGTGTGAGTTTGA	35:A>G	35	0.808824	1	T	0.9486	G	0.0514
100251246|F|0-39:A>G-39:A>G	TGCAGTGAAGATGAAAGGGTAAAGAAAAGTGTCACCTGCATTCTTTGTCAATATGGAGACATTCTTCAA	TGCAGTGAAGATGAAAGGGTAAAGAAAAGTGTCACCTGCATTCTTTGTCAATATGGAGACATTCTTCAA	39:A>G	39	0.863971	1	C	0.98551	G	0.01449
100251251|F|0-63:T>C-63:T>C	TGCAGTGAAGGCATCTGGAAAAAAGAAAGAGTGTAAGTTTCGGTTTTGTCATTTACCTCTTATTTTTAC	TGCAGTGAAGGCATCTGGAAAAAAGAAAGAGTGTAAGTTTCGGTTTTGTCATTTACCTCTTATTTTTAC	63:T>C	63	0.807904	1	C	0.9877	T	0.0123
100251315|F|0-53:G>A-53:G>A	TGCAGTTGATCAGGCAGTTGCATGGCCAGGATGGAGATATAGTTGGAGAAGAAGTTCCAACAACACCAA	TGCAGTTGATCAGGCAGTTGCATGGCCAGGATGGAGATATAGTTGGAGAAGAAGTTCCAACAACACCAA	53:G>A	53	0.919118	0.954545	G	0.91453	C	0.08547
100251634|F|0-11:T>C-11:T>C	TGCAGACCCATTTTCATTTCTAAATCTACCCCTGAAACCTATCTACAACTAATTTACAGATCGGAAGAG	TGCAGACCCATTTTCATTTCTAAATCTACCCCTGAAACCTATCTACAACTAATTTAC	11:T>C	11	0.805147	1	A	0.93013	C	0.06987
100251851|F|0-24:T>C-24:T>C	TGCAGACAATGTGGATTTGGGCACTGCATGCGGCAAATATTACAGAGTTTGTTGCCTTAGTATTATTGA	TGCAGACAATGTGGATTTGGGCACTGCATGCGGCAAATATTACAGAGTTTGTTGCCTTAGTATTATTGA	24:T>C	24	0.893382	0.981481	G	0.95851	A	0.04149
100251902|F|0-53:G>A-53:G>A	TGCAGATATTGGAGATTGACGTGATTCCCTCTTCACCTACCTATCTGCATGCCGTTCTAAATGGACTCC	TGCAGATATTGGAGATTGACGTGATTCCCTCTTCACCTACCTATCTGCATGCCGTTCTAAATGGACTCC	53:G>A	53	0.852941	1	G	0.94541	T	0.05459
100251921|F|0-22:G>A-22:G>A	TGCAGATTATGCTAGAAGATGTGTCGTTGGCTTGTAGCTCCTTTCTATTCCTCTTTCTAGTTTTCTATC	TGCAGATTATGCTAGAAGATGTGTCGTTGGCTTGTAGCTCCTTTCTATTCCTCTTTCTAGTTTTCTATC	22:G>A	22	0.807941	1	G	0.95991	A	0.04009
100252000|F|0-51:T>C-51:T>C	TGCAGCATGCTTGAGATAAAGTTTACTTCATAATAGCTGAAGTGACTCCACTTCATATACACCACTCCA	TGCAGCATGCTTGAGATAAAGTTTACTTCATAATAGCTGAAGTGACTCCACTTCATATACACCACTCCA	51:T>C	51	0.871324	1	A	0.86842	G	0.13158
100252319|F|0-61:C>T-61:C>T	TGCAGTTTTTCCCAGTAAGGTTTCCAGAAGGGTTGCTAGAGAGAAAGTGTCATGCCCAAAACCCATCTT	TGCAGTTTTTCCCAGTAAGGTTTCCAGAAGGGTTGCTAGAGAGAAAGTGTCATGCCCAAAACCCATCTT	61:C>T	61	0.867647	1	C	0.88147	G	0.11853
100252477|F|0-16:T>A-16:T>A	TGCAGTACTCTGTATATCACAGGCACCACCCCTAATTCAATCATTGAATATTACCCATTATTACAGATC	TGCAGTACTCTGTATATCACAGGCACCACCCCTAATTCAATCATTGAATATTACCCATTATTAC	16:T>A	16	0.807684	1	T	0.88095	G	0.11905
100252542|F|0-41:T>C-41:T>C	TGCAGATCAAGAGGTCACCGGTTCGAACCCGGTTGGGCCCTTTTTTACAGATCGGAAGAGCGGTTCAGC	TGCAGATCAAGAGGTCACCGGTTCGAACCCGGTTGGGCCCTTTTTTAC	41:T>C	41	0.882353	1	C	0.87327	T	0.12673
100252542|F|0-5:A>C-5:A>C	TGCAGATCAAGAGGTCACCGGTTCGAACCCGGTTGGGCCCTTTTTTACAGATCGGAAGAGCGGTTCAGC	TGCAGATCAAGAGGTCACCGGTTCGAACCCGGTTGGGCCCTTTTTTAC	5:A>C	5	0.863971	1	C	0.87844	T	0.12156
100252612|F|0-15:A>G-15:A>G	TGCAGTGTTTAGTTCATCAGTTACATAGATAAACTTATTTTGCTGCGTTCTCCTATTTTACAGATCGGA	TGCAGTGTTTAGTTCATCAGTTACATAGATAAACTTATTTTGCTGCGTTCTCCTATTTTAC	15:A>G	15	0.886029	1	T	0.8873	C	0.1127
100252677|F|0-67:C>T-67:C>T	TGCAGATTAGATATCTTTATTCATTTTGTGATACCATGTGGTTGTGGGACTTTATTCAAAAATCCACCT	TGCAGATTAGATATCTTTATTCATTTTGTGATACCATGTGGTTGTGGGACTTTATTCAAAAATCCACCT	67:C>T	67	0.805147	1	T	0.97545	G	0.02455
100252843|F|0-24:A>G-24:A>G	TGCAGATGACATTGTTAGTGTGTCACTACGCACTCAGGACATGATGGCAGTGGTGGAAAGAACTTACAG	TGCAGATGACATTGTTAGTGTGTCACTACGCACTCAGGACATGATGGCAGTGGTGGAAAGAACTTACAG	24:A>G	24	0.834559	0.964375	A	0.85177	G	0.14823
100252877|F|0-16:G>A-16:G>A	TGCAGCAAATAAACCAGAAGACTGGTAAGCCACAACAATTACAATATACGAATGAGAGAGTCTTTACAG	TGCAGCAAATAAACCAGAAGACTGGTAAGCCACAACAATTACAATATACGAATGAGAGAGTCTTTACAG	16:G>A	16	0.813783	1	C	0.88189	A	0.11811
100252878|F|0-66:C>A-66:C>A	TGCAGCAAATAAACCAAAAGACTGGTAAGCCACAACAATTACAATATACGAATGAGAGAGTCTTTACAG	TGCAGCAAATAAACCAAAAGACTGGTAAGCCACAACAATTACAATATACGAATGAGAGAGTCTTTACAG	66:C>A	66	0.807757	1	A	0.96018	T	0.03982
100252922|F|0-8:C>T-8:C>T	TGCAGCAGCAAGATAGAACATTGCATGTGGGCCAATACACCTCAATGACACTGCAATAATTTGTAACAT	TGCAGCAGCAAGATAGAACATTGCATGTGGGCCAATACACCTCAATGACACTGCAATAATTTGTAACAT	8:C>T	8	0.823529	1	T	0.96822	C	0.03178
100252956|F|0-20:C>T-20:C>T	TGCAGCCTGTAATTTGATGCCTTACATTCAAATGTGTGGGGCCATTTCTATCCTCTCCATGCCTTGTTA	TGCAGCCTGTAATTTGATGCCTTACATTCAAATGTGTGGGGCCATTTCTATCCTCTCCATGCCTTGTTA	20:C>T	20	0.911765	0.985294	T	0.97186	C	0.02814
100252997|F|0-6:T>G-6:T>G	TGCAGCTGCTGCTTATGATGCTGCTGCTTTGAAGTTCAAAGGATCCAAAGCAAAGCTCAATTTCCCAGA	TGCAGCTGCTGCTTATGATGCTGCTGCTTTGAAGTTCAAAGGATCCAAAGCAAAGCTCAATTTCCCAGA	6:T>G	6	0.893382	0.984848	C	0.98431	T	0.01569
100253018|F|0-61:G>C-61:G>C	TGCAGCTTTGAATGTATTATTCTTCACTTCTTGTGGTAACATGGTATGGCTATATGTATCCGATAGTGC	TGCAGCTTTGAATGTATTATTCTTCACTTCTTGTGGTAACATGGTATGGCTATATGTATCCGATAGTGC	61:G>C	61	0.911765	1	A	0.86653	G	0.13347
100253152|F|0-22:T>A-22:T>A	TGCAGTCTAATTAGATCTTGTGTCCAAGACCAAATGGGTGGTTGCGACTGTGAATTTTTTCAGTGGTCT	TGCAGTCTAATTAGATCTTGTGTCCAAGACCAAATGGGTGGTTGCGACTGTGAATTTTTTCAGTGGTCT	22:T>A	22	0.955882	1	T	0.9043	C	0.0957
100253152|F|0-6:C>G-6:C>G	TGCAGTCTAATTAGATCTTGTGTCCAAGACCAAATGGGTGGTTGCGACTGTGAATTTTTTCAGTGGTCT	TGCAGTCTAATTAGATCTTGTGTCCAAGACCAAATGGGTGGTTGCGACTGTGAATTTTTTCAGTGGTCT	6:C>G	6	0.941176	1	T	0.92041	C	0.07959
100253174|F|0-21:T>A-21:T>A	TGCAGTTCATTGTCTAACCTGTGCAACATATCCAATGTGCTGACGCAGCCAACGGATATCCAACTCTTT	TGCAGTTCATTGTCTAACCTGTGCAACATATCCAATGTGCTGACGCAGCCAACGGATATCCAACTCTTT	21:T>A	21	0.992647	1	C	0.91983	T	0.08017
100253191|F|0-39:G>A-39:G>A	TGCAGTTGTAGATCCTCATTCTCTACAAACTAGTAATAAGTGATACCAGTACAATCAGGTTTACAGATC	TGCAGTTGTAGATCCTCATTCTCTACAAACTAGTAATAAGTGATACCAGTACAATCAGGTTTAC	39:G>A	39	0.801	1	C	0.98113	T	0.01887
100253212|F|0-34:G>A-34:G>A	TGCAGTTTTGTCACCGTCATCAGCAACCTTGCCGGTATGGCAACCCACTGTACAGGTGCTTGTTACAGA	TGCAGTTTTGTCACCGTCATCAGCAACCTTGCCGGTATGGCAACCCACTGTACAGGTGCTTGTTACAGA	34:G>A	34	0.801471	1	C	0.98611	T	0.01389
100253235|F|0-13:T>G-13:T>G	TGCAGTGTTTTTTTTGGAAGAACATGAACAGTGGCATGATAACCTATATGAATTTTTCTTGTTACAGAT	TGCAGTGTTTTTTTTGGAAGAACATGAACAGTGGCATGATAACCTATATGAATTTTTCTTGTTAC	13:T>G	13	0.823529	1	T	0.5063	C	0.4937
100253236|F|0-64:C>A-64:C>A	TGCAGTGTTTTTTGTGGAAGAACATGAACAGTGGCATGATAACCTATATGAATTTTTCTTGTTACAGAT	TGCAGTGTTTTTTGTGGAAGAACATGAACAGTGGCATGATAACCTATATGAATTTTTCTTGTTAC	64:C>A	64	0.8125	1	G	0.52381	A	0.47619
100253324|F|0-41:T>C-41:T>C	TGCAGTCATCAGAATTCAAACTGCATTTAGGGGTTACCTGGTGAGTGACATTGTTTACAGATCGGAAGA	TGCAGTCATCAGAATTCAAACTGCATTTAGGGGTTACCTGGTGAGTGACATTGTTTAC	41:T>C	41	0.977941	0.971429	C	0.52927	G	0.47073
100253509|F|0-27:C>A-27:C>A	TGCAGATGAAAACTCTGCTTTACAGTCCTTTTTGTCATGTGCTTATTATATCCAAGAAAGTTCTACTTA	TGCAGATGAAAACTCTGCTTTACAGTCCTTTTTGTCATGTGCTTATTATATCCAAGAAAGTTCTACTTA	27:C>A	27	0.807647	0.954231	T	0.59953	C	0.40047
100253681|F|0-57:G>C-57:G>C	TGCAGGCAAGAGGCTTGTTTATTTCACATGTATTATGTATGTGTTTTGATAGCTCCTGTTACATCTCAT	TGCAGGCAAGAGGCTTGTTTATTTCACATGTATTATGTATGTGTTTTGATAGCTCCTGTTACATCTCAT	57:G>C	57	0.882353	0.984848	T	0.59545	C	0.40455
100253732|F|0-56:A>G-56:A>G	TGCAGTACTGTTTACATTCTACTCAAGAAATGGTAAGCTATATTCCATACTAGAATACTTTTTGTTACA	TGCAGTACTGTTTACATTCTACTCAAGAAATGGTAAGCTATATTCCATACTAGAATACTTTTTGTTACA	56:A>G	56	0.817794	1	C	0.66425	T	0.33575
100253781|F|0-58:C>T-58:C>T	TGCAGTTGCTCCACTCATTTATCTTGAAATAGGAAGTGGTTTCACTCAATTTGGATCACTGAGCTATGA	TGCAGTTGCTCCACTCATTTATCTTGAAATAGGAAGTGGTTTCACTCAATTTGGATCACTGAGCTATGA	58:C>T	58	0.8125	1	T	0.60079	C	0.39921
100253801|F|0-63:G>A-63:G>A	TGCAGTTTCTGGAGGATGGAGAACCTCCTCAATCTCCCTTTCTTTCTCCTCGCCGACTAATCGGTTGAT	TGCAGTTTCTGGAGGATGGAGAACCTCCTCAATCTCCCTTTCTTTCTCCTCGCCGACTAATCGGTTGAT	63:G>A	63	0.952206	1	A	0.74118	G	0.25882
100253886|F|0-25:A>G-25:A>G	TGCAGTCTTTTTTTTAGGGTACATGATGCTTTTGGTCTGCATTTTATAGCTATAATTTCATTACAGATC	TGCAGTCTTTTTTTTAGGGTACATGATGCTTTTGGTCTGCATTTTATAGCTATAATTTCATTAC	25:A>G	25	0.955882	0.984375	A	0.73188	G	0.26812
100254109|F|0-34:G>A-34:G>A	TGCAGCATTTGCAGTGTCATGTTCATGTGGGCATGCACCACTTGGTTGCAATGAACAAGAAAGGCAAGC	TGCAGCATTTGCAGTGTCATGTTCATGTGGGCATGCACCACTTGGTTGCAATGAACAAGAAAGGCAAGC	34:G>A	34	0.807941	0.96875	A	0.91529	G	0.08471
100254564|F|0-63:G>T-63:G>T	TGCAGATACATTATGATCATCAAGTGCTTCTAGATTATCTCATTTCAAAAGATACAGGAATAAGCTGTG	TGCAGATACATTATGATCATCAAGTGCTTCTAGATTATCTCATTTCAAAAGATACAGGAATAAGCTGTG	63:G>T	63	0.952206	1	T	0.96218	C	0.03782
100254572|F|0-33:T>G-33:T>G	TGCAGATATCTCTATCTTTATGTTATTCTACTTTGTGCCTAGAAAGTGAAAATATCAAACCCATTACAG	TGCAGATATCTCTATCTTTATGTTATTCTACTTTGTGCCTAGAAAGTGAAAATATCAAACCCATTACAG	33:T>G	33	0.801471	1	G	0.96352	A	0.03648
100254685|F|0-15:G>T-15:G>T	TGCAGCTCCCTAATTGACAGAGTTCCATCAAGGTTGAGCTCTCTTAGTTGTTGGATACTGAACTCCCTA	TGCAGCTCCCTAATTGACAGAGTTCCATCAAGGTTGAGCTCTCTTAGTTGTTGGATACTGAACTCCCTA	15:G>T	15	0.817721	1	T	0.95874	A	0.04126
100254722|F|0-61:A>G-61:A>G	TGCAGGTAAAAAGAATGATCCTTTATAACTATCCTCCTCAACTACTACAAAAGATACAACAATTTACAG	TGCAGGTAAAAAGAATGATCCTTTATAACTATCCTCCTCAACTACTACAAAAGATACAACAATTTACAG	61:A>G	61	0.893382	1	A	0.98291	C	0.01709
100254809|F|0-8:G>T-8:G>T	TGCAGTCTGCAAGGAACTAACCCTGATTTCAGTTCAATAACCAACCTTAGCTATTTGTAAGTTACAGAT	TGCAGTCTGCAAGGAACTAACCCTGATTTCAGTTCAATAACCAACCTTAGCTATTTGTAAGTTAC	8:G>T	8	0.871324	1	A	0.98786	G	0.01214
100254940|F|0-27:A>G-27:A>G	TGCAGTAAACACCTTGTCCAAAGTTACAGTCACCCTAGAGGTTCTACATCATATTTTACAGATCGGAAG	TGCAGTAAACACCTTGTCCAAAGTTACAGTCACCCTAGAGGTTCTACATCATATTTTAC	27:A>G	27	0.9375	1	A	0.98523	G	0.01477
100255035|F|0-59:G>A-59:G>A	TGCAGATTTTGTTTTATGGTTCGGAATAAAACATTGCGATTTTGATTGATTTGTTGTATGTAAGATATA	TGCAGATTTTGTTTTATGGTTCGGAATAAAACATTGCGATTTTGATTGATTTGTTGTATGTAAGATATA	59:G>A	59	0.952206	1	C	0.5	G	0.5
100255213|F|0-15:T>C-15:T>C	TGCAGTGAGCTTTCATTGCATGCATTCTTGACCCATTTGTCATGCTTGGGTGGTTTCACTCACAATGCT	TGCAGTGAGCTTTCATTGCATGCATTCTTGACCCATTTGTCATGCTTGGGTGGTTTCACTCACAATGCT	15:T>C	15	0.807757	1	C	0.50213	T	0.49787
100255470|F|0-24:A>C-24:A>C	TGCAGTTGTAGTAGTTGTTGTCTCACTTACACTTAGCCCTTCGCCATGGAAATACCATGTTTTGTACTT	TGCAGTTGTAGTAGTTGTTGTCTCACTTACACTTAGCCCTTCGCCATGGAAATACCATGTTTTGTACTT	24:A>C	24	0.911765	1	C	0.53664	G	0.46336
100255482|F|0-59:C>T-59:C>T	TGCAGGTTATATTATCATTGTATTCACCTTTTCTTTCATTTCCATATTTGTATTTTTTCCCTGATGTTG	TGCAGGTTATATTATCATTGTATTCACCTTTTCTTTCATTTCCATATTTGTATTTTTTCCCTGATGTTG	59:C>T	59	0.889706	0.96875	C	0.53361	T	0.46639
100255534|F|0-29:T>A-29:T>A	TGCAGACCCAATGCATTTCTGAAGCTGCATAAAAATGAAAAGCAGATGAATCAGCAATCAGTTTACAGA	TGCAGACCCAATGCATTTCTGAAGCTGCATAAAAATGAAAAGCAGATGAATCAGCAATCAGTTTACAGA	29:T>A	29	0.816176	1	G	0.58491	C	0.41509
100255578|F|0-46:C>G-46:C>G	TGCAGATGGAATTCTGATTATGTTATCTGATAAATTGAACAAGCTTCTCTTGGGTCACGATATTACAGA	TGCAGATGGAATTCTGATTATGTTATCTGATAAATTGAACAAGCTTCTCTTGGGTCACGATATTACAGA	46:C>G	46	0.882353	0.954286	G	0.80798	A	0.19202
100255601|F|0-8:A>C-8:A>C	TGCAGCATAGCAGAAATTAGCTTTACTAACATCATTTTTGTTGCGTCCGATTATACTATTTTACAGATC	TGCAGCATAGCAGAAATTAGCTTTACTAACATCATTTTTGTTGCGTCCGATTATACTATTTTAC	8:A>C	8	0.867647	1	G	0.85774	C	0.14226
100255616|F|0-6:G>T-6:G>T	TGCAGCGTTTGAATGAACGCTGGTATTGAAGTATTATGAAAGTTGTTTCCACTCAAATCTAAATAAGTC	TGCAGCGTTTGAATGAACGCTGGTATTGAAGTATTATGAAAGTTGTTTCCACTCAAATCTAAATAAGTC	6:G>T	6	0.886029	0.953548	A	0.86939	C	0.13061
100255663|F|0-44:C>T-44:C>T	TGCAGCTTCTGTGCCTTTTAGCATTGTTGCAGAAACTGCAATTGCTACAAGAATCACCATGTTACAGAT	TGCAGCTTCTGTGCCTTTTAGCATTGTTGCAGAAACTGCAATTGCTACAAGAATCACCATGTTAC	44:C>T	44	0.845588	0.983333	T	0.87786	C	0.12214
100255869|F|0-8:C>A-8:C>A	TGCAGTTTCACACAAAGTACATGGAACATGAGGAATGTTCAATGGACTGAAAAAATTTACAGATCGGAA	TGCAGTTTCACACAAAGTACATGGAACATGAGGAATGTTCAATGGACTGAAAAAATTTAC	8:C>A	8	0.823529	1	T	0.848	C	0.152
100255870|F|0-16:T>G-16:T>G	TGCAGTTTCACACAAATTACATGGAACATGAGGAATGTTCAATGGACCGAAAAATTTTACAGATCGGAA	TGCAGTTTCACACAAATTACATGGAACATGAGGAATGTTCAATGGACCGAAAAATTTTAC	16:T>G	16	0.908088	1	C	0.85811	T	0.14189
100255946|F|0-10:T>A-10:T>A	TGCAGACATTTTGCAGTTGAACTATATAATGTGAACAAAATAAAGTTCCAAATGTAAAACTTGTTTACA	TGCAGACATTTTGCAGTTGAACTATATAATGTGAACAAAATAAAGTTCCAAATGTAAAACTTGTTTACA	10:T>A	10	0.867647	1	C	0.87915	A	0.12085
100256262|F|0-39:C>T-39:C>T	TGCAGTAAGAAGACCAAAATCAATATTTTTTATCCTTCACATCATTTCAACATCATTCTAACAAAATTT	TGCAGTAAGAAGACCAAAATCAATATTTTTTATCCTTCACATCATTTCAACATCATTCTAACAAAATTT	39:C>T	39	0.963235	1	T	0.90411	C	0.09589
100256262|F|0-51:A>G-51:A>G	TGCAGTAAGAAGACCAAAATCAATATTTTTTATCCTTCACATCATTTCAACATCATTCTAACAAAATTT	TGCAGTAAGAAGACCAAAATCAATATTTTTTATCCTTCACATCATTTCAACATCATTCTAACAAAATTT	51:A>G	51	0.959559	1	G	0.92619	A	0.07381
100256299|F|0-16:G>A-16:G>A	TGCAGTGGTGGTTGCCGGTGGAAGTAGTTTGAGTAAAGGCAAAGCAGAGGAGAGATTGAATGTTACAGA	TGCAGTGGTGGTTGCCGGTGGAAGTAGTTTGAGTAAAGGCAAAGCAGAGGAGAGATTGAATGTTACAGA	16:G>A	16	0.845588	1	G	0.89906	A	0.10094
100256915|F|0-5:T>C-5:T>C	TGCAGTCGAAACCTCCTTCGCCATGAACGTCATTCGTTGTTGCAAATGATTCTTCCCAATTATTACAGA	TGCAGTCGAAACCTCCTTCGCCATGAACGTCATTCGTTGTTGCAAATGATTCTTCCCAATTATTACAGA	5:T>C	5	0.871324	1	T	0.94444	C	0.05556
100256918|F|0-65:C>A-65:C>A	TGCAGCCGAAACCTCCTTCGCCATGAACGTCATTCGTTGTTGCAAATGATTCTTCCCAATTATTACAGA	TGCAGCCGAAACCTCCTTCGCCATGAACGTCATTCGTTGTTGCAAATGATTCTTCCCAATTATTACAGA	65:C>A	65	0.860294	1	C	0.94239	T	0.05761
100257085|F|0-7:T>C-7:T>C	TGCAGAGTAAATCGCACTATAACATGATAATCAACTTGGTGAATGCTCTTCCAAAATTACAACAGTATA	TGCAGAGTAAATCGCACTATAACATGATAATCAACTTGGTGAATGCTCTTCCAAAATTACAACAGTATA	7:T>C	7	0.922794	0.985714	C	0.9378	G	0.0622
100257318|F|0-50:T>C-50:T>C	TGCAGACACAGCTCCCCAATGAATGCCAGAATTCAGCAGATAATTCATGCTAGAATTTACAATACAAAA	TGCAGACACAGCTCCCCAATGAATGCCAGAATTCAGCAGATAATTCATGCTAGAATTTACAATACAAAA	50:T>C	50	0.797794	0.970588	G	0.94335	T	0.05665
100257395|F|0-11:C>A-11:C>A	TGCAGATAGTGCTATCCCAACCCGCAAGAGGAAGAGGAAGAAGATTACAGATCGGAAGAGCGGTTCAGC	TGCAGATAGTGCTATCCCAACCCGCAAGAGGAAGAGGAAGAAGATTAC	11:C>A	11	0.808824	0.982759	T	0.95679	C	0.04321
100257406|F|0-33:C>T-33:C>T	TGCAGTTTCAATGACCATTATCACTTCAAATCACTGTACTTTTTACAGATCGGAAGAGCGGTTCAGCAG	TGCAGTTTCAATGACCATTATCACTTCAAATCACTGTACTTTTTAC	33:C>T	33	0.882353	0.95	G	0.96186	A	0.03814
100257574|F|0-12:G>A-12:G>A	TGCAGTTGAATGGCTTCCAATGGTGACGCCCCTCCCATAATCAGACCAGTCATTGCCCCAGGAAGAGAT	TGCAGTTGAATGGCTTCCAATGGTGACGCCCCTCCCATAATCAGACCAGTCATTGCCCCAGGAAGAGAT	12:G>A	12	0.904412	0.985294	A	0.96059	C	0.03941
100257693|F|0-34:C>T-34:C>T	TGCAGCATGCAGAATGATGAAGACGAGGAAGACGCAGACATGAACTTTTCAAAGAGTGATGAGATTATC	TGCAGCATGCAGAATGATGAAGACGAGGAAGACGCAGACATGAACTTTTCAAAGAGTGATGAGATTATC	34:C>T	34	0.878676	1	T	0.97826	C	0.02174
100257693|F|0-41:G>A-41:G>A	TGCAGCATGCAGAATGATGAAGACGAGGAAGACGCAGACATGAACTTTTCAAAGAGTGATGAGATTATC	TGCAGCATGCAGAATGATGAAGACGAGGAAGACGCAGACATGAACTTTTCAAAGAGTGATGAGATTATC	41:G>A	41	0.875	1	T	0.59361	C	0.40639
100257693|F|0-5:C>G-5:C>G	TGCAGCATGCAGAATGATGAAGACGAGGAAGACGCAGACATGAACTTTTCAAAGAGTGATGAGATTATC	TGCAGCATGCAGAATGATGAAGACGAGGAAGACGCAGACATGAACTTTTCAAAGAGTGATGAGATTATC	5:C>G	5	0.889706	1	G	0.603	T	0.397
100257795|F|0-17:G>A-17:G>A	TGCAGATGGGATTCGAGGGGAAGTATCTAGGGTGCCACAATCCCGCCCAAACCACTAGGCTACGACACT	TGCAGATGGGATTCGAGGGGAAGTATCTAGGGTGCCACAATCCCGCCCAAACCACTAGGCTACGACACT	17:G>A	17	0.805147	1	G	0.88913	A	0.11087
100257795|F|0-19:G>A-19:G>A	TGCAGATGGGATTCGAGGGGAAGTATCTAGGGTGCCACAATCCCGCCCAAACCACTAGGCTACGACACT	TGCAGATGGGATTCGAGGGGAAGTATCTAGGGTGCCACAATCCCGCCCAAACCACTAGGCTACGACACT	19:G>A	19	0.805147	1	G	0.56621	C	0.43379
100257795|F|0-22:G>A-22:G>A	TGCAGATGGGATTCGAGGGGAAGTATCTAGGGTGCCACAATCCCGCCCAAACCACTAGGCTACGACACT	TGCAGATGGGATTCGAGGGGAAGTATCTAGGGTGCCACAATCCCGCCCAAACCACTAGGCTACGACACT	22:G>A	22	0.816176	1	A	0.54505	T	0.45495
100257795|F|0-30:G>A-30:G>A	TGCAGATGGGATTCGAGGGGAAGTATCTAGGGTGCCACAATCCCGCCCAAACCACTAGGCTACGACACT	TGCAGATGGGATTCGAGGGGAAGTATCTAGGGTGCCACAATCCCGCCCAAACCACTAGGCTACGACACT	30:G>A	30	0.808824	1	T	0.60646	C	0.39354
100257795|F|0-44:G>A-44:G>A	TGCAGATGGGATTCGAGGGGAAGTATCTAGGGTGCCACAATCCCGCCCAAACCACTAGGCTACGACACT	TGCAGATGGGATTCGAGGGGAAGTATCTAGGGTGCCACAATCCCGCCCAAACCACTAGGCTACGACACT	44:G>A	44	0.823529	1	G	0.59227	C	0.40773
100257795|F|0-58:G>A-58:G>A	TGCAGATGGGATTCGAGGGGAAGTATCTAGGGTGCCACAATCCCGCCCAAACCACTAGGCTACGACACT	TGCAGATGGGATTCGAGGGGAAGTATCTAGGGTGCCACAATCCCGCCCAAACCACTAGGCTACGACACT	58:G>A	58	0.805147	1	C	0.64252	G	0.35748
100257857|F|0-63:C>A-63:C>A	TGCAGTGTACCCAATATCCACCTTCCTTGGTACTTTTTTCCCATAATTGAAATTGATCGATTACAGATC	TGCAGTGTACCCAATATCCACCTTCCTTGGTACTTTTTTCCCATAATTGAAATTGATCGATTAC	63:C>A	63	0.817721	1	G	0.96396	A	0.03604
4175776|F|0-62:C>T-62:C>T	TGCAGAGATTTAGGGGCAATTTCCTAATAATTAGGGTAGCTAATATCTAGCTCCCTCAACCTCCTTTAT	TGCAGAGATTTAGGGGCAATTTCCTAATAATTAGGGTAGCTAATATCTAGCTCCCTCAACCTCCTTTAT	62:C>T	62	0.807647	0.979167	G	0.975	A	0.025
4175786|F|0-19:T>C-19:T>C	TGCAGAACGCAATTGCCATTCTAAGTCAACAGTAACAAAACTAAGTAAAGCCATTACAATACAGCACAT	TGCAGAACGCAATTGCCATTCTAAGTCAACAGTAACAAAACTAAGTAAAGCCATTACAATACAGCACAT	19:T>C	19	0.919118	1	G	0.97706	A	0.02294
4175787|F|0-17:G>C-17:G>C	TGCAGAAGGTTCACGGAGAGATGATTATGTTGTGGAGTCCAACCAAGGAAAGAAAAAAGGAATGGTTCT	TGCAGAAGGTTCACGGAGAGATGATTATGTTGTGGAGTCCAACCAAGGAAAGAAAAAAGGAATGGTTCT	17:G>C	17	0.801	0.966667	G	0.98618	A	0.01382
4175788|F|0-36:G>A-36:G>A	TGCAGTAACATAATGCAACTGATATAGCTTCGACTAGCACAAAGTAAAGTTGGGATGTTGAGTATGTTA	TGCAGTAACATAATGCAACTGATATAGCTTCGACTAGCACAAAGTAAAGTTGGGATGTTGAGTATGTTA	36:G>A	36	0.926471	1	G	0.98848	A	0.01152
4175802|F|0-11:G>T-11:G>T	TGCAGTTTTATGTACTCCTAATAATTGAATAAACAACTAAAACCTTGAATGTTACAGATCGGAAGAGCG	TGCAGTTTTATGTACTCCTAATAATTGAATAAACAACTAAAACCTTGAATGTTAC	11:G>T	11	0.823529	1	G	0.98848	A	0.01152
4175804|F|0-63:A>T-63:A>T	TGCAGTGCAGGACGTGATGATTTTGGTTTCGTCTCTCTACCATTCTGTCGTGTGTGTGAATACACCCGA	TGCAGTGCAGGACGTGATGATTTTGGTTTCGTCTCTCTACCATTCTGTCGTGTGTGTGAATACACCCGA	63:A>T	63	0.807647	1	C	0.92308	T	0.07692
4175814|F|0-10:G>A-10:G>A	TGCAGTGTTTGGAAAATGATGGTCTTTTTCTGCTAGATGCTTCTTCCTCAGAAACCTTCGGAGGAAGGT	TGCAGTGTTTGGAAAATGATGGTCTTTTTCTGCTAGATGCTTCTTCCTCAGAAACCTTCGGAGGAAGGT	10:G>A	10	0.856618	0.984848	C	0.91435	T	0.08565
4175845|F|0-29:T>A-29:T>A	TGCAGCATTGTCCACAATAAAAGTTCATTTATAAGAGTGTGCTAGTGGGAACAGGTACACGCTTTAGTG	TGCAGCATTGTCCACAATAAAAGTTCATTTATAAGAGTGTGCTAGTGGGAACAGGTACACGCTTTAGTG	29:T>A	29	0.808824	1	C	0.62451	A	0.37549
4175863|F|0-10:A>T-10:A>T	TGCAGCCGAAAGGGCGAAAACAATAATTATCTCATTCCCGAACAAAAATAAGAAATTTACATTTTCTTT	TGCAGCCGAAAGGGCGAAAACAATAATTATCTCATTCCCGAACAAAAATAAGAAATTTACATTTTCTTT	10:A>T	10	0.867647	1	G	0.70614	A	0.29386
4175872|F|0-26:G>A-26:G>A	TGCAGAATATAAAAATAAAATAACGAGCAGGTGACTCTGTTTGATTTACAGATCGGAAGAGCGGTTCAG	TGCAGAATATAAAAATAAAATAACGAGCAGGTGACTCTGTTTGATTTAC	26:G>A	26	0.8125	1	T	0.95902	C	0.04098
4175879|F|0-21:C>T-21:C>T	TGCAGCAAAAGGTTACCAAGTCAGTACCAAGACACCACACTATTTCTCAATTCAACACTTAGCCTAGCT	TGCAGCAAAAGGTTACCAAGTCAGTACCAAGACACCACACTATTTCTCAATTCAACACTTAGCCTAGCT	21:C>T	21	0.819853	1	G	0.95652	C	0.04348
4175881|F|0-15:C>A-15:C>A	TGCAGAGTTTAGGTGCTTTATCTACATTTTAGAATTCTGCAAGAGTCAAAATAGTTGACAAAATTTGTA	TGCAGAGTTTAGGTGCTTTATCTACATTTTAGAATTCTGCAAGAGTCAAAATAGTTGACAAAATTTGTA	15:C>A	15	0.813783	0.964375	T	0.77419	C	0.22581
4175890|F|0-21:T>C-21:T>C	TGCAGTTCTCTTCTTGTGAATTGCTTATCTGGGGAAATTCCAAAGCATTTAGGAAATTTTACCACTCTA	TGCAGTTCTCTTCTTGTGAATTGCTTATCTGGGGAAATTCCAAAGCATTTAGGAAATTTTACCACTCTA	21:T>C	21	0.801	1	A	0.77644	T	0.22356
4175906|F|0-17:T>A-17:T>A	TGCAGTTTTTAGTAGTGTGGTACCTGTCATGGCTTTACAGATCGGAAGAGCGGTTCAGCAGGAATGCCG	TGCAGTTTTTAGTAGTGTGGTACCTGTCATGGCTTTAC	17:T>A	17	0.819853	1	C	0.77347	T	0.22653
4175926|F|0-43:G>A-43:G>A	TGCAGAAACAACGATTCACAGAAGGAGGTGCTTTGACATTTGAGTCAGAGGTGAGTTATTCTTATTATC	TGCAGAAACAACGATTCACAGAAGGAGGTGCTTTGACATTTGAGTCAGAGGTGAGTTATTCTTATTATC	43:G>A	43	0.830882	1	A	0.80691	G	0.19309
4175934|F|0-16:G>A-16:G>A	TGCAGAGTGCTCTCACGTCTTTCACTTCCCATGCATAGCAGCCCACGTCAAGAAACACCGAAGCCACAC	TGCAGAGTGCTCTCACGTCTTTCACTTCCCATGCATAGCAGCCCACGTCAAGAAACACCGAAGCCACAC	16:G>A	16	0.827206	0.982759	T	0.78325	C	0.21675
4175935|F|0-39:C>A-39:C>A	TGCAGAACACAAAACACACCTGCTTTCAATAATCTCTAACATTTATAGTAATTGTTCAATTCTTGTTTT	TGCAGAACACAAAACACACCTGCTTTCAATAATCTCTAACATTTATAGTAATTGTTCAATTCTTGTTTT	39:C>A	39	0.878676	0.953125	C	0.77551	T	0.22449
4175945|F|0-10:C>A-10:C>A	TGCAGAAAGACATTGAGGGGGTGGAGAAAGCAATTACCCATGGTAGAAATCACCAATTTGAGCCCATAG	TGCAGAAAGACATTGAGGGGGTGGAGAAAGCAATTACCCATGGTAGAAATCACCAATTTGAGCCCATAG	10:C>A	10	0.807757	0.983871	T	0.78986	A	0.21014
4175952|F|0-7:A>G-7:A>G	TGCAGCTAGAACATGCTGGGGAGGGTTTTTCATCATGTTACAGATCGGAAGAGCGGTTCAGCAGGAATG	TGCAGCTAGAACATGCTGGGGAGGGTTTTTCATCATGTTAC	7:A>G	7	0.807904	1	C	0.79327	G	0.20673
4175954|F|0-24:G>C-24:G>C	TGCAGTAACTTCAGTGTAGTAAGCGACCGATGCAGATTCAGATGTCATTGCCAGTTTGTTGTCATATCT	TGCAGTAACTTCAGTGTAGTAAGCGACCGATGCAGATTCAGATGTCATTGCCAGTTTGTTGTCATATCT	24:G>C	24	0.933824	1	A	0.80048	G	0.19952
4176002|F|0-15:T>C-15:T>C	TGCAGAAGCTGCAATTTTTTTGGCATCATCTAGCACTGGATTCGGGCACCGTGCATCGAGACAGCCAGC	TGCAGAAGCTGCAATTTTTTTGGCATCATCTAGCACTGGATTCGGGCACCGTGCATCGAGACAGCCAGC	15:T>C	15	0.816176	1	T	0.86538	A	0.13462
4176020|F|0-43:T>G-43:T>G	TGCAGGTTGAAGGGAGGATGGAAAGGCTGCCAGATGCCTCACTTTTTCCTCCACACCTTTCAAAGTTGA	TGCAGGTTGAAGGGAGGATGGAAAGGCTGCCAGATGCCTCACTTTTTCCTCCACACCTTTCAAAGTTGA	43:T>G	43	0.963235	1	A	0.90338	T	0.09662
4176021|F|0-22:T>C-22:T>C	TGCAGTTACTTGATAAAAGAACTGAGATAATTGATATCAACAAGGAGGGATTTAGCATCTGTTTTTGAT	TGCAGTTACTTGATAAAAGAACTGAGATAATTGATATCAACAAGGAGGGATTTAGCATCTGTTTTTGAT	22:T>C	22	0.875	1	A	0.96087	C	0.03913
4176030|F|0-20:C>T-20:C>T	TGCAGAGGTAGGTATGCCAGCTTTTGGCACATCAAAATTTCTTGTATACATTCTATTTTTATATTTTAC	TGCAGAGGTAGGTATGCCAGCTTTTGGCACATCAAAATTTCTTGTATACATTCTATTTTTATATTTTAC	20:C>T	20	0.882353	1	C	0.96154	G	0.03846
4176032|F|0-64:T>G-64:T>G	TGCAGAGCAAACAACCCAGAGTGGTAATACAACTCTTCCACAACCTCATGCATCAACCACAAATTTGTG	TGCAGAGCAAACAACCCAGAGTGGTAATACAACTCTTCCACAACCTCATGCATCAACCACAAATTTGTG	64:T>G	64	0.819853	1	A	0.7662	G	0.2338
4176036|F|0-7:C>T-7:C>T	TGCAGTTCCGAGTTGTTTGGAGGATCTGTTTGGTGCACGACTCAAGAGAACTAGGTTTGTAGTATATAT	TGCAGTTCCGAGTTGTTTGGAGGATCTGTTTGGTGCACGACTCAAGAGAACTAGGTTTGTAGTATATAT	7:C>T	7	0.944853	1	T	0.56905	G	0.43095
4176042|F|0-19:T>C-19:T>C	TGCAGTTATTCAATACTCATAAAGTCAAAAGAAGAAAACAACAAATTTCGAAAGAATTTGTTTCAGGTC	TGCAGTTATTCAATACTCATAAAGTCAAAAGAAGAAAACAACAAATTTCGAAAGAATTTGTTTCAGGTC	19:T>C	19	0.860294	1	G	0.91009	T	0.08991
4176053|F|0-54:T>A-54:T>A	TGCAGGGTTCAAGTTCAACATAGATCCAAGTCAATCATTTGCACACACGCACACTCTCTCTCTCTCTCT	TGCAGGGTTCAAGTTCAACATAGATCCAAGTCAATCATTTGCACACACGCACACTCTCTCTCTCTCTCT	54:T>A	54	0.801471	1	C	0.98832	T	0.01168
4176064|F|0-49:T>G-49:T>G	TGCAGCTCTGGAATTTTCCTGGAAATCAATCAATCCCTGCGCGTATGCCTAAATCTAGTTACAGATCGG	TGCAGCTCTGGAATTTTCCTGGAAATCAATCAATCCCTGCGCGTATGCCTAAATCTAGTTAC	49:T>G	49	0.807684	1	C	0.57609	A	0.42391
4176067|F|0-22:A>G-22:A>G	TGCAGCATGAAATTTTGTGGAGAGCTGCTTTGATTACAGATCGGAAGAGCGGTTCAGCAGGAATGCCGA	TGCAGCATGAAATTTTGTGGAGAGCTGCTTTGATTAC	22:A>G	22	0.871324	0.984375	A	0.60277	G	0.39723
4176079|F|0-8:T>A-8:T>A	TGCAGGTGTAATGGTTCAGGTGACTACATCAATTATCAAATTAGATATGAAAAGGCCTATTATCTATCA	TGCAGGTGTAATGGTTCAGGTGACTACATCAATTATCAAATTAGATATGAAAAGGCCTATTATCTATCA	8:T>A	8	0.919118	1	C	0.59813	T	0.40187
4176088|F|0-64:C>T-64:C>T	TGCAGCTAAAGTCAGAACCACCATTTTCAAATTGAGATGCAACATTCAACATGCTTGTAAGTGTCAGGC	TGCAGCTAAAGTCAGAACCACCATTTTCAAATTGAGATGCAACATTCAACATGCTTGTAAGTGTCAGGC	64:C>T	64	0.900735	1	C	0.58266	T	0.41734
4176094|F|0-16:A>G-16:A>G	TGCAGAAACAGTTGAGACCTTACATGGAATCCATGACTCCACTCCCTGGAATCTATGACCCCGATTTCA	TGCAGAAACAGTTGAGACCTTACATGGAATCCATGACTCCACTCCCTGGAATCTATGACCCCGATTTCA	16:A>G	16	0.834559	1	C	0.61618	T	0.38382
4176108|F|0-56:A>T-56:A>T	TGCAGTGTACGGTGATGCATCAAATTTAGGAACTTCAATTAGGAATTATATACCAAAATCAAAATGGAT	TGCAGTGTACGGTGATGCATCAAATTTAGGAACTTCAATTAGGAATTATATACCAAAATCAAAATGGAT	56:A>T	56	0.863971	1	T	0.60682	C	0.39318
4176117|F|0-19:C>T-19:C>T	TGCAGCAAAGGCAGAGCATCCTGAGTGGGATCTGCCAGATAATGCTGGGGAATCGAACGATATACCGGA	TGCAGCAAAGGCAGAGCATCCTGAGTGGGATCTGCCAGATAATGCTGGGGAATCGAACGATATACCGGA	19:C>T	19	0.926471	1	C	0.62385	T	0.37615
4176125|F|0-11:G>C-11:G>C	TGCAGTTAGAAGAGTAACATCAGCAGTCAAAGTAAAGTGCACCAACACCCCAAGGATAGCTGGAACTTG	TGCAGTTAGAAGAGTAACATCAGCAGTCAAAGTAAAGTGCACCAACACCCCAAGGATAGCTGGAACTTG	11:G>C	11	0.882353	1	T	0.71596	C	0.28404
4176172|F|0-64:T>A-64:T>A	TGCAGGTAAGAACTTATCAACTACATATGTTTTTTATTCTATTCTATAAGAGCATACTGAATCGTTACA	TGCAGGTAAGAACTTATCAACTACATATGTTTTTTATTCTATTCTATAAGAGCATACTGAATCGTTACA	64:T>A	64	0.80761	1	G	0.73843	T	0.26157
4176187|F|0-22:C>T-22:C>T	TGCAGTTTCTAGTTTGTTATTTCATCTTGTACTTAGTTTCGTTGTTATTCTTAGGCGGAAATAGGATTG	TGCAGTTTCTAGTTTGTTATTTCATCTTGTACTTAGTTTCGTTGTTATTCTTAGGCGGAAATAGGATTG	22:C>T	22	0.807757	1	C	0.77934	T	0.22066
4176189|F|0-7:T>C-7:T>C	TGCAGTCTGATTTCCAAATGGGAACAATATGCCATAATCAAATGTTCCCTGAATATACCTTACCACATG	TGCAGTCTGATTTCCAAATGGGAACAATATGCCATAATCAAATGTTCCCTGAATATACCTTACCACATG	7:T>C	7	0.819853	1	G	0.80698	A	0.19302
4176195|F|0-8:A>T-8:A>T	TGCAGGCTATTCTCAATTACAGATCATGCTTTTAGTATCGTTTTTCTGAGTGGGGTCTCTCTATCTTAT	TGCAGGCTATTCTCAATTACAGATCATGCTTTTAGTATCGTTTTTCTGAGTGGGGTCTCTCTATCTTAT	8:A>T	8	0.849265	1	C	0.92534	T	0.07466
4176206|F|0-21:A>G-21:A>G	TGCAGTTATGTAGAGCTCATGATCTTGTTCTTGAAAAGAGCCACATTGTTTAGGGAACAAAGGTGTTTA	TGCAGTTATGTAGAGCTCATGATCTTGTTCTTGAAAAGAGCCACATTGTTTAGGGAACAAAGGTGTTTA	21:A>G	21	0.882353	1	A	0.90845	G	0.09155
4176228|F|0-39:G>T-39:G>T	TGCAGATAAAACATGGCTTTATAATTTGACTCTTAGGGAGATATATAAGTCTTGAATAGAAGTAAAATA	TGCAGATAAAACATGGCTTTATAATTTGACTCTTAGGGAGATATATAAGTCTTGAATAGAAGTAAAATA	39:G>T	39	0.889706	1	T	0.97189	C	0.02811
4176229|F|0-18:G>A-18:G>A	TGCAGTCACCAAATCAAAGCCATAACACATCAAAATGCATACAAGTTTTCAATTTACAGATCGGAAGAG	TGCAGTCACCAAATCAAAGCCATAACACATCAAAATGCATACAAGTTTTCAATTTAC	18:G>A	18	0.849265	1	T	0.98655	A	0.01345
4176231|F|0-47:G>T-47:G>T	TGCAGAACTATTGACAGTGTGGTTGTTCGTTATGGAAATGGAACAATGAAAAGCTTTGCAGGGAGTGGA	TGCAGAACTATTGACAGTGTGGTTGTTCGTTATGGAAATGGAACAATGAAAAGCTTTGCAGGGAGTGGA	47:G>T	47	0.807647	1	T	0.98058	G	0.01942
4176233|F|0-39:G>A-39:G>A	TGCAGAACACAGATTAGAAGTACTAAAAAATAAGAAACAGAATGCACGACAAGGAAAACAGAATGCACG	TGCAGAACACAGATTAGAAGTACTAAAAAATAAGAAACAGAATGCACGACAAGGAAAACAGAATGCACG	39:G>A	39	0.80761	1	G	0.97805	T	0.02195
4176238|F|0-27:A>G-27:A>G	TGCAGCAAGGAAGGGAATGACAGAATTAGTAATAATGGAATGAAATTGACAGCTTGCTAAAATATCTTA	TGCAGCAAGGAAGGGAATGACAGAATTAGTAATAATGGAATGAAATTGACAGCTTGCTAAAATATCTTA	27:A>G	27	0.800676	0.979167	T	0.78947	G	0.21053
4176241|F|0-9:G>C-9:G>C	TGCAGAGTTGATCCATATGACTCTTCCTCTTTTCAGGCGATTTTTTTGTCTTTCAATTGTTTTACAGAT	TGCAGAGTTGATCCATATGACTCTTCCTCTTTTCAGGCGATTTTTTTGTCTTTCAATTGTTTTAC	9:G>C	9	0.800676	1	A	0.97907	C	0.02093
4176245|F|0-11:G>A-11:G>A	TGCAGCCTCTCGGCCGGATGCAGGTTCAAATGCCGGTGCAGAACGTGCTCAGGGTACAGGAGATGGTCA	TGCAGCCTCTCGGCCGGATGCAGGTTCAAATGCCGGTGCAGAACGTGCTCAGGGTACAGGAGATGGTCA	11:G>A	11	0.800676	1	G	0.98193	A	0.01807
4176247|F|0-20:T>C-20:T>C	TGCAGAAACTAGTTATGTCGTGTAAATGGAGCAGACTTTCACAAACAAAACTACTTCCTTTACAGATCG	TGCAGAAACTAGTTATGTCGTGTAAATGGAGCAGACTTTCACAAACAAAACTACTTCCTTTAC	20:T>C	20	0.808824	1	G	0.96887	T	0.03113
4176269|F|0-33:T>C-33:T>C	TGCAGAAATGTATCTATTCTCCTGTTCCAGGCATTAGGTGCTTGTTTCAAGCCATATAGAGCCTTCTTT	TGCAGAAATGTATCTATTCTCCTGTTCCAGGCATTAGGTGCTTGTTTCAAGCCATATAGAGCCTTCTTT	33:T>C	33	0.80761	1	C	0.97046	G	0.02954
4176278|F|0-29:A>T-29:A>T	TGCAGTTAGGCTTCAGCTCCCAGAAAAAGAGTTTACAGATCGGAAGAGCGGTTCAGCAGGAATGCCGAG	TGCAGTTAGGCTTCAGCTCCCAGAAAAAGAGTTTAC	29:A>T	29	0.886029	1	A	0.74681	C	0.25319
4176284|F|0-11:C>T-11:C>T	TGCAGTGTGAACTGAATAAAGCAATAGGTTGGTTTGATATGATATTTATTAGAAGTCGATTCATCATTG	TGCAGTGTGAACTGAATAAAGCAATAGGTTGGTTTGATATGATATTTATTAGAAGTCGATTCATCATTG	11:C>T	11	0.813783	0.964375	A	0.76395	G	0.23605
4176287|F|0-5:G>A-5:G>A	TGCAGGAGAAGCTGAGGCTGTGACAGCCATAGAATGTTCAGGACATGGAACAGCGTACCTAGATGGTCT	TGCAGGAGAAGCTGAGGCTGTGACAGCCATAGAATGTTCAGGACATGGAACAGCGTACCTAGATGGTCT	5:G>A	5	0.807904	1	T	0.81277	G	0.18723
4176307|F|0-29:G>A-29:G>A	TGCAGTGATCACAGAAACCAGTCAGGCATGAGAAATCCTAGGGAAAATCAAACTGAATAAAAGTAATTG	TGCAGTGATCACAGAAACCAGTCAGGCATGAGAAATCCTAGGGAAAATCAAACTGAATAAAAGTAATTG	29:G>A	29	0.867647	1	C	0.692	T	0.308
4176307|F|0-66:T>C-66:T>C	TGCAGTGATCACAGAAACCAGTCAGGCATGAGAAATCCTAGGGAAAATCAAACTGAATAAAAGTAATTG	TGCAGTGATCACAGAAACCAGTCAGGCATGAGAAATCCTAGGGAAAATCAAACTGAATAAAAGTAATTG	66:T>C	66	0.807684	1	A	0.68421	T	0.31579
4176316|F|0-28:A>G-28:A>G	TGCAGAAAATTTGGATGTTCTTCACACAAAATAAATCAAAATTACCGAATAAAGTTCCCAGATACTTGA	TGCAGAAAATTTGGATGTTCTTCACACAAAATAAATCAAAATTACCGAATAAAGTTCCCAGATACTTGA	28:A>G	28	0.878676	1	C	0.69608	T	0.30392
4176325|F|0-25:C>T-25:C>T	TGCAGGAAGAAAACAGAAAGTACATCAGTTTCAACTTCACTCTTTTCTGGTGGGATGATAACAGAAATT	TGCAGGAAGAAAACAGAAAGTACATCAGTTTCAACTTCACTCTTTTCTGGTGGGATGATAACAGAAATT	25:C>T	25	0.834559	0.967742	C	0.7008	T	0.2992
4176354|F|0-15:T>G-15:T>G	TGCAGTTTTTGTTGCTGTGTGTGTGGACTAGAAGACTGATGGAGAATATCGAGTGAAGTTGTAAAGGAT	TGCAGTTTTTGTTGCTGTGTGTGTGGACTAGAAGACTGATGGAGAATATCGAGTGAAGTTGTAAAGGAT	15:T>G	15	0.952206	1	T	0.89906	A	0.10094
4176367|F|0-13:A>G-13:A>G	TGCAGAGATGATAAGGTCATTGGTTTTGCTTTGTGTGTAGTCTTTGGACTGTTAGATACGAATGATATT	TGCAGAGATGATAAGGTCATTGGTTTTGCTTTGTGTGTAGTCTTTGGACTGTTAGATACGAATGATATT	13:A>G	13	0.856618	1	G	0.72594	A	0.27406
4176369|F|0-32:T>G-32:T>G	TGCAGTTTGCTAATTTTTTCTTAGGAGTATCATAGGGGACTACAACTTTCTGTTCACACAATAGTGATG	TGCAGTTTGCTAATTTTTTCTTAGGAGTATCATAGGGGACTACAACTTTCTGTTCACACAATAGTGATG	32:T>G	32	0.875	1	A	0.9877	G	0.0123
4176373|F|0-30:G>T-30:G>T	TGCAGCCCAGATCAAATTCTCAGCCCCAACGGCAAATGTGGATATCCATATACAGGAACTTTGACTAGC	TGCAGCCCAGATCAAATTCTCAGCCCCAACGGCAAATGTGGATATCCATATACAGGAACTTTGACTAGC	30:G>T	30	0.797794	1	T	0.975	C	0.025
4176373|F|0-64:C>A-64:C>A	TGCAGCCCAGATCAAATTCTCAGCCCCAACTGCAAATGTGGATATCCATATACAGGAACTTTGACTAGC	TGCAGCCCAGATCAAATTCTCAGCCCCAACTGCAAATGTGGATATCCATATACAGGAACTTTGACTAGC	64:C>A	64	0.813783	1	G	0.90141	A	0.09859
4176383|F|0-56:T>C-56:T>C	TGCAGAATGTGGCCCACGTTGCACAGGTAGATGTTCAAATACGCAATACAAGAAACTGTCGATGTTTGG	TGCAGAATGTGGCCCACGTTGCACAGGTAGATGTTCAAATACGCAATACAAGAAACTGTCGATGTTTGG	56:T>C	56	0.845588	1	C	0.62745	G	0.37255
4176399|F|0-46:C>T-46:C>T	TGCAGATAGAGTTCATAAACTCCAAAATCAAAAAACCATATATGCGCGTGTATTTATTTATGTCAAATT	TGCAGATAGAGTTCATAAACTCCAAAATCAAAAAACCATATATGCGCGTGTATTTATTTATGTCAAATT	46:C>T	46	0.856618	1	G	0.64192	A	0.35808
4176419|F|0-41:C>A-41:C>A	TGCAGTATACTCCTTCTACAAATGCACTACAGGTTACGAAACTTGTGATCTCCTGTTCCAAGGAATGAA	TGCAGTATACTCCTTCTACAAATGCACTACAGGTTACGAAACTTGTGATCTCCTGTTCCAAGGAATGAA	41:C>A	41	0.852941	1	C	0.644	T	0.356
4176420|F|0-19:A>G-19:A>G	TGCAGAATAATTTTGTAATATCCTCCAACATGTGCTAGGTTGTTTCTCAATCACAATTTTGTAATGCTA	TGCAGAATAATTTTGTAATATCCTCCAACATGTGCTAGGTTGTTTCTCAATCACAATTTTGTAATGCTA	19:A>G	19	0.897059	1	C	0.87052	A	0.12948
4176422|F|0-46:T>C-46:T>C	TGCAGACTGACATTTGAGATAAAATGTGTCAAATTTTGTAAACAACTCAAACGTCAATCCGAAACGTTG	TGCAGACTGACATTTGAGATAAAATGTGTCAAATTTTGTAAACAACTCAAACGTCAATCCGAAACGTTG	46:T>C	46	0.819853	1	A	0.87611	G	0.12389
4176427|F|0-19:A>C-19:A>C	TGCAGAAGATTCACAACAAAAAAAAATGTCAGTCAGAATAACATGCACCTCATGAATCATTGGATAAAT	TGCAGAAGATTCACAACAAAAAAAAATGTCAGTCAGAATAACATGCACCTCATGAATCATTGGATAAAT	19:A>C	19	0.889706	1	T	0.87234	C	0.12766
4176432|F|0-17:C>A-17:C>A	TGCAGGCTTGAGAAGACCGACCCGGTTTCCGAGGATGCCGTGATGATGAAGATATTGCAGGTTTTACAG	TGCAGGCTTGAGAAGACCGACCCGGTTTCCGAGGATGCCGTGATGATGAAGATATTGCAGGTTTTACAG	17:C>A	17	0.845588	1	G	0.86596	A	0.13404
4176472|F|0-9:A>G-9:A>G	TGCAGATACACGCCTGCTTTTCTGCACCACAGGTGTTTTACTTCGGCACTTGGTAATATTTCATTCCTC	TGCAGATACACGCCTGCTTTTCTGCACCACAGGTGTTTTACTTCGGCACTTGGTAATATTTCATTCCTC	9:A>G	9	0.813783	1	T	0.88443	G	0.11557
4176478|F|0-15:A>G-15:A>G	TGCAGGTTTTGATGTACCATCCAGATGAGCAAGATCCTTTTCCAAATATTTCACTAAAGCCAGATGATT	TGCAGGTTTTGATGTACCATCCAGATGAGCAAGATCCTTTTCCAAATATTTCACTAAAGCCAGATGATT	15:A>G	15	0.830882	1	C	0.93541	A	0.06459
4176482|F|0-65:T>C-65:T>C	TGCAGAGAAGAAAACAAAGTTTGTGATGTCAAACAAGATATGATGGTTTGCACATTACTGTCACATAAT	TGCAGAGAAGAAAACAAAGTTTGTGATGTCAAACAAGATATGATGGTTTGCACATTACTGTCACATAAT	65:T>C	65	0.805147	1	G	0.90583	A	0.09417
4176494|F|0-52:C>T-52:C>T	TGCAGGCAAAAAATGTATAGTTTTGTTTCGAATCTAATGTATTTTGACATAGCATTATAAAATTGTTTT	TGCAGGCAAAAAATGTATAGTTTTGTTTCGAATCTAATGTATTTTGACATAGCATTATAAAATTGTTTT	52:C>T	52	0.919118	1	A	0.91093	G	0.08907
4176495|F|0-66:T>C-66:T>C	TGCAGTTGTATCTGTTGATGCTACAAGCATGTCCTGCATACAGAAACCAAACCCATTTGTTTTTTTTTT	TGCAGTTGTATCTGTTGATGCTACAAGCATGTCCTGCATACAGAAACCAAACCCATTTGTTTTTTTTTT	66:T>C	66	0.948529	1	G	0.90889	A	0.09111
4176513|F|0-14:G>A-14:G>A	TGCAGCCTCTTGCAGAGCTAGAACAGCATGGCTCTGGAAACGAAGATCAGTCTGAAAACATAAAAACAT	TGCAGCCTCTTGCAGAGCTAGAACAGCATGGCTCTGGAAACGAAGATCAGTCTGAAAACATAAAAACAT	14:G>A	14	0.817721	1	A	0.91379	C	0.08621
4176519|F|0-35:G>A-35:G>A	TGCAGTGTTGTCTATTTTGTTATCCAATTATACGTGGTGGAAGGTTTTTTGCATTTTAGAGATGATGAT	TGCAGTGTTGTCTATTTTGTTATCCAATTATACGTGGTGGAAGGTTTTTTGCATTTTAGAGATGATGAT	35:G>A	35	0.835368	1	T	0.92735	A	0.07265
4176541|F|0-33:T>C-33:T>C	TGCAGAAACTGGAACTTACCGTTGGATGGCACCTGAGGTGTGTTGTGCCTTCTCAACAAGATTTTATCA	TGCAGAAACTGGAACTTACCGTTGGATGGCACCTGAGGTGTGTTGTGCCTTCTCAACAAGATTTTATCA	33:T>C	33	0.835368	1	A	0.98018	G	0.01982
4176543|F|0-6:A>G-6:A>G	TGCAGTACAAAAATGCACCAGGAAACAAAGCCAACAATCTAATTCTAGGCTTTTACAGATCGGAAGAGC	TGCAGTACAAAAATGCACCAGGAAACAAAGCCAACAATCTAATTCTAGGCTTTTAC	6:A>G	6	0.889706	1	T	0.98058	A	0.01942
4176544|F|0-41:T>A-41:T>A	TGCAGTTCAGCTTCAACATTTCATACATGCCAAAAACAGTTTATTACAGATCGGAAGAGCGGTTCAGCA	TGCAGTTCAGCTTCAACATTTCATACATGCCAAAAACAGTTTATTAC	41:T>A	41	0.813783	1	G	0.98765	T	0.01235
4176555|F|0-67:G>T-67:G>T	TGCAGATTTCTTATTCATTGTGACTCATAATATTTTTACTGTTCCAGTTCAAATGCCAACAACAATAGC	TGCAGATTTCTTATTCATTGTGACTCATAATATTTTTACTGTTCCAGTTCAAATGCCAACAACAATAGC	67:G>T	67	0.904412	1	G	0.95411	A	0.04589
4176568|F|0-35:C>T-35:C>T	TGCAGTAGGGTTGCAACTTTTGCAGGTATGTAAAGCCAAATATGAAAATCTGCTACAACGATATTCTGG	TGCAGTAGGGTTGCAACTTTTGCAGGTATGTAAAGCCAAATATGAAAATCTGCTACAACGATATTCTGG	35:C>T	35	0.889706	1	A	0.5393	G	0.4607
4176575|F|0-11:C>G-11:C>G	TGCAGTGTGCACTCATTTTCCCAGCAAACATTAGCAAATGGTAATGGGTTGTCATACTGACTGGTAGTT	TGCAGTGTGCACTCATTTTCCCAGCAAACATTAGCAAATGGTAATGGGTTGTCATACTGACTGGTAGTT	11:C>G	11	0.845588	0.963871	A	0.55854	C	0.44146
4176576|F|0-19:A>T-19:A>T	TGCAGCATAATTCTTCCAAATATATTTTTTTTCACATGATATAAGCTGGGCTAGTTCGTTTTATGAAAG	TGCAGCATAATTCTTCCAAATATATTTTTTTTCACATGATATAAGCTGGGCTAGTTCGTTTTATGAAAG	19:A>T	19	0.915441	1	C	0.58964	T	0.41036
4176588|F|0-66:T>C-66:T>C	TGCAGAAAGAAAACGTGAGGTCCAAGGAACAAATTTCCCTTTTACTCCTATGGTAAGTTGATGTGGTGA	TGCAGAAAGAAAACGTGAGGTCCAAGGAACAAATTTCCCTTTTACTCCTATGGTAAGTTGATGTGGTGA	66:T>C	66	0.900735	1	C	0.72436	T	0.27564
4176592|F|0-62:T>C-62:T>C	TGCAGATGTTGAGGAAGTAGATAGGAGAGTTCAAGAATATGAACAAGGTATGCACATTTTTTTTACAGA	TGCAGATGTTGAGGAAGTAGATAGGAGAGTTCAAGAATATGAACAAGGTATGCACATTTTTTTTACAGA	62:T>C	62	0.900735	1	T	0.73182	C	0.26818
4176598|F|0-40:G>A-40:G>A	TGCAGAAGGAACTTCCATCACCTCTGGTCTCGATGGACTCGGCACCATTTCTGTTGCAAAGTTACAGAT	TGCAGAAGGAACTTCCATCACCTCTGGTCTCGATGGACTCGGCACCATTTCTGTTGCAAAGTTAC	40:G>A	40	0.813783	1	A	0.87215	C	0.12785
4176619|F|0-7:G>T-7:G>T	TGCAGGTGAATCTCTCTCTATTGTTTCCGGGTCAAGTGCTTGTTTTGTTTTTTATTTGGGTCTTGCAAA	TGCAGGTGAATCTCTCTCTATTGTTTCCGGGTCAAGTGCTTGTTTTGTTTTTTATTTGGGTCTTGCAAA	7:G>T	7	0.841912	1	G	0.87551	A	0.12449
4176621|F|0-16:T>C-16:T>C	TGCAGACCTAATTCATTTGCTAACTTTGAAGCAATAAAATTATGACTGGCCCCCGCTATCGATTACAGA	TGCAGACCTAATTCATTTGCTAACTTTGAAGCAATAAAATTATGACTGGCCCCCGCTATCGATTACAGA	16:T>C	16	0.849265	1	G	0.97	A	0.03
4176630|F|0-6:T>A-6:T>A	TGCAGCTTTTATGCAACACCTTATCCTGTACTTCTGGAATCGGTTTGAGGTAACCAGCGATCACTATTG	TGCAGCTTTTATGCAACACCTTATCCTGTACTTCTGGAATCGGTTTGAGGTAACCAGCGATCACTATTG	6:T>A	6	0.955882	0.987179	T	0.58134	G	0.41866
4176640|F|0-5:T>G-5:T>G	TGCAGTAACGAAACCTCATTGATAATACCGTCCTCACAATTACCAAATTGTCCTTCTCGACAGTGTAGT	TGCAGTAACGAAACCTCATTGATAATACCGTCCTCACAATTACCAAATTGTCCTTCTCGACAGTGTAGT	5:T>G	5	0.813783	1	G	0.66422	A	0.33578
4176648|F|0-8:T>A-8:T>A	TGCAGCTTTATAATAACCCAACCTACCACTACTACACATCGGACACAGTGCAAACAACACTTTTACAGA	TGCAGCTTTATAATAACCCAACCTACCACTACTACACATCGGACACAGTGCAAACAACACTTTTACAGA	8:T>A	8	0.830882	1	G	0.73696	C	0.26304
4176655|F|0-33:A>C-33:A>C	TGCAGAAAATTTGGGGGAAAAACTTATACAATGATTTGATAGGAATTGTATTTACAGATCGGAAGAGCG	TGCAGAAAATTTGGGGGAAAAACTTATACAATGATTTGATAGGAATTGTATTTAC	33:A>C	33	0.805147	1	A	0.87327	G	0.12673
4176659|F|0-14:A>T-14:A>T	TGCAGCAAGGATTTATTTTTTTTCAATGAATGGTATATTTGCACGTTATTCAGGTATTCACCGACATAT	TGCAGCAAGGATTTATTTTTTTTCAATGAATGGTATATTTGCACGTTATTCAGGTATTCACCGACATAT	14:A>T	14	0.823529	1	C	0.92118	T	0.07882
4176666|F|0-13:C>T-13:C>T	TGCAGAATTTTGGCCAACTTTGCACTCGCATAACTTTTACAGATCGGAAGAGCGGTTCAGCAGGAATGC	TGCAGAATTTTGGCCAACTTTGCACTCGCATAACTTTTAC	13:C>T	13	0.834559	1	G	0.6343	T	0.3657
4176666|F|0-27:G>C-27:G>C	TGCAGAATTTTGGCCAACTTTGCACTCGCATAACTTTTACAGATCGGAAGAGCGGTTCAGCAGGAATGC	TGCAGAATTTTGGCCAACTTTGCACTCGCATAACTTTTAC	27:G>C	27	0.813783	0.953548	C	0.98945	T	0.01055
4176668|F|0-32:C>T-32:C>T	TGCAGTGTTTCAGGATATGAATATTGAAAAATCTGTTGTACACTATGTTTGAATAATAAAATATTATAT	TGCAGTGTTTCAGGATATGAATATTGAAAAATCTGTTGTACACTATGTTTGAATAATAAAATATTATAT	32:C>T	32	0.807647	1	C	0.5119	T	0.4881
4176672|F|0-13:G>A-13:G>A	TGCAGAAGCCATCGCTGATGACAAGAGTGCTGGTCGTGAAGAAGCCATCTCTGATAATAAGAGTGTTGA	TGCAGAAGCCATCGCTGATGACAAGAGTGCTGGTCGTGAAGAAGCCATCTCTGATAATAAGAGTGTTGA	13:G>A	13	0.849265	1	C	0.502	T	0.498
4176680|F|0-46:G>T-46:G>T	TGCAGTACATCCAATCCAAGTCCAAGGAAACAAATAAAAAATGCGTGCGTAAGAGAATTCATGTAAAAT	TGCAGTACATCCAATCCAAGTCCAAGGAAACAAATAAAAAATGCGTGCGTAAGAGAATTCATGTAAAAT	46:G>T	46	0.985294	1	T	0.77593	C	0.22407
4176691|F|0-49:G>A-49:G>A	TGCAGAGTTATGAACAAAATGACACCACAGAATTAGTGAATGGAAATTAGAGGAGAAAAAGGGTAGCAA	TGCAGAGTTATGAACAAAATGACACCACAGAATTAGTGAATGGAAATTAGAGGAGAAAAAGGGTAGCAA	49:G>A	49	0.827206	1	T	0.98253	C	0.01747
4176715|F|0-6:A>G-6:A>G	TGCAGCATCGCTTTTATATTTTATGACAGTTTTACCCTTATATGAAACTTGTGATCAGCTCCAGAACTT	TGCAGCATCGCTTTTATATTTTATGACAGTTTTACCCTTATATGAAACTTGTGATCAGCTCCAGAACTT	6:A>G	6	0.852941	1	T	0.98276	C	0.01724
4176716|F|0-50:T>C-50:T>C	TGCAGTCACTTCAGTCCTTGCCTCTTCATATGTGTCAACTTCTCCAGCCATACCTAACCCTATTGCACA	TGCAGTCACTTCAGTCCTTGCCTCTTCATATGTGTCAACTTCTCCAGCCATACCTAACCCTATTGCACA	50:T>C	50	0.944853	0.954286	A	0.98333	G	0.01667
4176725|F|0-21:T>C-21:T>C	TGCAGTCATTCACAGTCAATTTGGCCAAGTCACTGAAACAGAGGTCGGAGATATGCACTGAGCCATGCC	TGCAGTCATTCACAGTCAATTTGGCCAAGTCACTGAAACAGAGGTCGGAGATATGCACTGAGCCATGCC	21:T>C	21	0.974265	1	T	0.6299	C	0.3701
4176736|F|0-47:C>G-47:C>G	TGCAGAGGGAAGACAGAGTAAATCACTGGAAACCATATGGGGACTTTCGAGACAGTGGATCATTGAAAC	TGCAGAGGGAAGACAGAGTAAATCACTGGAAACCATATGGGGACTTTCGAGACAGTGGATCATTGAAAC	47:C>G	47	0.8125	1	A	0.96696	G	0.03304
4176758|F|0-7:A>T-7:A>T	TGCAGCGATTGAATGAACGGTGGTATTGAAGTATTATGAAAGTTGTTTCCACTCAAATCTAAATAAGTC	TGCAGCGATTGAATGAACGGTGGTATTGAAGTATTATGAAAGTTGTTTCCACTCAAATCTAAATAAGTC	7:A>T	7	0.801471	0.954643	T	0.51422	G	0.48578
4176763|F|0-51:T>A-51:T>A	TGCAGTATATTCTCGGAATCGTTGTTTCCGTCTTGTTCTCTCTTCAAAAGCTGGAAAAAGTTCAGTTCT	TGCAGTATATTCTCGGAATCGTTGTTTCCGTCTTGTTCTCTCTTCAAAAGCTGGAAAAAGTTCAGTTCT	51:T>A	51	0.922794	1	T	0.52789	C	0.47211
4176799|F|0-68:T>C-68:T>C	TGCAGAAGTACTGAGATGCGATAAATTTTCTCTTCCTAATAAAGTAGTTATAGGTTTGGTCCAGTAGGT	TGCAGAAGTACTGAGATGCGATAAATTTTCTCTTCCTAATAAAGTAGTTATAGGTTTGGTCCAGTAGGT	68:T>C	68	0.808824	1	A	0.50213	C	0.49787
4176809|F|0-18:A>T-18:A>T	TGCAGTTGTCCTCATTTCACGATTTTTGCTTACGAAATAATTTTACAGATCGGAAGAGCGGTTCAGCAG	TGCAGTTGTCCTCATTTCACGATTTTTGCTTACGAAATAATTTTAC	18:A>T	18	0.915441	0.984375	T	0.51942	C	0.48058
4176816|F|0-9:T>C-9:T>C	TGCAGAATTTCACTTACCTCACCTGATACCCAATTGGCCAATTTTTATCCTCACTCTCAAAACAGCGGA	TGCAGAATTTCACTTACCTCACCTGATACCCAATTGGCCAATTTTTATCCTCACTCTCAAAACAGCGGA	9:T>C	9	0.893382	1	C	0.5751	A	0.4249
4176818|F|0-32:A>G-32:A>G	TGCAGGAAGAATTGAAATAACTTCTACATTGAAATCTTGATAACTCCAGTTCATACCCATTACTCAAGT	TGCAGGAAGAATTGAAATAACTTCTACATTGAAATCTTGATAACTCCAGTTCATACCCATTACTCAAGT	32:A>G	32	0.852941	1	A	0.59149	T	0.40851
4176855|F|0-66:C>A-66:C>A	TGCAGACAGACCAGAAATACTAAAAATGCCAATATGATATAAGACTCATTCTCTTCTCATTCTTTACAG	TGCAGACAGACCAGAAATACTAAAAATGCCAATATGATATAAGACTCATTCTCTTCTCATTCTTTACAG	66:C>A	66	0.808824	1	C	0.5856	T	0.4144
4176855|F|0-8:G>T-8:G>T	TGCAGACAGACCAGAAATACTAAAAATGCCAATATGATATAAGACTCATTCTCTTCTCATTCTTTACAG	TGCAGACAGACCAGAAATACTAAAAATGCCAATATGATATAAGACTCATTCTCTTCTCATTCTTTACAG	8:G>T	8	0.8125	1	G	0.76818	A	0.23182
4176856|F|0-54:A>G-54:A>G	TGCAGCTATAACAAGGTTGTTACAGTGATAATGACATGCAAGAAGCTATAACCAATAGTGTCTTACAGA	TGCAGCTATAACAAGGTTGTTACAGTGATAATGACATGCAAGAAGCTATAACCAATAGTGTCTTACAGA	54:A>G	54	0.817794	1	C	0.80695	T	0.19305
4176871|F|0-25:T>G-25:T>G	TGCAGTTATGTTTTTACTGAACTTTTTAGAGTGTTATTGCTAAATACTTTTTTTACAGATCGGAAGAGC	TGCAGTTATGTTTTTACTGAACTTTTTAGAGTGTTATTGCTAAATACTTTTTTTAC	25:T>G	25	0.908088	0.981481	G	0.81542	A	0.18458
4176877|F|0-39:C>T-39:C>T	TGCAGTAAATGGAGCACTTGTTATCAAAGGTAAGAATAACATTATCAAGAGACAGATGCAAATGTATTT	TGCAGTAAATGGAGCACTTGTTATCAAAGGTAAGAATAACATTATCAAGAGACAGATGCAAATGTATTT	39:C>T	39	0.966912	1	A	0.82273	T	0.17727
4176884|F|0-37:A>G-37:A>G	TGCAGTTTGAACATGTTTCTAAATCCTGGGTAATTCTAAAATTGTTGGAGTAAATATTACAGATCGGAA	TGCAGTTTGAACATGTTTCTAAATCCTGGGTAATTCTAAAATTGTTGGAGTAAATATTAC	37:A>G	37	0.941176	1	A	0.53125	G	0.46875
4176886|F|0-5:G>A-5:G>A	TGCAGGCGCGGATCCAATAATACTCTAAATCCATCTATCACAAAAATTTTATACTTTTATGATTTATCA	TGCAGGCGCGGATCCAATAATACTCTAAATCCATCTATCACAAAAATTTTATACTTTTATGATTTATCA	5:G>A	5	0.904412	1	A	0.59259	T	0.40741
4176925|F|0-5:C>T-5:C>T	TGCAGCAACGAAACAGAATTGTTCCAATGCCATGAATAAACTACCATACAGAAACTACCTTGAACAGGT	TGCAGCAACGAAACAGAATTGTTCCAATGCCATGAATAAACTACCATACAGAAACTACCTTGAACAGGT	5:C>T	5	0.817721	0.951538	C	0.5814	T	0.4186
4176934|F|0-14:G>A-14:G>A	TGCAGGTGCTGACCGGTTACTGAAACTGCCATAAATGGTGCTATTAGCTGTTACAATTTTACAAGGATA	TGCAGGTGCTGACCGGTTACTGAAACTGCCATAAATGGTGCTATTAGCTGTTACAATTTTACAAGGATA	14:G>A	14	0.807757	1	A	0.61765	G	0.38235
4176955|F|0-27:G>A-27:G>A	TGCAGAGATATACAGGTATAGAGTGCCGTCATGCATTACGGTTTCTGCTGACATTTCAGAATTTTTTTC	TGCAGAGATATACAGGTATAGAGTGCCGTCATGCATTACGGTTTCTGCTGACATTTCAGAATTTTTTTC	27:G>A	27	0.835368	0.978261	C	0.60938	T	0.39062
4176971|F|0-39:C>T-39:C>T	TGCAGTGCCAATTTATAAGCGGTCAAAGTGATCTTTTGCCACACAAAAGTAAAGCACAGAATGCTAAAT	TGCAGTGCCAATTTATAAGCGGTCAAAGTGATCTTTTGCCACACAAAAGTAAAGCACAGAATGCTAAAT	39:C>T	39	0.889706	1	A	0.78414	G	0.21586
4176988|F|0-66:T>C-66:T>C	TGCAGATACTCCATCAGCAACAAGAATTGACGTCACCTCCTGTAACAATAATGTATTCAAGTGTTATGG	TGCAGATACTCCATCAGCAACAAGAATTGACGTCACCTCCTGTAACAATAATGTATTCAAGTGTTATGG	66:T>C	66	0.911765	1	G	0.90175	A	0.09825
4177011|F|0-27:T>C-27:T>C	TGCAGCTGACATGAGAACACCAACATCTAACAATGAAAGAACTCTAGCATCTACGACTGCTAAACGTCC	TGCAGCTGACATGAGAACACCAACATCTAACAATGAAAGAACTCTAGCATCTACGACTGCTAAACGTCC	27:T>C	27	0.808824	1	G	0.96377	A	0.03623
4177024|F|0-51:T>C-51:T>C	TGCAGTAAATAGATTGATAAACTTGACCGAGTCAACTGTTGCCTCAGGAGATGATGAGGGTTGTATAAA	TGCAGTAAATAGATTGATAAACTTGACCGAGTCAACTGTTGCCTCAGGAGATGATGAGGGTTGTATAAA	51:T>C	51	0.878676	1	T	0.52315	G	0.47685
4177033|F|0-51:G>A-51:G>A	TGCAGAGTATAGAAGAAATAGATATATACTGAAAATAGAAACTTATACGCAGAGAGTGAAAATGAGAAT	TGCAGAGTATAGAAGAAATAGATATATACTGAAAATAGAAACTTATACGCAGAGAGTGAAAATGAGAAT	51:G>A	51	0.808824	1	G	0.51351	T	0.48649
4177033|F|0-7:T>C-7:T>C	TGCAGAGTATAGAAGAAATAGATATATACTGAAAATAGAAACTTATACGCAAAGAGTGAAAATGAGAAT	TGCAGAGTATAGAAGAAATAGATATATACTGAAAATAGAAACTTATACGCAAAGAGTGAAAATGAGAAT	7:T>C	7	0.904412	0.953056	G	0.51271	A	0.48729
4177037|F|0-17:T>G-17:T>G	TGCAGCTTCTTGGATTCTAAAACACTGTATTTCTGTACTACTTGATGCTCTTCGTCAATACCCCAACTT	TGCAGCTTCTTGGATTCTAAAACACTGTATTTCTGTACTACTTGATGCTCTTCGTCAATACCCCAACTT	17:T>G	17	0.845588	1	C	0.98018	T	0.01982
4177041|F|0-47:A>C-47:A>C	TGCAGTTTTTTCATGGCTGTGGTATTCCATGTGGAAGCTTCTAGCCAAAGGTGTGCAAATATACATTTC	TGCAGTTTTTTCATGGCTGTGGTATTCCATGTGGAAGCTTCTAGCCAAAGGTGTGCAAATATACATTTC	47:A>C	47	0.966912	1	C	0.98551	T	0.01449
4177064|F|0-5:C>T-5:C>T	TGCAGCAGTGAAGCATATAGAAAATTCAGATACATACGTTCTAGAAAGAAGAAATTATCACAATCACAT	TGCAGCAGTGAAGCATATAGAAAATTCAGATACATACGTTCTAGAAAGAAGAAATTATCACAATCACAT	5:C>T	5	0.819853	1	G	0.98996	C	0.01004
4177067|F|0-12:C>T-12:C>T	TGCAGAGAACTTCAACAAGCTCATTATAAACCTCAAGTTCAAAAGGGATTTACAGATCGGAAGAGCGGT	TGCAGAGAACTTCAACAAGCTCATTATAAACCTCAAGTTCAAAAGGGATTTAC	12:C>T	12	0.8125	1	G	0.6619	T	0.3381
4177077|F|0-31:A>T-31:A>T	TGCAGCACACATTCTAAAGCTTCTTCGATGCATAAGGCATAGATTGCTTCGGCAAAACTAACTCTAAGG	TGCAGCACACATTCTAAAGCTTCTTCGATGCATAAGGCATAGATTGCTTCGGCAAAACTAACTCTAAGG	31:A>T	31	0.800676	1	C	0.64878	T	0.35122
4177087|F|0-10:T>G-10:T>G	TGCAGAAAAATTAGAGGAGTGCCCCTTGACATTGTTAGTTCTTACAATTTTACAGATCGGAAGAGCGGT	TGCAGAAAAATTAGAGGAGTGCCCCTTGACATTGTTAGTTCTTACAATTTTAC	10:T>G	10	0.801471	1	T	0.66667	C	0.33333
4177089|F|0-38:T>C-38:T>C	TGCAGTTCCTTACGGTGCTTCCCTAAAAGCTTCTTCTTTAGCCTCGTGTTCCAGTAGTTCTTTATGTCG	TGCAGTTCCTTACGGTGCTTCCCTAAAAGCTTCTTCTTTAGCCTCGTGTTCCAGTAGTTCTTTATGTCG	38:T>C	38	0.948529	1	A	0.67227	G	0.32773
4177092|F|0-62:C>T-62:C>T	TGCAGCATCCATGTCCATCCATCTATCAAAGTTCAATTTAGTGTTACGTTCACTGACTCAGCCGAAAGC	TGCAGCATCCATGTCCATCCATCTATCAAAGTTCAATTTAGTGTTACGTTCACTGACTCAGCCGAAAGC	62:C>T	62	0.797794	0.982143	G	0.67633	A	0.32367
4177093|F|0-30:G>T-30:G>T	TGCAGAAATATAGATTTAGTCACATAATACGAATTTTCAGATTATTCACTTAGAAATGAACGTATTCAT	TGCAGAAATATAGATTTAGTCACATAATACGAATTTTCAGATTATTCACTTAGAAATGAACGTATTCAT	30:G>T	30	0.893382	0.985294	G	0.75191	A	0.24809
4177102|F|0-62:T>C-62:T>C	TGCAGTGTGGAGAGGAAAAACAGAAAACAGAGCACCGCACAAAACTAGGTGACACGTGAAGATAATGCT	TGCAGTGTGGAGAGGAAAAACAGAAAACAGAGCACCGCACAAAACTAGGTGACACGTGAAGATAATGCT	62:T>C	62	0.817794	1	C	0.77803	A	0.22197
4177131|F|0-27:T>A-27:T>A	TGCAGCTATACTGTGTGTGAGATCTTATTTTATGATTCTAAATCCTCTAGTCGGTTGCAACTAGCTTGA	TGCAGCTATACTGTGTGTGAGATCTTATTTTATGATTCTAAATCCTCTAGTCGGTTGCAACTAGCTTGA	27:T>A	27	0.835368	1	A	0.78893	G	0.21107
4177134|F|0-30:C>T-30:C>T	TGCAGAATTTGCAGGATAAATTGTGCCTTTCTTATGAAAAAATATTGAAACTGAAGTAGTTGGAGAAGT	TGCAGAATTTGCAGGATAAATTGTGCCTTTCTTATGAAAAAATATTGAAACTGAAGTAGTTGGAGAAGT	30:C>T	30	0.8125	1	C	0.82391	T	0.17609
4177146|F|0-7:A>G-7:A>G	TGCAGAAATATCTTACAGCAGAGTTGGATTATTCTATAATTTGACATAAGGTTGAGCATGCAATTTATC	TGCAGAAATATCTTACAGCAGAGTTGGATTATTCTATAATTTGACATAAGGTTGAGCATGCAATTTATC	7:A>G	7	0.882353	1	C	0.52765	T	0.47235
4177160|F|0-63:T>A-63:T>A	TGCAGGATAGAGTGGCCACTTGGCTTTGGTTCGGGAAATGGGGTAAGTAAGGAATCAAAGAGCTCTAAA	TGCAGGATAGAGTGGCCACTTGGCTTTGGTTCGGGAAATGGGGTAAGTAAGGAATCAAAGAGCTCTAAA	63:T>A	63	0.808824	1	A	0.5	C	0.5
4177163|F|0-47:G>A-47:G>A	TGCAGAAAACTAAATTCATTTGCATAACAAATTCTTGATTCAGAAACGGTCCACCACTTTTGAATCATA	TGCAGAAAACTAAATTCATTTGCATAACAAATTCTTGATTCAGAAACGGTCCACCACTTTTGAATCATA	47:G>A	47	0.817721	1	G	0.54526	A	0.45474
4177168|F|0-43:T>C-43:T>C	TGCAGTAATATTACACACCTCCTACCACATGTTATTGTAAGATTCGGGAAATTTATATTTTACAGATCG	TGCAGTAATATTACACACCTCCTACCACATGTTATTGTAAGATTCGGGAAATTTATATTTTAC	43:T>C	43	0.922794	1	T	0.55787	C	0.44213
4177186|F|0-49:G>T-49:G>T	TGCAGCCTCTTCAGCAGTAACATCATTAGCAGGTAATGTCTGCTGCACAGAATTTTCTTTACAGATCGG	TGCAGCCTCTTCAGCAGTAACATCATTAGCAGGTAATGTCTGCTGCACAGAATTTTCTTTAC	49:G>T	49	0.817721	0.966667	A	0.52765	G	0.47235
4177197|F|0-43:C>A-43:C>A	TGCAGAAATCTTTTTCTTTAGGAGGCTAATTGTTGAGTTATTACTTATTGATTTTGTTACAGATCGGAA	TGCAGAAATCTTTTTCTTTAGGAGGCTAATTGTTGAGTTATTACTTATTGATTTTGTTAC	43:C>A	43	0.852941	1	G	0.81702	A	0.18298
4177208|F|0-28:A>G-28:A>G	TGCAGTTTTATTATAGGCTGTTATGAATACTAAAATGATTGCACCGCATTGACTAGGAAACAGTTTTAC	TGCAGTTTTATTATAGGCTGTTATGAATACTAAAATGATTGCACCGCATTGACTAGGAAACAGTTTTAC	28:A>G	28	0.875	1	A	0.97303	G	0.02697
4177208|F|0-68:C>A-68:C>A	TGCAGTTTTATTATAGGCTGTTATGAATACTAAAATGATTGCACCGCATTGACTAGGAAACAGTTTTAC	TGCAGTTTTATTATAGGCTGTTATGAATACTAAAATGATTGCACCGCATTGACTAGGAAACAGTTTTAC	68:C>A	68	0.845588	1	A	0.89908	G	0.10092
4177218|F|0-21:C>T-21:C>T	TGCAGGCGGTACATCCATCTTCCCCAAGCTTTTACAGATCGGAAGAGCGGTTCAGCAGGAATGCCGAGA	TGCAGGCGGTACATCCATCTTCCCCAAGCTTTTAC	21:C>T	21	0.797794	1	C	0.96818	T	0.03182
4177223|F|0-42:G>A-42:G>A	TGCAGATTTCTTGAATTACACAGTCCAAAAAATATAAAATTTGTACTTAGATATAAAGTTTATATTTTA	TGCAGATTTCTTGAATTACACAGTCCAAAAAATATAAAATTTGTACTTAGATATAAAGTTTATATTTTA	42:G>A	42	0.856618	1	G	0.98349	A	0.01651
4177225|F|0-34:G>A-34:G>A	TGCAGTTTCTCTGTCTGCATTCAATTTATTTTATGAGGGCACAGTGAAATCTTCATCTACTTTATACTA	TGCAGTTTCTCTGTCTGCATTCAATTTATTTTATGAGGGCACAGTGAAATCTTCATCTACTTTATACTA	34:G>A	34	0.797794	1	A	0.6375	G	0.3625
4177234|F|0-28:G>A-28:G>A	TGCAGAGGGAACACAGGAAAAGTCCTGCGCCTTATGTGTGTGGTTGTGCTGTGCCTACTGCGATGTACT	TGCAGAGGGAACACAGGAAAAGTCCTGCGCCTTATGTGTGTGGTTGTGCTGTGCCTACTGCGATGTACT	28:G>A	28	0.871324	1	T	0.6449	C	0.3551
4177240|F|0-12:C>A-12:C>A	TGCAGCTCCCCACAAATCACTGGGATGCCCCTTTTTCTCATCGAGAACAGATCCAAAACAAGAGGAAGC	TGCAGCTCCCCACAAATCACTGGGATGCCCCTTTTTCTCATCGAGAACAGATCCAAAACAAGAGGAAGC	12:C>A	12	0.801	1	G	0.65297	A	0.34703
4177254|F|0-41:T>C-41:T>C	TGCAGAACCTAAATATTCAGCACAAACTAATTCAAATGCCCTCATATCCATAAAATTGTTACTTTTATC	TGCAGAACCTAAATATTCAGCACAAACTAATTCAAATGCCCTCATATCCATAAAATTGTTACTTTTATC	41:T>C	41	0.807904	1	T	0.64493	C	0.35507
4177257|F|0-44:A>T-44:A>T	TGCAGTAGTATGAAGGCACAAATTTCAACAATCTCAGTTCGCTCAGACTGGACTATACTGGCTCAATTC	TGCAGTAGTATGAAGGCACAAATTTCAACAATCTCAGTTCGCTCAGACTGGACTATACTGGCTCAATTC	44:A>T	44	0.8125	1	C	0.66008	A	0.33992
4177259|F|0-8:A>G-8:A>G	TGCAGTAAATAAGTGGAAATAAACACAAGCGAAGTGTTACTGTATACAATAAAAGGTGTTACTTTTGTA	TGCAGTAAATAAGTGGAAATAAACACAAGCGAAGTGTTACTGTATACAATAAAAGGTGTTACTTTTGTA	8:A>G	8	0.819853	0.966667	C	0.68037	G	0.31963
4177284|F|0-67:T>G-67:T>G	TGCAGTCAATGCTGGAATTGACATGGTGTGGATCTTCGGTAAAAGAAATCTTTTATTAGTGTGTTTTTC	TGCAGTCAATGCTGGAATTGACATGGTGTGGATCTTCGGTAAAAGAAATCTTTTATTAGTGTGTTTTTC	67:T>G	67	0.889706	1	G	0.74641	A	0.25359
4177308|F|0-20:A>G-20:A>G	TGCAGGCTCAGTTTGTGTATACTATAGCTACAGAAAGTTTGGCCTTTGGATAGAGAGAAAGCTATGAAT	TGCAGGCTCAGTTTGTGTATACTATAGCTACAGAAAGTTTGGCCTTTGGATAGAGAGAAAGCTATGAAT	20:A>G	20	0.835368	0.981481	C	0.76444	A	0.23556
4177317|F|0-63:T>G-63:T>G	TGCAGTTGCTTCTGCTGCATATTTGAACTCAAATAAGCAGACATTCGTTATCAACATGATATTTTGTGT	TGCAGTTGCTTCTGCTGCATATTTGAACTCAAATAAGCAGACATTCGTTATCAACATGATATTTTGTGT	63:T>G	63	0.807757	1	A	0.75984	C	0.24016
4177324|F|0-38:C>T-38:C>T	TGCAGCAGGAAGCGATGTGCCACTTCTTGATGTAATTGCAAAACCATATGTCATACACAAATAATCAAA	TGCAGCAGGAAGCGATGTGCCACTTCTTGATGTAATTGCAAAACCATATGTCATACACAAATAATCAAA	38:C>T	38	0.808824	1	C	0.76066	A	0.23934
4177329|F|0-62:G>A-62:G>A	TGCAGTAACATTTTCCTTCTCCACTTCCATGATTCCTACCCAACTGAAAAGGATAAAAAAAAGAATACT	TGCAGTAACATTTTCCTTCTCCACTTCCATGATTCCTACCCAACTGAAAAGGATAAAAAAAAGAATACT	62:G>A	62	0.863971	1	T	0.76721	C	0.23279
4177337|F|0-44:A>G-44:A>G	TGCAGTTGAAAAGAAACTCCGGATCATGAGACTAAAATCTAAGGATGGATAATTTTACAGATCGGAAGA	TGCAGTTGAAAAGAAACTCCGGATCATGAGACTAAAATCTAAGGATGGATAATTTTAC	44:A>G	44	0.959559	1	A	0.81423	T	0.18577
4177341|F|0-53:C>T-53:C>T	TGCAGTTACTACTTATTATACCAGACTGAGCTAAGAAAGTTCGTAAACATTTACTTTACAGATCGGAAG	TGCAGTTACTACTTATTATACCAGACTGAGCTAAGAAAGTTCGTAAACATTTACTTTAC	53:C>T	53	0.813783	1	C	0.81373	T	0.18627
4177359|F|0-50:C>A-50:C>A	TGCAGTTATTGTATTATGGATTGTTGATCCATAATGAATGAATTGTGACCCCATAAGGACAAAAGAATA	TGCAGTTATTGTATTATGGATTGTTGATCCATAATGAATGAATTGTGACCCCATAAGGACAAAAGAATA	50:C>A	50	0.807904	1	C	0.84038	T	0.15962
4177368|F|0-45:T>C-45:T>C	TGCAGTTCGGATTACACACATTCCAACTGGTGTCACCGTTCGCTGTACAGGTTCGTTTATCTCCTTTGG	TGCAGTTCGGATTACACACATTCCAACTGGTGTCACCGTTCGCTGTACAGGTTCGTTTATCTCCTTTGG	45:T>C	45	0.926471	1	G	0.83682	C	0.16318
4177398|F|0-8:G>A-8:G>A	TGCAGTTAGTATAGGCTAGTTACCATTTTGCTCTTGTTCTCCATCAGCATCTTCTTCCCAAGCCTTCTT	TGCAGTTAGTATAGGCTAGTTACCATTTTGCTCTTGTTCTCCATCAGCATCTTCTTCCCAAGCCTTCTT	8:G>A	8	0.915441	1	G	0.81602	A	0.18398
4177409|F|0-21:A>T-21:A>T	TGCAGTTACAATAAGCAAGCGATGTGTTGTGTACTTTTCTTGTAAACTGTAAAATTTACAGATCGGAAG	TGCAGTTACAATAAGCAAGCGATGTGTTGTGTACTTTTCTTGTAAACTGTAAAATTTAC	21:A>T	21	0.830882	1	T	0.85222	C	0.14778
4177434|F|0-53:G>C-53:G>C	TGCAGATTTTGCAAAGTGAGTGAACATGATGAACACGCCCCAGATAAAATCATGCGAAAAAATCGAAAC	TGCAGATTTTGCAAAGTGAGTGAACATGATGAACACGCCCCAGATAAAATCATGCGAAAAAATCGAAAC	53:G>C	53	0.867647	0.969697	G	0.84934	C	0.15066
4177445|F|0-42:T>C-42:T>C	TGCAGATGAGCTTTATCTGTTGTTTGAGCAGTTCTGTGACCATTTTCATGCAACATCAAGAAATTTACA	TGCAGATGAGCTTTATCTGTTGTTTGAGCAGTTCTGTGACCATTTTCATGCAACATCAAGAAATTTACA	42:T>C	42	0.908088	0.969697	C	0.85714	T	0.14286
4177451|F|0-44:A>T-44:A>T	TGCAGATGAAGTGGATATGACGAGAAGAAGGAGAAAGTGTTTGAATTGCATTGCTGTAGGGAGCATAAA	TGCAGATGAAGTGGATATGACGAGAAGAAGGAGAAAGTGTTTGAATTGCATTGCTGTAGGGAGCATAAA	44:A>T	44	0.845588	1	C	0.87243	T	0.12757
4177463|F|0-26:G>T-26:G>T	TGCAGATGCAGCATATCATTCAAGTTGAAATATAACAGAGTTGAGTGAATGACGTTCAGTCATTTGATA	TGCAGATGCAGCATATCATTCAAGTTGAAATATAACAGAGTTGAGTGAATGACGTTCAGTCATTTGATA	26:G>T	26	0.807757	1	C	0.94323	T	0.05677
4177470|F|0-38:A>G-38:A>G	TGCAGGTTCGGTACTGATTTATCCCGTTATTCAACAATAGTCACTTTCCCATGTATTGAAAATATGGAG	TGCAGGTTCGGTACTGATTTATCCCGTTATTCAACAATAGTCACTTTCCCATGTATTGAAAATATGGAG	38:A>G	38	0.878676	1	A	0.9329	T	0.0671
4177472|F|0-7:C>T-7:C>T	TGCAGCCCACTCTCAAGCACATAGTCCTTCACGTTGCTGCACAAATAATTGGGTCGAATCCCTATGGCC	TGCAGCCCACTCTCAAGCACATAGTCCTTCACGTTGCTGCACAAATAATTGGGTCGAATCCCTATGGCC	7:C>T	7	0.797794	1	A	0.95378	G	0.04622
4177478|F|0-62:G>T-62:G>T	TGCAGAATTCTCTTTGGAGTTGCCTCTGCAAAACCATGTTGCTTCTATTATTTTTATTTGCAGTTTACA	TGCAGAATTCTCTTTGGAGTTGCCTCTGCAAAACCATGTTGCTTCTATTATTTTTATTTGCAGTTTACA	62:G>T	62	0.817794	1	T	0.96266	C	0.03734
4177488|F|0-28:A>G-28:A>G	TGCAGTTTCAGATCTGTGCCCTCTGCTTACTTTTGCTATTCTCCTCAATGGCGTTCAACCCGTCTTATC	TGCAGTTTCAGATCTGTGCCCTCTGCTTACTTTTGCTATTCTCCTCAATGGCGTTCAACCCGTCTTATC	28:A>G	28	0.889706	1	C	0.95363	T	0.04637
4177510|F|0-7:C>T-7:C>T	TGCAGCTCTGAAATGATAGAAAAAATAGAACATGTATTCTGCCATTCATTTGATTTGATTTTCAACCAA	TGCAGCTCTGAAATGATAGAAAAAATAGAACATGTATTCTGCCATTCATTTGATTTGATTTTCAACCAA	7:C>T	7	0.900735	1	T	0.75195	C	0.24805
4177519|F|0-33:T>C-33:T>C	TGCAGATGTGGTAATGCTATTGCTTTTATTTTTTGATCTCATCCTTTGCAAAAGATAGTTTCTTGTTTC	TGCAGATGTGGTAATGCTATTGCTTTTATTTTTTGATCTCATCCTTTGCAAAAGATAGTTTCTTGTTTC	33:T>C	33	0.841912	1	C	0.6336	T	0.3664
4177523|F|0-19:T>A-19:T>A	TGCAGTGGCATCTCATCTATTTTTGATTGATGTGAAGTTTGGCTTCCTCCATGGGTAGATGTCACTTCT	TGCAGTGGCATCTCATCTATTTTTGATTGATGTGAAGTTTGGCTTCCTCCATGGGTAGATGTCACTTCT	19:T>A	19	0.871324	1	A	0.63598	C	0.36402
4177539|F|0-18:G>A-18:G>A	TGCAGGCATCCAACTCAGGAACCTTATATACGACTTTACAGATCGGAAGAGCGGTTCAGCAGGAATGCC	TGCAGGCATCCAACTCAGGAACCTTATATACGACTTTAC	18:G>A	18	0.807684	1	A	0.69753	G	0.30247
4177574|F|0-52:T>C-52:T>C	TGCAGATTTAGTATCTAATTGTGCGTCTGACATATTATTGCTTCTAAAATAATATAGCTAAATCCACTT	TGCAGATTTAGTATCTAATTGTGCGTCTGACATATTATTGCTTCTAAAATAATATAGCTAAATCCACTT	52:T>C	52	0.856618	1	C	0.84884	G	0.15116
4177588|F|0-8:C>T-8:C>T	TGCAGGATCAGAAGAACACATCTGAGGCTACTGAAGGCATTGATTCCCCAATTCTGAGAGATGATTGTT	TGCAGGATCAGAAGAACACATCTGAGGCTACTGAAGGCATTGATTCCCCAATTCTGAGAGATGATTGTT	8:C>T	8	0.9375	0.972973	C	0.76939	T	0.23061
4177589|F|0-41:C>T-41:C>T	TGCAGATCCCACAGCACCGAGCCGATTCAGGTGGATTCCGTCAACTTATTACATGCATTGTGCTCTATT	TGCAGATCCCACAGCACCGAGCCGATTCAGGTGGATTCCGTCAACTTATTACATGCATTGTGCTCTATT	41:C>T	41	0.830882	0.983333	T	0.7988	A	0.2012
4177597|F|0-36:G>T-36:G>T	TGCAGCCACGCCGAATAGTAGTTGCCTAGTTGGAATGGAAGAAATGACGTCAATCTCGTTACAGATCGG	TGCAGCCACGCCGAATAGTAGTTGCCTAGTTGGAATGGAAGAAATGACGTCAATCTCGTTAC	36:G>T	36	0.823529	1	A	0.83936	G	0.16064
4177598|F|0-12:A>C-12:A>C	TGCAGTCATTGAAATTCATAGTAAGAAGTATGGAAGCTGTACTTCTAAATGAAGATTCAGAAATGAAAA	TGCAGTCATTGAAATTCATAGTAAGAAGTATGGAAGCTGTACTTCTAAATGAAGATTCAGAAATGAAAA	12:A>C	12	0.908088	1	G	0.83705	A	0.16295
4177615|F|0-17:T>C-17:T>C	TGCAGTCAAACAAATTCTCAGGATCGGACCATGATGTTTACAGATCGGAAGAGCGGTTCAGCAGGAATG	TGCAGTCAAACAAATTCTCAGGATCGGACCATGATGTTTAC	17:T>C	17	0.807941	1	C	0.84388	G	0.15612
4177629|F|0-25:A>G-25:A>G	TGCAGTGCAGTATGCTAAATTTAGCATAGTTTTTTTACTCACCAATACCCTATATGTTGGACTGAATCT	TGCAGTGCAGTATGCTAAATTTAGCATAGTTTTTTTACTCACCAATACCCTATATGTTGGACTGAATCT	25:A>G	25	0.823529	1	A	0.88667	C	0.11333
4177640|F|0-5:T>G-5:T>G	TGCAGTGGCAACATGGAAGGTCTTATTTATAGGGAAAGAATGTCTGCTACATGGGAAAAAGGGACTTGA	TGCAGTGGCAACATGGAAGGTCTTATTTATAGGGAAAGAATGTCTGCTACATGGGAAAAAGGGACTTGA	5:T>G	5	0.882353	1	A	0.89352	G	0.10648
4177647|F|0-25:C>T-25:C>T	TGCAGACACTACAAATTATTACTTACTTTATCAAGATACAAATATAGAATTGGCCTAAAATGTGGCGGC	TGCAGACACTACAAATTATTACTTACTTTATCAAGATACAAATATAGAATTGGCCTAAAATGTGGCGGC	25:C>T	25	0.930147	1	G	0.8932	A	0.1068
4177651|F|0-43:G>T-43:G>T	TGCAGCTAGTGCTAGTGAAGGAGTGTGTGACTGTCAAACCAGAGGACACATCCATTTACATAAATGGAG	TGCAGCTAGTGCTAGTGAAGGAGTGTGTGACTGTCAAACCAGAGGACACATCCATTTACATAAATGGAG	43:G>T	43	0.930147	1	A	0.89706	G	0.10294
4177659|F|0-11:C>T-11:C>T	TGCAGGGCACACTAACTCATTGGAAGAAATAAAGGAAAAACAAAATATATAATGTTTTTGTTGCTTGTT	TGCAGGGCACACTAACTCATTGGAAGAAATAAAGGAAAAACAAAATATATAATGTTTTTGTTGCTTGTT	11:C>T	11	0.823529	1	C	0.89367	G	0.10633
4177672|F|0-60:G>A-60:G>A	TGCAGAGAATAACTGTATCAAGATAACTCTAAACTACACTTTTCTAATCACTTCTTTTCCGCATGGATT	TGCAGAGAATAACTGTATCAAGATAACTCTAAACTACACTTTTCTAATCACTTCTTTTCCGCATGGATT	60:G>A	60	0.807684	1	T	0.95388	C	0.04612
4177678|F|0-13:A>G-13:A>G	TGCAGGAAAGTTGAACGGACTAAGAAGGGTTTTTTCTGCATCTGATTTCTATTCTACAACTCAGGTAAA	TGCAGGAAAGTTGAACGGACTAAGAAGGGTTTTTTCTGCATCTGATTTCTATTCTACAACTCAGGTAAA	13:A>G	13	0.807757	1	A	0.97381	T	0.02619
4177710|F|0-31:C>T-31:C>T	TGCAGATCTGAGTCAGCTACGGTGTCTACTTCGACACGTAGAGATTCCAAGTGACAGTTATGGGGCATA	TGCAGATCTGAGTCAGCTACGGTGTCTACTTCGACACGTAGAGATTCCAAGTGACAGTTATGGGGCATA	31:C>T	31	0.944853	1	T	0.98367	A	0.01633
4177723|F|0-27:T>A-27:T>A	TGCAGAAAATGACGCATGCAGTCACTATATAAATATTGGTGGCAAATATAAAGGGTTCAGAAATTACAG	TGCAGAAAATGACGCATGCAGTCACTATATAAATATTGGTGGCAAATATAAAGGGTTCAGAAATTACAG	27:T>A	27	0.807684	1	A	0.98828	T	0.01172
4177726|F|0-14:C>T-14:C>T	TGCAGTCCATATATCACTAACTGAATCTCCTATTACTAATTGCACCCATTTATTACAGATCGGAAGAGC	TGCAGTCCATATATCACTAACTGAATCTCCTATTACTAATTGCACCCATTTATTAC	14:C>T	14	0.944853	1	G	0.77966	C	0.22034
4177735|F|0-12:T>C-12:T>C	TGCAGTGACTAATATTTGATGACATTATTTTGTTTTCTTATTAGTCAGTCCTGCTTGGAATGTTTTATG	TGCAGTGACTAATATTTGATGACATTATTTTGTTTTCTTATTAGTCAGTCCTGCTTGGAATGTTTTATG	12:T>C	12	0.823529	0.982759	A	0.60127	C	0.39873
4177756|F|0-16:A>G-16:A>G	TGCAGTGACTGTGACAAGGGCATGATGAACATTTCTGTGAAGAAATAAATTGGATTTTTCATTTATTTT	TGCAGTGACTGTGACAAGGGCATGATGAACATTTCTGTGAAGAAATAAATTGGATTTTTCATTTATTTT	16:A>G	16	0.882353	1	T	0.83255	C	0.16745
4177761|F|0-55:A>T-55:A>T	TGCAGTAAAAAAATTGTTGATAAAATTTATCAGTAATTATCTACGATAAAAAAAAAATCGATAATTTTT	TGCAGTAAAAAAATTGTTGATAAAATTTATCAGTAATTATCTACGATAAAAAAAAAATCGATAATTTTT	55:A>T	55	0.911765	1	A	0.87923	T	0.12077
4177775|F|0-27:A>C-27:A>C	TGCAGAAGATGATGGAACTGATGAAACAGCTAATCTTATTGAATACGTTAGTATCAGTTGGGCAATTCA	TGCAGAAGATGATGGAACTGATGAAACAGCTAATCTTATTGAATACGTTAGTATCAGTTGGGCAATTCA	27:A>C	27	0.801323	1	G	0.88776	C	0.11224
4177777|F|0-10:T>C-10:T>C	TGCAGTCTAGTGGTTTACATAATCCAAAATCTGACAACTTCATGTGACCATTTCTATCTAGCAGCAAGT	TGCAGTCTAGTGGTTTACATAATCCAAAATCTGACAACTTCATGTGACCATTTCTATCTAGCAGCAAGT	10:T>C	10	0.867647	1	G	0.89827	A	0.10173
4177786|F|0-27:T>G-27:T>G	TGCAGGATTGAGATTGAGAGTTTTGATTATAAAGAGAACGAAGCCGAGGTAACGTTGTTGAGGCATTGT	TGCAGGATTGAGATTGAGAGTTTTGATTATAAAGAGAACGAAGCCGAGGTAACGTTGTTGAGGCATTGT	27:T>G	27	0.827206	1	C	0.90144	A	0.09856
4177796|F|0-60:G>C-60:G>C	TGCAGAAGAGGTTAGGTTACTGCTCCTCAACAGGAAACAGTGCATGAGGGAGAACATCATGGTCTTTTA	TGCAGAAGAGGTTAGGTTACTGCTCCTCAACAGGAAACAGTGCATGAGGGAGAACATCATGGTCTTTTA	60:G>C	60	0.867647	1	G	0.91211	A	0.08789
4177806|F|0-34:G>A-34:G>A	TGCAGTCTGCTAAAAATCTGCTAGCCCACATAGTGTTTACAGTGAAGATCAATATACAATTTGGCTTTT	TGCAGTCTGCTAAAAATCTGCTAGCCCACATAGTGTTTACAGTGAAGATCAATATACAATTTGGCTTTT	34:G>A	34	0.807941	0.982759	C	0.94213	T	0.05787
4177824|F|0-30:T>C-30:T>C	TGCAGCTTTCAAGAATGCAGCCTTTCTATCTAAACTTTCCATCCATAAAAAGATCTAAAAATATGAATG	TGCAGCTTTCAAGAATGCAGCCTTTCTATCTAAACTTTCCATCCATAAAAAGATCTAAAAATATGAATG	30:T>C	30	0.808824	1	G	0.70259	C	0.29741
4177847|F|0-8:G>A-8:G>A	TGCAGTGAGAAGTCCATCCCACTCTTCCAAAATAGCCAGAAGAGCATCAAAATGGAGATCTTCACGAGC	TGCAGTGAGAAGTCCATCCCACTCTTCCAAAATAGCCAGAAGAGCATCAAAATGGAGATCTTCACGAGC	8:G>A	8	0.875	1	C	0.67749	T	0.32251
4177858|F|0-54:G>T-54:G>T	TGCAGAAGGGTACCTATCACTTACAGCACCTGCTGAAGTTCTCATTCTCTTGTAGTCAGAAGAAGAGGA	TGCAGAAGGGTACCTATCACTTACAGCACCTGCTGAAGTTCTCATTCTCTTGTAGTCAGAAGAAGAGGA	54:G>T	54	0.807647	1	A	0.72398	T	0.27602
4177871|F|0-54:G>A-54:G>A	TGCAGCTGCATGTAAAACAATATATCCATCAATATCTCTATAAGCTAAATTATCGTAGAAATTGGCTAA	TGCAGCTGCATGTAAAACAATATATCCATCAATATCTCTATAAGCTAAATTATCGTAGAAATTGGCTAA	54:G>A	54	0.808824	0.96875	G	0.75205	A	0.24795
4177882|F|0-54:C>T-54:C>T	TGCAGTCACAACAAAACACAAATTTCCATCAATATAAGAGACAGAATTTATCATCACAATCTCAACTTG	TGCAGTCACAACAAAACACAAATTTCCATCAATATAAGAGACAGAATTTATCATCACAATCTCAACTTG	54:C>T	54	0.959559	1	A	0.72406	G	0.27594
4177893|F|0-17:T>C-17:T>C	TGCAGCCGCAATTTTGGTTGCAACATCAAGGTTTTAGAAGTTTCCACAACCACAACACAGTAATTTTAC	TGCAGCCGCAATTTTGGTTGCAACATCAAGGTTTTAGAAGTTTCCACAACCACAACACAGTAATTTTAC	17:T>C	17	0.841912	1	G	0.75991	A	0.24009
4177897|F|0-11:C>A-11:C>A	TGCAGTTTGTCCTGTGATTGTGGAAAGATATAGCACTCTTCTGCCTTTGGAACTGAAAGGTAAAGATCA	TGCAGTTTGTCCTGTGATTGTGGAAAGATATAGCACTCTTCTGCCTTTGGAACTGAAAGGTAAAGATCA	11:C>A	11	0.849265	1	C	0.73333	T	0.26667
4177904|F|0-32:A>C-32:A>C	TGCAGTGAGTAAGCATCAGATGTGAAATCATCAGAAAGCACAATTCATCGAGTAAATAAAGTTTACAGA	TGCAGTGAGTAAGCATCAGATGTGAAATCATCAGAAAGCACAATTCATCGAGTAAATAAAGTTTACAGA	32:A>C	32	0.807904	1	T	0.81356	C	0.18644
4177952|F|0-48:C>G-48:C>G	TGCAGATTTTATCTACCAATACCTGTGGGCACGAATTTTATTGTCATCCTAGTTCCAACAAATAACACT	TGCAGATTTTATCTACCAATACCTGTGGGCACGAATTTTATTGTCATCCTAGTTCCAACAAATAACACT	48:C>G	48	0.863971	1	T	0.88164	C	0.11836
4177961|F|0-15:T>C-15:T>C	TGCAGTCTACACTCTTCAAAAATGTTTTATCCCGAGTTCTTGGTGTTGTTCACTCGTATCAAGTTTGGG	TGCAGTCTACACTCTTCAAAAATGTTTTATCCCGAGTTCTTGGTGTTGTTCACTCGTATCAAGTTTGGG	15:T>C	15	0.922794	1	G	0.91628	C	0.08372
4177965|F|0-31:A>C-31:A>C	TGCAGAAAATGTTCAAATGGTAAATTAGGAAACCAACAAGCTTGATTCTGTGTTTGTAGCGTTTGGGGT	TGCAGAAAATGTTCAAATGGTAAATTAGGAAACCAACAAGCTTGATTCTGTGTTTGTAGCGTTTGGGGT	31:A>C	31	0.852941	1	T	0.92358	C	0.07642
4177969|F|0-40:A>G-40:A>G	TGCAGAACCAGAAGTAACTAATGTGGAACCTGAGACAACTATTGTGGTACCTAAGGCTTCAGCAGAATC	TGCAGAACCAGAAGTAACTAATGTGGAACCTGAGACAACTATTGTGGTACCTAAGGCTTCAGCAGAATC	40:A>G	40	0.823529	1	A	0.93973	T	0.06027
4177977|F|0-52:C>T-52:C>T	TGCAGCTCCTTGTTGTCACAATTATATACATGGATGATGCTGTTGTTCTGTTCGAAGAATATAAGTGCA	TGCAGCTCCTTGTTGTCACAATTATATACATGGATGATGCTGTTGTTCTGTTCGAAGAATATAAGTGCA	52:C>T	52	0.838235	1	A	0.95455	T	0.04545
4177980|F|0-34:C>T-34:C>T	TGCAGCTTATGCTTGGATAGCATGGGATGTAATTCTAAATCCAATAACTAAATTCTAAACAAATATTCA	TGCAGCTTATGCTTGGATAGCATGGGATGTAATTCTAAATCCAATAACTAAATTCTAAACAAATATTCA	34:C>T	34	0.807904	1	C	0.83498	T	0.16502
4177981|F|0-51:A>T-51:A>T	TGCAGAGGCAAGAAATGCCACCAAGTAGAAAATATCTTCATCTGGCATAACAACAGAAGTTCTGTTGTC	TGCAGAGGCAAGAAATGCCACCAAGTAGAAAATATCTTCATCTGGCATAACAACAGAAGTTCTGTTGTC	51:A>T	51	0.823529	1	A	0.861	T	0.139
4177983|F|0-7:T>A-7:T>A	TGCAGTCTAGCAGATATATAGATATTGCTCATTTCACTTCCCGTTTTTCTTTAGCGCTAAAGACAAAGC	TGCAGTCTAGCAGATATATAGATATTGCTCATTTCACTTCCCGTTTTTCTTTAGCGCTAAAGACAAAGC	7:T>A	7	0.897059	1	T	0.86343	C	0.13657
4177985|F|0-9:C>A-9:C>A	TGCAGTTCTCACAAAACAGTGATATATAACAGTAAACTATGTACAGCTTTCATAATCAATCTTCTGAAT	TGCAGTTCTCACAAAACAGTGATATATAACAGTAAACTATGTACAGCTTTCATAATCAATCTTCTGAAT	9:C>A	9	0.963235	1	G	0.86765	A	0.13235
4177988|F|0-8:T>C-8:T>C	TGCAGTTTTATTACCATTTAGGGATGTTTGTAATTGATCTACCTTATTGCTTCATCAACTAACTTGTTT	TGCAGTTTTATTACCATTTAGGGATGTTTGTAATTGATCTACCTTATTGCTTCATCAACTAACTTGTTT	8:T>C	8	0.970588	1	T	0.8691	G	0.1309
4177999|F|0-52:A>G-52:A>G	TGCAGTACAACTTCAGTGCAAAGTTCTGGACCTTGGTATTGCTAAGGATGACAAAGAATGTCTGGGAAG	TGCAGTACAACTTCAGTGCAAAGTTCTGGACCTTGGTATTGCTAAGGATGACAAAGAATGTCTGGGAAG	52:A>G	52	0.834559	1	A	0.87342	G	0.12658
4178010|F|0-33:A>G-33:A>G	TGCAGGCTGCTTCTAATGGGAAATATATTGATTAGTGTTTGGAAATGCTTGTGAAACATTTTGTGTCCC	TGCAGGCTGCTTCTAATGGGAAATATATTGATTAGTGTTTGGAAATGCTTGTGAAACATTTTGTGTCCC	33:A>G	33	0.817794	1	A	0.88636	G	0.11364
4178030|F|0-62:T>C-62:T>C	TGCAGCTGCACATCAGGCGTTCCCGTGAACAATGTTTCATTGATCAATGAAAAATGTTTCATTGATCAA	TGCAGCTGCACATCAGGCGTTCCCGTGAACAATGTTTCATTGATCAATGAAAAATGTTTCATTGATCAA	62:T>C	62	0.807941	1	C	0.88318	A	0.11682
4178051|F|0-40:G>T-40:G>T	TGCAGTTACGGTTCATCATTTTCCTACAATGTTTACCTTTGCATACAAATAAATGTACTCTGTTGTCGA	TGCAGTTACGGTTCATCATTTTCCTACAATGTTTACCTTTGCATACAAATAAATGTACTCTGTTGTCGA	40:G>T	40	0.827206	1	G	0.89676	A	0.10324
4178053|F|0-20:G>T-20:G>T	TGCAGTATATATAATACTCAGAGTATACCACAAGGATGAACCATAGTCAGTTGTCAACTATTCTGTATC	TGCAGTATATATAATACTCAGAGTATACCACAAGGATGAACCATAGTCAGTTGTCAACTATTCTGTATC	20:G>T	20	0.911765	1	C	0.90254	T	0.09746
4178062|F|0-29:A>T-29:A>T	TGCAGTTGTGGTGGAAAACGTGATAGTATACGACAAAATGCCAATTATTCTGCAAAATATGCTGAAGTA	TGCAGTTGTGGTGGAAAACGTGATAGTATACGACAAAATGCCAATTATTCTGCAAAATATGCTGAAGTA	29:A>T	29	0.852941	0.971429	T	0.90748	C	0.09252
4178065|F|0-13:C>G-13:C>G	TGCAGTGGTTACACTACATCGAATTTGTTTACAATTTACTAAATTTGGCAAAATGACTCGTGAAAATGC	TGCAGTGGTTACACTACATCGAATTTGTTTACAATTTACTAAATTTGGCAAAATGACTCGTGAAAATGC	13:C>G	13	0.813783	1	T	0.90336	G	0.09664
4178066|F|0-23:T>A-23:T>A	TGCAGCAACAAATGAGTGAAATATAGATGAGTCAGGCAAGAAATTAGAACCATGCTTAGAGAACTAGTA	TGCAGCAACAAATGAGTGAAATATAGATGAGTCAGGCAAGAAATTAGAACCATGCTTAGAGAACTAGTA	23:T>A	23	0.919118	1	A	0.93426	G	0.06574
4178075|F|0-29:A>C-29:A>C	TGCAGTGTTGTTGGATGGTATAGTGAAGCAAGAAAGTGGAACCAGGTACCATAATTTACAGATCGGAAG	TGCAGTGTTGTTGGATGGTATAGTGAAGCAAGAAAGTGGAACCAGGTACCATAATTTAC	29:A>C	29	0.830882	1	T	0.94417	A	0.05583
4178081|F|0-66:T>G-66:T>G	TGCAGTCAAAGTTTGTGCATTATGGAAGACCAAACCCAGAAAAAACCCAGAATCCTGTGCCTCCATTGG	TGCAGTCAAAGTTTGTGCATTATGGAAGACCAAACCCAGAAAAAACCCAGAATCCTGTGCCTCCATTGG	66:T>G	66	0.801471	0.983333	A	0.94612	G	0.05388
4178083|F|0-66:G>A-66:G>A	TGCAGCAGTTGACTTATCATTACCAACTCTTCCATTCACTTTCAATTCTTTCTTTTTTTCTTCTCTGCC	TGCAGCAGTTGACTTATCATTACCAACTCTTCCATTCACTTTCAATTCTTTCTTTTTTTCTTCTCTGCC	66:G>A	66	0.835368	1	A	0.9507	G	0.0493
4178102|F|0-15:G>T-15:G>T	TGCAGTTTTTTTTGCGCTCCTTGTTCTTGTAACCTCAGGCAAGTTCCGTTACAGATCGGAAGAGCGGTT	TGCAGTTTTTTTTGCGCTCCTTGTTCTTGTAACCTCAGGCAAGTTCCGTTAC	15:G>T	15	0.807647	1	T	0.9532	A	0.0468
4178149|F|0-22:T>G-22:T>G	TGCAGGAGACAGAGAATCCCACTGAAAATTTCAATGCTGATTTTATTTACAGATCGGAAGAGCGGTTCA	TGCAGGAGACAGAGAATCCCACTGAAAATTTCAATGCTGATTTTATTTAC	22:T>G	22	0.878676	1	C	0.95455	T	0.04545
4178152|F|0-11:T>C-11:T>C	TGCAGATATTTTGTAATACGTGGTCAAAAGTTGCAGATTATATTCTAGAACTTCTCTTTTGATATAGCT	TGCAGATATTTTGTAATACGTGGTCAAAAGTTGCAGATTATATTCTAGAACTTCTCTTTTGATATAGCT	11:T>C	11	0.904412	1	T	0.95344	C	0.04656
4178154|F|0-7:T>C-7:T>C	TGCAGCATCAGTGGAATGCTTTGGTCAGTGAATACATCAAAACATTCAAAATGCTCTAAAGATCAAATA	TGCAGCATCAGTGGAATGCTTTGGTCAGTGAATACATCAAAACATTCAAAATGCTCTAAAGATCAAATA	7:T>C	7	0.800676	0.983333	G	0.94976	A	0.05024
4178164|F|0-17:C>A-17:C>A	TGCAGTTGCAATACGAGCAGGGTGTGAAAGTGATATCAACTTTAGCAAAAATGCTCAAAACATGGTGTA	TGCAGTTGCAATACGAGCAGGGTGTGAAAGTGATATCAACTTTAGCAAAAATGCTCAAAACATGGTGTA	17:C>A	17	0.807684	1	T	0.94231	G	0.05769
4178167|F|0-14:T>A-14:T>A	TGCAGATTATATTCTAACATGACTTTTCCTTTACTATGTCTTCTAATTAGAACTATGATAAGATCACTT	TGCAGATTATATTCTAACATGACTTTTCCTTTACTATGTCTTCTAATTAGAACTATGATAAGATCACTT	14:T>A	14	0.856618	1	A	0.95238	C	0.04762
4178168|F|0-43:T>C-43:T>C	TGCAGCTACGAATTTGTTTGAGAGGAAAATTCGCCATTTGTGGTAGGGTTTTCATTTTCACTGGTTTTT	TGCAGCTACGAATTTGTTTGAGAGGAAAATTCGCCATTTGTGGTAGGGTTTTCATTTTCACTGGTTTTT	43:T>C	43	0.807941	1	G	0.96364	A	0.03636
4178172|F|0-29:C>G-29:C>G	TGCAGTATAATTTGTGAATGAGGTTTCTTCATTTGCCTCAAGTACTTTTACAATGTAGCATTGAAATGA	TGCAGTATAATTTGTGAATGAGGTTTCTTCATTTGCCTCAAGTACTTTTACAATGTAGCATTGAAATGA	29:C>G	29	0.882353	1	C	0.95902	T	0.04098
4178174|F|0-26:C>T-26:C>T	TGCAGCAAGAACTTGAACAAATATTGCGCAACCGATAGTCAATTTGTTTAGTAATCCATACATAGCAGC	TGCAGCAAGAACTTGAACAAATATTGCGCAACCGATAGTCAATTTGTTTAGTAATCCATACATAGCAGC	26:C>T	26	0.801	1	A	0.94737	G	0.05263
4178191|F|0-25:T>C-25:T>C	TGCAGAAAGTGTCATCTACGATGTGTTTGTTTGGACATTACAGATCGGAAGAGCGGTTCAGCAGGAATG	TGCAGAAAGTGTCATCTACGATGTGTTTGTTTGGACATTAC	25:T>C	25	0.801	1	A	0.97309	C	0.02691
4178213|F|0-24:A>G-24:A>G	TGCAGAGGATGCCAATTTTATGTCAATTACCAAGTATTGAAACCTGCATTGACTTTCAGATGAATTACA	TGCAGAGGATGCCAATTTTATGTCAATTACCAAGTATTGAAACCTGCATTGACTTTCAGATGAATTACA	24:A>G	24	0.860294	1	G	0.97101	A	0.02899
4178216|F|0-38:C>G-38:C>G	TGCAGATACACGAATAGTGCGCCCATTTGCCACAATAACAGGGGTATCATGAAGTCTACCCGAACTACG	TGCAGATACACGAATAGTGCGCCCATTTGCCACAATAACAGGGGTATCATGAAGTCTACCCGAACTACG	38:C>G	38	0.860294	1	G	0.97556	C	0.02444
4178247|F|0-11:C>T-11:C>T	TGCAGTCACTGCCCTCACTAAACTTAGTGAGCCTAGTTTGCTTAGACCACCACTTTTTTACAGATCGGA	TGCAGTCACTGCCCTCACTAAACTTAGTGAGCCTAGTTTGCTTAGACCACCACTTTTTTAC	11:C>T	11	0.919118	1	A	0.97095	G	0.02905
4178252|F|0-28:A>G-28:A>G	TGCAGGATACATTTTTCTCACACTTACCAAGAGTTACGTTACTGGAATGACCCTCTAAGCAAGGAAAAC	TGCAGGATACATTTTTCTCACACTTACCAAGAGTTACGTTACTGGAATGACCCTCTAAGCAAGGAAAAC	28:A>G	28	0.922794	0.984848	G	0.98039	A	0.01961
4178256|F|0-21:T>C-21:T>C	TGCAGTCAAATAGTATATTCGTAGGATAGGATAGTTTATTTTTCAAGTAGGGTGTGGTTTACAGATCGG	TGCAGTCAAATAGTATATTCGTAGGATAGGATAGTTTATTTTTCAAGTAGGGTGTGGTTTAC	21:T>C	21	0.807757	1	A	0.98058	G	0.01942
4178262|F|0-35:C>T-35:C>T	TGCAGAAAGCAGAGGTTTGACGTCCCCATTTCATTCTCGTTTTCTCATCGTTAGAATAGAATCTGAATT	TGCAGAAAGCAGAGGTTTGACGTCCCCATTTCATTCTCGTTTTCTCATCGTTAGAATAGAATCTGAATT	35:C>T	35	0.911765	1	C	0.90385	T	0.09615
4178265|F|0-6:T>G-6:T>G	TGCAGTTGTATATTGGATCCTTCCTTGTAGATCACATGATCATCTTACAGATCGGAAGAGCGGTTCAGC	TGCAGTTGTATATTGGATCCTTCCTTGTAGATCACATGATCATCTTAC	6:T>G	6	0.878676	1	C	0.91164	T	0.08836
4178278|F|0-47:A>G-47:A>G	TGCAGCATGTAATTTCAGGATGCACCACCGGTGAGCCATTTTCAGCAATATTTATTCAGCTTCCATCGA	TGCAGCATGTAATTTCAGGATGCACCACCGGTGAGCCATTTTCAGCAATATTTATTCAGCTTCCATCGA	47:A>G	47	0.830882	1	A	0.68519	C	0.31481
4178280|F|0-44:C>T-44:C>T	TGCAGTAGCAAACAGAACCTTATTTGGGGTCTATGCGACTGCAACTGTTGAATTTGTCTACAATTTACT	TGCAGTAGCAAACAGAACCTTATTTGGGGTCTATGCGACTGCAACTGTTGAATTTGTCTACAATTTACT	44:C>T	44	0.856618	0.982759	A	0.86538	G	0.13462
4178284|F|0-27:G>A-27:G>A	TGCAGCTCACATATTGAAGAATCTATCGTACCTCCCAATTTTGTAGAGCGACTGAAAAATTCAATCTCT	TGCAGCTCACATATTGAAGAATCTATCGTACCTCCCAATTTTGTAGAGCGACTGAAAAATTCAATCTCT	27:G>A	27	0.926471	1	A	0.91525	G	0.08475
4178335|F|0-59:A>G-59:A>G	TGCAGTTGGCCTGGGGAAAATTTTGACAGCCTTCTTCTGCCGAGCTGAAAAAATGTGCCACCCTCATAT	TGCAGTTGGCCTGGGGAAAATTTTGACAGCCTTCTTCTGCCGAGCTGAAAAAATGTGCCACCCTCATAT	59:A>G	59	0.838235	1	G	0.90558	C	0.09442
4178342|F|0-10:G>A-10:G>A	TGCAGAAAATGCAAGGAAGGAAACAGGAGTTGCATCACAACACTCTCTGATATCAGAACATGCATTTAT	TGCAGAAAATGCAAGGAAGGAAACAGGAGTTGCATCACAACACTCTCTGATATCAGAACATGCATTTAT	10:G>A	10	0.882353	1	G	0.91055	A	0.08945
4178346|F|0-38:G>A-38:G>A	TGCAGGATTTGGTGTTATGGAGAGAATTAGGGTTTTGAGTTGGAATTCAGAAAGCTTACAGATCGGAAG	TGCAGGATTTGGTGTTATGGAGAGAATTAGGGTTTTGAGTTGGAATTCAGAAAGCTTAC	38:G>A	38	0.819853	1	C	0.98684	T	0.01316
4178351|F|0-26:C>T-26:C>T	TGCAGGTGTTCTACTTCTGAATTATTCTCTATGGTTTGGCTTTTGAAGGAAGAAAACAAAAACACGATG	TGCAGGTGTTCTACTTCTGAATTATTCTCTATGGTTTGGCTTTTGAAGGAAGAAAACAAAAACACGATG	26:C>T	26	0.904412	0.987179	A	0.60638	G	0.39362
4178352|F|0-15:C>G-15:C>G	TGCAGTTAGATAGCACATAGCCAGCATTAGCATGAAACCTTACTTTTCAGGAAATAACAGCTTCCTCTA	TGCAGTTAGATAGCACATAGCCAGCATTAGCATGAAACCTTACTTTTCAGGAAATAACAGCTTCCTCTA	15:C>G	15	0.830882	1	A	0.63285	T	0.36715
4178375|F|0-49:A>G-49:A>G	TGCAGTGGCCACTATTGAAAACTCTACTATTTGAATTCCATAGCTGCCCATGGCTACCTCGCTCTGCTG	TGCAGTGGCCACTATTGAAAACTCTACTATTTGAATTCCATAGCTGCCCATGGCTACCTCGCTCTGCTG	49:A>G	49	0.871324	1	A	0.6831	C	0.3169
4178378|F|0-29:C>T-29:C>T	TGCAGGGTATAATGTTATCGACATGTTACCAATAAATTCAAATCGAAGACAATAGATGCTGTCTCTCAC	TGCAGGGTATAATGTTATCGACATGTTACCAATAAATTCAAATCGAAGACAATAGATGCTGTCTCTCAC	29:C>T	29	0.800676	1	G	0.84538	A	0.15462
4178408|F|0-8:T>A-8:T>A	TGCAGGCTTAGGATCCTTATTTCAATATTGTGGTTTCTGAGTGTTGTTTCTGCTAAAGTTACAGATCGG	TGCAGGCTTAGGATCCTTATTTCAATATTGTGGTTTCTGAGTGTTGTTTCTGCTAAAGTTAC	8:T>A	8	0.826103	0.977273	A	0.71901	G	0.28099
4178410|F|0-36:G>A-36:G>A	TGCAGAAAAGGAGAAAAGTTCTGATACATTTGTAACGACCTTTGTTTATATTCTCTGTATTTTCTTCTG	TGCAGAAAAGGAGAAAAGTTCTGATACATTTGTAACGACCTTTGTTTATATTCTCTGTATTTTCTTCTG	36:G>A	36	0.807757	1	A	0.85606	G	0.14394
4178417|F|0-67:T>C-67:T>C	TGCAGCATTCTTTCGCATACTAGGACCTTTTGATTTATGGTGGAATGAAAAAAATATGCTTCTAAACTT	TGCAGCATTCTTTCGCATACTAGGACCTTTTGATTTATGGTGGAATGAAAAAAATATGCTTCTAAACTT	67:T>C	67	0.813783	1	A	0.89558	G	0.10442
4178450|F|0-12:A>G-12:A>G	TGCAGAAATAAAATGAATAATTACATCAAAACAAACTTCGTCGTTTACATACAACTATATTGAAATGAA	TGCAGAAATAAAATGAATAATTACATCAAAACAAACTTCGTCGTTTACATACAACTATATTGAAATGAA	12:A>G	12	0.830882	1	G	0.98678	C	0.01322
4178470|F|0-38:T>C-38:T>C	TGCAGCATTGGCAGAAAAATCGACGAATGCTTGTAAGATCCACAATATTAGTCTCCACATACATTTATG	TGCAGCATTGGCAGAAAAATCGACGAATGCTTGTAAGATCCACAATATTAGTCTCCACATACATTTATG	38:T>C	38	0.922794	1	T	0.95161	A	0.04839
4178476|F|0-47:C>T-47:C>T	TGCAGTATACACTGAAGAACACTCTAAACCACCTCCTGAAATTCAGTCTCCTTTAGACAAGGTAAGCTA	TGCAGTATACACTGAAGAACACTCTAAACCACCTCCTGAAATTCAGTCTCCTTTAGACAAGGTAAGCTA	47:C>T	47	0.849265	1	A	0.94978	G	0.05022
4178482|F|0-52:C>A-52:C>A	TGCAGAAACCAGAAGGTTCAACCACAGTCTTATTCTCCCACCCTCCATTCTGCACAAATCCAACAGATA	TGCAGAAACCAGAAGGTTCAACCACAGTCTTATTCTCCCACCCTCCATTCTGCACAAATCCAACAGATA	52:C>A	52	0.819853	1	A	0.67949	G	0.32051
4178499|F|0-34:G>A-34:G>A	TGCAGCACATAATATTTGAATAAAATAGACATTTGTTCATCGTAAAAACTCATTTATAAAGTGAGTGGG	TGCAGCACATAATATTTGAATAAAATAGACATTTGTTCATCGTAAAAACTCATTTATAAAGTGAGTGGG	34:G>A	34	0.908088	1	G	0.67778	T	0.32222
4178571|F|0-29:C>T-29:C>T	TGCAGTACAACCGTGACACGATATTGAGTCCTATGGTAAGATAATGGATGTAGGGTCAAAATGAGAAAA	TGCAGTACAACCGTGACACGATATTGAGTCCTATGGTAAGATAATGGATGTAGGGTCAAAATGAGAAAA	29:C>T	29	0.827206	1	A	0.73319	G	0.26681
4178575|F|0-22:G>A-22:G>A	TGCAGCCAAACCATGATTCTCCGTAATACAAATAATGAGAACACAGTAGAGTAGAGACATCCCATGAAT	TGCAGCCAAACCATGATTCTCCGTAATACAAATAATGAGAACACAGTAGAGTAGAGACATCCCATGAAT	22:G>A	22	0.915441	1	G	0.85683	C	0.14317
4178587|F|0-46:T>C-46:T>C	TGCAGTTGATATGGGATTTCAACCTGCTGAGCCAAAATCCCATTGATTGCATACTTTCATGTTTCGCTA	TGCAGTTGATATGGGATTTCAACCTGCTGAGCCAAAATCCCATTGATTGCATACTTTCATGTTTCGCTA	46:T>C	46	0.807904	1	A	0.92292	C	0.07708
4178591|F|0-25:G>A-25:G>A	TGCAGCTCTGGATTTGTCGCTCGATGACATCATCAAGAACAACGAAAAATCTCGATCTGGAAACTTCCG	TGCAGCTCTGGATTTGTCGCTCGATGACATCATCAAGAACAACGAAAAATCTCGATCTGGAAACTTCCG	25:G>A	25	0.875	0.96875	G	0.93541	T	0.06459
4178608|F|0-31:T>C-31:T>C	TGCAGAGAGAGAAAGAGAGATAATTATAAACTGGAAAAGATAGGTTTGAGAGCATGAATTGTTTTACAG	TGCAGAGAGAGAAAGAGAGATAATTATAAACTGGAAAAGATAGGTTTGAGAGCATGAATTGTTTTACAG	31:T>C	31	0.908088	1	C	0.98571	T	0.01429
4178613|F|0-67:C>T-67:C>T	TGCAGGTATAGTCCATATGCATATTTTCTTGCTTATCTATAATGTAGTATTGTAATGTAATATGTTTCA	TGCAGGTATAGTCCATATGCATATTTTCTTGCTTATCTATAATGTAGTATTGTAATGTAATATGTTTCA	67:C>T	67	0.801471	1	G	0.9721	A	0.0279
4178614|F|0-17:G>C-17:G>C	TGCAGAAACTTTGGCGCGGTGTCACATAAATCAGATGTTTACAGTTATGGAATGATGATCCTGGAAATG	TGCAGAAACTTTGGCGCGGTGTCACATAAATCAGATGTTTACAGTTATGGAATGATGATCCTGGAAATG	17:G>C	17	0.919118	0.967742	A	0.55532	T	0.44468
4178621|F|0-64:T>A-64:T>A	TGCAGACTAATTACATCATATACACCCAAATAATAGCTACCGCGTGATCATGATCATGATCGGTTTTGG	TGCAGACTAATTACATCATATACACCCAAATAATAGCTACCGCGTGATCATGATCATGATCGGTTTTGG	64:T>A	64	0.882353	1	G	0.73853	T	0.26147
4178627|F|0-29:G>A-29:G>A	TGCAGTTGCTCAGGAGACCAGTGAAGTAAGCCCTCCTCCTGCTGAAGAAAGCACTGAAGAGCAAAGTAG	TGCAGTTGCTCAGGAGACCAGTGAAGTAAGCCCTCCTCCTGCTGAAGAAAGCACTGAAGAGCAAAGTAG	29:G>A	29	0.801	1	A	0.73922	C	0.26078
4178627|F|0-37:C>G-37:C>G	TGCAGTTGCTCAGGAGACCAGTGAAGTAAGCCCTCCTCCTGCTGAAGAAAGCACTGAAGAGCAAAGTAG	TGCAGTTGCTCAGGAGACCAGTGAAGTAAGCCCTCCTCCTGCTGAAGAAAGCACTGAAGAGCAAAGTAG	37:C>G	37	0.805147	1	T	0.75	G	0.25
4178639|F|0-50:A>G-50:A>G	TGCAGAACATGGTGTTTTGATCAACGTATCAAACCTCTTTATTTCTCGTGACTGTATGGTGGCTACAGA	TGCAGAACATGGTGTTTTGATCAACGTATCAAACCTCTTTATTTCTCGTGACTGTATGGTGGCTACAGA	50:A>G	50	0.893382	0.958333	C	0.98786	G	0.01214
4178643|F|0-40:C>G-40:C>G	TGCAGTGAAATTGTCTCTGCATGTGTCCCTAGTAGGCAAGCGAAACATGATAACCTTAGGTACATTTCA	TGCAGTGAAATTGTCTCTGCATGTGTCCCTAGTAGGCAAGCGAAACATGATAACCTTAGGTACATTTCA	40:C>G	40	0.915441	0.963871	C	0.53922	T	0.46078
4178644|F|0-5:G>C-5:G>C	TGCAGGTCTTCACTAATATTTATATCTTGAACTGCGATCTGCCAGGTATCAGTTGCATATTTCGACCAA	TGCAGGTCTTCACTAATATTTATATCTTGAACTGCGATCTGCCAGGTATCAGTTGCATATTTCGACCAA	5:G>C	5	0.807757	1	A	0.55637	G	0.44363
4178661|F|0-52:T>G-52:T>G	TGCAGCATCACTGTCTTTCTGAGGAGTAAACCCAAAATCGGAAGCAGAAAAGTAGAAAACAGTTTGCTT	TGCAGCATCACTGTCTTTCTGAGGAGTAAACCCAAAATCGGAAGCAGAAAAGTAGAAAACAGTTTGCTT	52:T>G	52	0.845588	1	A	0.79435	G	0.20565
4178662|F|0-57:G>C-57:G>C	TGCAGTTACCAATTCTCCAAGAGTGAATGCAGAACTCATGATCTCAAAACTTGGTCTGTCAGACTTCTT	TGCAGTTACCAATTCTCCAAGAGTGAATGCAGAACTCATGATCTCAAAACTTGGTCTGTCAGACTTCTT	57:G>C	57	0.886029	1	C	0.98163	G	0.01837
4178667|F|0-12:A>C-12:A>C	TGCAGAAATAGCAATGTGTAAAGATCTCCATGTGGCAAATCACACCCCTAAACCATTCTATCAAGTTTG	TGCAGAAATAGCAATGTGTAAAGATCTCCATGTGGCAAATCACACCCCTAAACCATTCTATCAAGTTTG	12:A>C	12	0.805147	0.966667	C	0.92355	T	0.07645
4178688|F|0-38:A>G-38:A>G	TGCAGAGAAAAATAAAATCACAACAAATGTGTAAAAGCATTGCATTGAATTCACAGCACAATTTACAGA	TGCAGAGAAAAATAAAATCACAACAAATGTGTAAAAGCATTGCATTGAATTCACAGCACAATTTACAGA	38:A>G	38	0.849265	1	T	0.91429	G	0.08571
4178699|F|0-59:G>A-59:G>A	TGCAGTTCTTGAGTGCATAAACACTATTTCATCCTTTTTTATTCCAGAGTATTTCCCCTGATCTTTAGT	TGCAGTTCTTGAGTGCATAAACACTATTTCATCCTTTTTTATTCCAGAGTATTTCCCCTGATCTTTAGT	59:G>A	59	0.826103	0.981481	T	0.95238	A	0.04762
4178709|F|0-54:C>T-54:C>T	TGCAGAGAATGTGAGAGATCTTAGCATATTCTCTTTCTACAAGCTTATTTTGGCCGAAGGTAGACATTA	TGCAGAGAATGTGAGAGATCTTAGCATATTCTCTTTCTACAAGCTTATTTTGGCCGAAGGTAGACATTA	54:C>T	54	0.849265	0.964375	T	0.52027	A	0.47973
4178710|F|0-19:T>A-19:T>A	TGCAGCAGCATTTGGACCATTACAAATACATGTCCGAGTAAGAGTTGAATATCATACAAGCCAAAGGAG	TGCAGCAGCATTTGGACCATTACAAATACATGTCCGAGTAAGAGTTGAATATCATACAAGCCAAAGGAG	19:T>A	19	0.80761	1	A	0.52165	T	0.47835
4178714|F|0-24:T>G-24:T>G	TGCAGACAATTTTGGTAATCAACATATTATTCTTTTGGTGAAAAACAATTTCACATAGATTACAGATCG	TGCAGACAATTTTGGTAATCAACATATTATTCTTTTGGTGAAAAACAATTTCACATAGATTAC	24:T>G	24	0.835368	1	A	0.54657	C	0.45343
4178724|F|0-32:C>G-32:C>G	TGCAGAAGAAAAATAATCAAGAATAAGGAAAGCTTACAAATTAGAGAAGAAAATGTAAATGTTACTTGA	TGCAGAAGAAAAATAATCAAGAATAAGGAAAGCTTACAAATTAGAGAAGAAAATGTAAATGTTACTTGA	32:C>G	32	0.852941	0.983333	C	0.54453	T	0.45547
4178753|F|0-11:G>A-11:G>A	TGCAGCTGGAAGTTGGAAGAAGCTAGTGAGGGAAAGCGATTTCATTACAGATCGGAAGAGCGGTTCAGC	TGCAGCTGGAAGTTGGAAGAAGCTAGTGAGGGAAAGCGATTTCATTAC	11:G>A	11	0.845588	1	T	0.54286	A	0.45714
4178761|F|0-15:C>G-15:C>G	TGCAGTTGATTTCATCGGTTAGTTTAGTGATTGAGATTTTGATTTCAAAGACTAATTCCCTGTTTGATT	TGCAGTTGATTTCATCGGTTAGTTTAGTGATTGAGATTTTGATTTCAAAGACTAATTCCCTGTTTGATT	15:C>G	15	0.889706	1	T	0.57171	C	0.42829
4178766|F|0-65:A>T-65:A>T	TGCAGAATATACTTCAACTCTAATACATGGTATACATCAATCTATGAAAATAAAACGTGCAGCGTAACT	TGCAGAATATACTTCAACTCTAATACATGGTATACATCAATCTATGAAAATAAAACGTGCAGCGTAACT	65:A>T	65	0.871324	1	G	0.61982	A	0.38018
4178774|F|0-58:C>T-58:C>T	TGCAGTTTTGACAGCATCCTGCAATGAGTAAAGATAACAATTTGACAGTCAAAAAAAACTCACTAATTC	TGCAGTTTTGACAGCATCCTGCAATGAGTAAAGATAACAATTTGACAGTCAAAAAAAACTCACTAATTC	58:C>T	58	0.955882	0.973684	C	0.63182	T	0.36818
4178787|F|0-14:A>C-14:A>C	TGCAGTGCCATGATAAGAATTGCGACGATGCAGATTTGTTTTGCCTCTGGTACGAGCCCTTCGGCATGG	TGCAGTGCCATGATAAGAATTGCGACGATGCAGATTTGTTTTGCCTCTGGTACGAGCCCTTCGGCATGG	14:A>C	14	0.813783	1	A	0.68269	G	0.31731
4178797|F|0-33:C>T-33:C>T	TGCAGTCAATAAAATCACCAAGTAATGGACCAACGGTTCATGGAATGTTTGGGTGATCCAATGAAAAAT	TGCAGTCAATAAAATCACCAAGTAATGGACCAACGGTTCATGGAATGTTTGGGTGATCCAATGAAAAAT	33:C>T	33	0.871324	1	T	0.75	C	0.25
4178797|F|0-34:G>A-34:G>A	TGCAGTCAATAAAATCACCAAGTAATGGACCAACGGTTCATGGAATGTTTGGGTGATCCAATGAAAAAT	TGCAGTCAATAAAATCACCAAGTAATGGACCAACGGTTCATGGAATGTTTGGGTGATCCAATGAAAAAT	34:G>A	34	0.856618	0.967742	C	0.82863	A	0.17137
4178798|F|0-34:A>G-34:A>G	TGCAGAACAATAAAATTATTGAACTTGTTTGAGAATGATTGATAAATGAGTTTCTCATCAATAAGGAAG	TGCAGAACAATAAAATTATTGAACTTGTTTGAGAATGATTGATAAATGAGTTTCTCATCAATAAGGAAG	34:A>G	34	0.823529	1	G	0.82759	A	0.17241
4178802|F|0-58:A>T-58:A>T	TGCAGAAGCTGGACTGGACCTCTATTTTGGATTTCAATGTGCACAAACAACTTAGCAAAAAGTTGACTA	TGCAGAAGCTGGACTGGACCTCTATTTTGGATTTCAATGTGCACAAACAACTTAGCAAAAAGTTGACTA	58:A>T	58	0.830882	1	C	0.84255	T	0.15745
4178818|F|0-32:C>T-32:C>T	TGCAGTATCTAGAGCTAAGAAGTCCGGACACGCCATTATGGTGTCGTTTTCTCGCTTCCGACACGTATC	TGCAGTATCTAGAGCTAAGAAGTCCGGACACGCCATTATGGTGTCGTTTTCTCGCTTCCGACACGTATC	32:C>T	32	0.813783	1	T	0.84583	G	0.15417
4178818|F|0-42:G>A-42:G>A	TGCAGTATCTAGAGCTAAGAAGTCCGGACACGCCATTATGGTGTCGTTTTCTCGCTTCCGACACGTATC	TGCAGTATCTAGAGCTAAGAAGTCCGGACACGCCATTATGGTGTCGTTTTCTCGCTTCCGACACGTATC	42:G>A	42	0.834559	1	T	0.8625	G	0.1375
4178818|F|0-58:C>T-58:C>T	TGCAGTATCTAGAGCTAAGAAGTCCGGACACGCCATTATGGTGTCGTTTTCTCGCTTCCGACACGTATC	TGCAGTATCTAGAGCTAAGAAGTCCGGACACGCCATTATGGTGTCGTTTTCTCGCTTCCGACACGTATC	58:C>T	58	0.813783	1	C	0.87333	A	0.12667
4178820|F|0-16:G>A-16:G>A	TGCAGTTTCAAAAGAAGTTTTTGAATGATATTTTATTTTCTTATTTCTTTTACACCGATTTACTTTGAA	TGCAGTTTCAAAAGAAGTTTTTGAATGATATTTTATTTTCTTATTTCTTTTACACCGATTTACTTTGAA	16:G>A	16	0.841912	1	G	0.88889	A	0.11111
4178837|F|0-6:T>A-6:T>A	TGCAGCTTGCTATCCATATAAAATATCCCAATGTATAGATCTCAAGAAGAATAATTACAGATCGGAAGA	TGCAGCTTGCTATCCATATAAAATATCCCAATGTATAGATCTCAAGAAGAATAATTAC	6:T>A	6	0.860294	1	G	0.89271	A	0.10729
4178850|F|0-5:T>C-5:T>C	TGCAGTTGATAGCATGGTACTCAAGACAATCCAATTCATTGTCTACTTTGCATTCAACAATCCTCACTC	TGCAGTTGATAGCATGGTACTCAAGACAATCCAATTCATTGTCTACTTTGCATTCAACAATCCTCACTC	5:T>C	5	0.816176	1	A	0.52917	G	0.47083
4178861|F|0-40:A>T-40:A>T	TGCAGTCTTCGCTTAGTGGGCATGGCCACGTTTCGGTGAGATTGGGATTCTACTACACTTTTACAGATC	TGCAGTCTTCGCTTAGTGGGCATGGCCACGTTTCGGTGAGATTGGGATTCTACTACACTTTTAC	40:A>T	40	0.911765	1	T	0.98309	A	0.01691
4178864|F|0-15:A>T-15:A>T	TGCAGTTATACATCAAAGTTTGCCTCTTGTGTAACTCTCAAAGTTCTTTGTACCTAGTTTTCAAGGCTT	TGCAGTTATACATCAAAGTTTGCCTCTTGTGTAACTCTCAAAGTTCTTTGTACCTAGTTTTCAAGGCTT	15:A>T	15	0.922794	1	G	0.82927	C	0.17073
4178879|F|0-51:C>A-51:C>A	TGCAGGACCTCTTGAGACATTGAGTACACGCTTCTGTAAGTAACATCTGAACACAAGTACAAACGTGTA	TGCAGGACCTCTTGAGACATTGAGTACACGCTTCTGTAAGTAACATCTGAACACAAGTACAAACGTGTA	51:C>A	51	0.797794	1	A	0.87111	G	0.12889
4178883|F|0-35:A>C-35:A>C	TGCAGAAACAGATGGAACAAAAGAGAAGTGGAAACAAAGGAATCACCAAGTGCTACCGCTAACATCCAC	TGCAGAAACAGATGGAACAAAAGAGAAGTGGAAACAAAGGAATCACCAAGTGCTACCGCTAACATCCAC	35:A>C	35	0.841912	1	T	0.87136	A	0.12864
4178892|F|0-8:C>G-8:C>G	TGCAGATACATTGACGTTTACTATAGGTGAATTATAACTAGGTTGAGGAGAATATATTAGATCCCATTA	TGCAGATACATTGACGTTTACTATAGGTGAATTATAACTAGGTTGAGGAGAATATATTAGATCCCATTA	8:C>G	8	0.830882	1	C	0.87391	A	0.12609
4178906|F|0-26:C>A-26:C>A	TGCAGGATGACTTTCCAGTTGCAGTACACTTGAAACCGAAATTAGGAACGGTTTGTTACGTGTGTTGGA	TGCAGGATGACTTTCCAGTTGCAGTACACTTGAAACCGAAATTAGGAACGGTTTGTTACGTGTGTTGGA	26:C>A	26	0.800676	1	C	0.87885	T	0.12115
4178913|F|0-27:T>C-27:T>C	TGCAGTGGTTAGCTTTTGCAGTCACTATACAGAATAACCAACAACCCTCTTTTACCTTCAAGAGTAAGG	TGCAGTGGTTAGCTTTTGCAGTCACTATACAGAATAACCAACAACCCTCTTTTACCTTCAAGAGTAAGG	27:T>C	27	0.908088	1	C	0.86905	A	0.13095
4178915|F|0-31:C>T-31:C>T	TGCAGAACAGTTCTACCTTGTTATTCAAATGCATATAATAGCTATAGTAAATTTTATCACTTTACAGAT	TGCAGAACAGTTCTACCTTGTTATTCAAATGCATATAATAGCTATAGTAAATTTTATCACTTTAC	31:C>T	31	0.849265	1	C	0.86229	T	0.13771
4178916|F|0-31:C>G-31:C>G	TGCAGTAGCACACTGCAACACAGTCATGACTCATGAGCACAATATTCACAAATGATGTAGATATAAAGC	TGCAGTAGCACACTGCAACACAGTCATGACTCATGAGCACAATATTCACAAATGATGTAGATATAAAGC	31:C>G	31	0.900735	1	T	0.88816	C	0.11184
4178940|F|0-15:G>C-15:G>C	TGCAGCAAACTGAAGGAGTTCAACAATGTCAGGAATTTCTGGTATCAGAAATTGGGAAGTTGAAGCTAA	TGCAGCAAACTGAAGGAGTTCAACAATGTCAGGAATTTCTGGTATCAGAAATTGGGAAGTTGAAGCTAA	15:G>C	15	0.863971	1	T	0.91522	A	0.08478
4178949|F|0-44:C>T-44:C>T	TGCAGAGTTTGTTGACTATAAAAGGCAAGCCAAATAGTGGTCGGCGATTCTTTATTATTACTACAAGTA	TGCAGAGTTTGTTGACTATAAAAGGCAAGCCAAATAGTGGTCGGCGATTCTTTATTATTACTACAAGTA	44:C>T	44	0.893382	1	C	0.96845	T	0.03155
4178958|F|0-5:T>C-5:T>C	TGCAGTATTTTTCCACAATCCATAAAAGGTAACACAAATTTGGGAAGGAACGAGGAACTAGGAGACTAT	TGCAGTATTTTTCCACAATCCATAAAAGGTAACACAAATTTGGGAAGGAACGAGGAACTAGGAGACTAT	5:T>C	5	0.904412	1	C	0.96347	T	0.03653
4178980|F|0-27:G>T-27:G>T	TGCAGTGTACCCAATATCCACCTTCCTGAGTACTTTTTTCCCATAATTGAAATTGATCGATTACAGATC	TGCAGTGTACCCAATATCCACCTTCCTGAGTACTTTTTTCCCATAATTGAAATTGATCGATTAC	27:G>T	27	0.886029	1	G	0.9726	A	0.0274
4178992|F|0-49:A>G-49:A>G	TGCAGGGCATTTCTTGTCAATGTTTAGCAGCTTTAGCACTTAGCAATTGACATGTTTAGGCCTCGCACT	TGCAGGGCATTTCTTGTCAATGTTTAGCAGCTTTAGCACTTAGCAATTGACATGTTTAGGCCTCGCACT	49:A>G	49	0.800676	1	G	0.97992	C	0.02008
4179013|F|0-44:A>T-44:A>T	TGCAGATCAAGAGGTCACCGGTTCGAACCCGGTTGGGCCCTCTGAATCTTGTTCAATTGTTTTATTTTT	TGCAGATCAAGAGGTCACCGGTTCGAACCCGGTTGGGCCCTCTGAATCTTGTTCAATTGTTTTATTTTT	44:A>T	44	0.807941	1	G	0.97794	T	0.02206
4179022|F|0-30:C>T-30:C>T	TGCAGTTTATGCTATGGGTATAGAGAGATTCCTTTCACTTGTACCTATATCCCTTGATGAACACAGCTA	TGCAGTTTATGCTATGGGTATAGAGAGATTCCTTTCACTTGTACCTATATCCCTTGATGAACACAGCTA	30:C>T	30	0.933824	1	A	0.95697	G	0.04303
4179050|F|0-53:A>G-53:A>G	TGCAGTTTTTCTTATCACTTCTTTGCTATTATTATTCTCTGGTTTGGTACAGGAAAAATAGCAGATTAC	TGCAGTTTTTCTTATCACTTCTTTGCTATTATTATTCTCTGGTTTGGTACAGGAAAAATAGCAGATTAC	53:A>G	53	0.867647	1	C	0.97073	T	0.02927
4179053|F|0-67:T>A-67:T>A	TGCAGCAGAACGTGCATTGCGGAGCAGTGCGACAGTAAGATTCCATTCCGTTGAGTTGATGTTATATTA	TGCAGCAGAACGTGCATTGCGGAGCAGTGCGACAGTAAGATTCCATTCCGTTGAGTTGATGTTATATTA	67:T>A	67	0.871324	1	C	0.98133	G	0.01867
4179083|F|0-25:G>A-25:G>A	TGCAGTGTATTGTTGAAATTTGACTGGTGGGGAAAGGCTTTGTGGTGTTGTCATGATTTTACAGATCGG	TGCAGTGTATTGTTGAAATTTGACTGGTGGGGAAAGGCTTTGTGGTGTTGTCATGATTTTAC	25:G>A	25	0.944853	1	C	0.98734	G	0.01266
4179117|F|0-19:C>T-19:C>T	TGCAGCTGACACTACCTCCCTGTCTTCACTTTATTCATCTTATTTATCAATCAGTTCCAAAAATCACAC	TGCAGCTGACACTACCTCCCTGTCTTCACTTTATTCATCTTATTTATCAATCAGTTCCAAAAATCACAC	19:C>T	19	0.893382	1	T	0.86468	C	0.13532
4179147|F|0-7:A>G-7:A>G	TGCAGGGAAGATTCTGATACAAAATTTTGTTTGTTTGCCATGAAAATGAGAGCACAGGGAAGAAAATAT	TGCAGGGAAGATTCTGATACAAAATTTTGTTTGTTTGCCATGAAAATGAGAGCACAGGGAAGAAAATAT	7:A>G	7	0.908088	1	A	0.88626	G	0.11374
4179158|F|0-55:G>T-55:G>T	TGCAGTTATATGAAGGTGATGGTTACTTCCATGAAAGAGATCGGTTGGATATGAAGGCTTCTCATCTGA	TGCAGTTATATGAAGGTGATGGTTACTTCCATGAAAGAGATCGGTTGGATATGAAGGCTTCTCATCTGA	55:G>T	55	0.841912	1	T	0.90161	A	0.09839
4179160|F|0-13:C>T-13:C>T	TGCAGTAGTTGATCATAATGCTCTTGCATTGACTTCCAGCATGGCCAACCCACATTTATTTTCCCTAGT	TGCAGTAGTTGATCATAATGCTCTTGCATTGACTTCCAGCATGGCCAACCCACATTTATTTTCCCTAGT	13:C>T	13	0.830882	0.982143	A	0.73574	C	0.26426
4179202|F|0-32:T>G-32:T>G	TGCAGTCAAGGGCTTTATTTAGTGTTCCTGAATCAGTTGGGAGTATTGAGGGAGAGAGTTTTTGCAAAT	TGCAGTCAAGGGCTTTATTTAGTGTTCCTGAATCAGTTGGGAGTATTGAGGGAGAGAGTTTTTGCAAAT	32:T>G	32	0.813783	1	C	0.97198	T	0.02802
4179217|F|0-33:T>C-33:T>C	TGCAGTAGTCGTCCACAAACCAAATGAAGAAAATAAAGGAGTAAGGGGATTTCTTCCTGCACCCCCAAT	TGCAGTAGTCGTCCACAAACCAAATGAAGAAAATAAAGGAGTAAGGGGATTTCTTCCTGCACCCCCAAT	33:T>C	33	0.915441	0.984375	G	0.98643	A	0.01357
4179221|F|0-65:T>C-65:T>C	TGCAGTTATTCCCAATGAATGCATGAATTCAAGAATTGAACTTGGAGAATTTTCAAATGCATTTATAAG	TGCAGTTATTCCCAATGAATGCATGAATTCAAGAATTGAACTTGGAGAATTTTCAAATGCATTTATAAG	65:T>C	65	0.941176	1	C	0.68458	A	0.31542
4179221|F|0-66:A>G-66:A>G	TGCAGTTATTCCCAATGAATGCATGAATTCAAGAATTGAACTTGGAGAATTTTCAAATGCATTTATAAG	TGCAGTTATTCCCAATGAATGCATGAATTCAAGAATTGAACTTGGAGAATTTTCAAATGCATTTATAAG	66:A>G	66	0.926471	1	A	0.66957	C	0.33043
4179223|F|0-50:T>C-50:T>C	TGCAGCTTTGATTCTACCATGTTCTTTGTTCTTCCTAATAAGTTTGTCCATTGTTAGTTGCTGTATTAC	TGCAGCTTTGATTCTACCATGTTCTTTGTTCTTCCTAATAAGTTTGTCCATTGTTAGTTGCTGTATTAC	50:T>C	50	0.878676	0.982759	T	0.68043	C	0.31957
4179223|F|0-68:C>A-68:C>A	TGCAGCTTTGATTCTACCATGTTCTTTGTTCTTCCTAATAAGTTTGTCCATTGTTAGTTGCTGTATTAC	TGCAGCTTTGATTCTACCATGTTCTTTGTTCTTCCTAATAAGTTTGTCCATTGTTAGTTGCTGTATTAC	68:C>A	68	0.863971	1	G	0.92885	C	0.07115
4179227|F|0-54:T>A-54:T>A	TGCAGTCTCAATCACTTCTTTGAGTGCATCAGGGCCCAAATACATGAGAACCTGTGAATATTTCATAAG	TGCAGTCTCAATCACTTCTTTGAGTGCATCAGGGCCCAAATACATGAGAACCTGTGAATATTTCATAAG	54:T>A	54	0.948529	1	A	0.95708	G	0.04292
4179231|F|0-19:G>A-19:G>A	TGCAGAATTTATGATAAGCGTGCCAATGAGAAAAGATTATCGCCAAAAGACATCAATTACAGATCGGAA	TGCAGAATTTATGATAAGCGTGCCAATGAGAAAAGATTATCGCCAAAAGACATCAATTAC	19:G>A	19	0.852941	1	A	0.97129	G	0.02871
4179254|F|0-39:C>A-39:C>A	TGCAGTTGGATTGAAATAGGAGGAAAGGTTTATAGATTTCTTGTCAGTGATGGATCACTATTGGGATCA	TGCAGTTGGATTGAAATAGGAGGAAAGGTTTATAGATTTCTTGTCAGTGATGGATCACTATTGGGATCA	39:C>A	39	0.9375	1	A	0.70766	G	0.29234
4179267|F|0-56:T>C-56:T>C	TGCAGAATTAGTCTCAAACTTCACTCTGTAAGTAATCACATGAGTGAGTTATTTACTCAGAGTTGAATC	TGCAGAATTAGTCTCAAACTTCACTCTGTAAGTAATCACATGAGTGAGTTATTTACTCAGAGTTGAATC	56:T>C	56	0.893382	0.985714	T	0.71064	C	0.28936
4179268|F|0-25:T>C-25:T>C	TGCAGAGGACTAATGGAATGTTTGCTAGACCTTATTTGTGCTTATGTTATGATTCAGAATACTACAAGT	TGCAGAGGACTAATGGAATGTTTGCTAGACCTTATTTGTGCTTATGTTATGATTCAGAATACTACAAGT	25:T>C	25	0.830882	1	A	0.65957	C	0.34043
4179275|F|0-5:A>C-5:A>C	TGCAGAAAAACTCTTACAAGCCCTGGACCAAAAAAATAGAGAGATTATGCAAATTGTACTTGGATTTGA	TGCAGAAAAACTCTTACAAGCCCTGGACCAAAAAAATAGAGAGATTATGCAAATTGTACTTGGATTTGA	5:A>C	5	0.813783	1	C	0.74779	T	0.25221
4179286|F|0-16:G>T-16:G>T	TGCAGCCTTCTTTTGCGCGGAGCAGACACAGAAACTCAGTTTCAAAGCATTGTTCCCCAACAGAAATGT	TGCAGCCTTCTTTTGCGCGGAGCAGACACAGAAACTCAGTTTCAAAGCATTGTTCCCCAACAGAAATGT	16:G>T	16	0.807941	1	G	0.75983	A	0.24017
4179290|F|0-42:A>C-42:A>C	TGCAGGAAAAATAAAAATTCTGTACTCGTCTTCATGCAGACAAATATCCAATGCAAGAGTTTGTATGGA	TGCAGGAAAAATAAAAATTCTGTACTCGTCTTCATGCAGACAAATATCCAATGCAAGAGTTTGTATGGA	42:A>C	42	0.834559	1	G	0.78846	T	0.21154
4179293|F|0-27:C>A-27:C>A	TGCAGATCTTATCCACTGTCTTCAAATCAAAACCTGCACTGGCAGTATGAACAGAGTACTCCAGTAAAC	TGCAGATCTTATCCACTGTCTTCAAATCAAAACCTGCACTGGCAGTATGAACAGAGTACTCCAGTAAAC	27:C>A	27	0.834559	1	T	0.79327	C	0.20673
4179297|F|0-12:A>C-12:A>C	TGCAGTAGAATTAGAAACTGCCTTGCTCAAACTATGCATAACAGGAATACGAACAAGCCTTTCCTACAT	TGCAGTAGAATTAGAAACTGCCTTGCTCAAACTATGCATAACAGGAATACGAACAAGCCTTTCCTACAT	12:A>C	12	0.871324	0.963871	T	0.83333	A	0.16667
4179306|F|0-16:A>G-16:A>G	TGCAGGTGATATGTGGAAAGCAATGGTCTTTCCATGAACATATGCATTTGATTAGCTTTATTTTTCATA	TGCAGGTGATATGTGGAAAGCAATGGTCTTTCCATGAACATATGCATTTGATTAGCTTTATTTTTCATA	16:A>G	16	0.834559	1	T	0.50638	C	0.49362
4179329|F|0-31:A>T-31:A>T	TGCAGATCAAAATTTGAAGCTAAGAATTTACAGAAGAAGCAAGCAAACAGATTCATAGTGGAATTCTTA	TGCAGATCAAAATTTGAAGCTAAGAATTTACAGAAGAAGCAAGCAAACAGATTCATAGTGGAATTCTTA	31:A>T	31	0.852941	1	C	0.50739	T	0.49261
4179339|F|0-10:T>C-10:T>C	TGCAGTTCCATATATGTCTTCTTACACTTCCATATAAAAACATTTCTTATTTTACTGTTATTGAGTTAT	TGCAGTTCCATATATGTCTTCTTACACTTCCATATAAAAACATTTCTTATTTTACTGTTATTGAGTTAT	10:T>C	10	0.863971	1	C	0.54425	A	0.45575
4179355|F|0-41:C>G-41:C>G	TGCAGTACCCAAAGGCTAAATGAACTTGGTGATGAGTCTAGCTCACTTCCCCTTTGGAGACAGGTAATA	TGCAGTACCCAAAGGCTAAATGAACTTGGTGATGAGTCTAGCTCACTTCCCCTTTGGAGACAGGTAATA	41:C>G	41	0.882353	1	G	0.51389	A	0.48611
4179361|F|0-32:C>T-32:C>T	TGCAGGTTTTCCTCCATCTTCTCTATTTTCTCCTCCATCTTTTCTAGTCATCACATAACATTTTTTCTA	TGCAGGTTTTCCTCCATCTTCTCTATTTTCTCCTCCATCTTTTCTAGTCATCACATAACATTTTTTCTA	32:C>T	32	0.830882	1	T	0.52619	C	0.47381
4179372|F|0-18:C>T-18:C>T	TGCAGAAAAGACATTACACATTTTCATACACTTTGAGGACAAGTGAATATTATGAATTCAGATATGGGC	TGCAGAAAAGACATTACACATTTTCATACACTTTGAGGACAAGTGAATATTATGAATTCAGATATGGGC	18:C>T	18	0.908088	1	A	0.51042	C	0.48958
4179375|F|0-5:C>T-5:C>T	TGCAGCCAAAAAATTCGAAATTAGTATCCACACTAACGCTAAACATGTGCCACGATCTTGTATTTTTCT	TGCAGCCAAAAAATTCGAAATTAGTATCCACACTAACGCTAAACATGTGCCACGATCTTGTATTTTTCT	5:C>T	5	0.933824	0.986111	G	0.53902	A	0.46098
4179388|F|0-44:G>A-44:G>A	TGCAGCGAAGGAATGGACCCGATTATATGCTAGTGACGCCTGATGATAAGGTTCAAAGATGGATCCATA	TGCAGCGAAGGAATGGACCCGATTATATGCTAGTGACGCCTGATGATAAGGTTCAAAGATGGATCCATA	44:G>A	44	0.860294	1	A	0.53846	G	0.46154
4179421|F|0-19:G>T-19:G>T	TGCAGGAAAACACCAGAAGGTAAAACACAAGTTAGCAACATATGAAAATGTGCTAAAATGTATATTTTT	TGCAGGAAAACACCAGAAGGTAAAACACAAGTTAGCAACATATGAAAATGTGCTAAAATGTATATTTTT	19:G>T	19	0.8125	0.982143	A	0.7713	T	0.2287
4179431|F|0-23:T>C-23:T>C	TGCAGTGCATATCTTTCAAGCTTTTTTACGAAGATTTCTCAATTTGTTTCCGTTTGCAGATTCTTTGAT	TGCAGTGCATATCTTTCAAGCTTTTTTACGAAGATTTCTCAATTTGTTTCCGTTTGCAGATTCTTTGAT	23:T>C	23	0.852941	1	A	0.79204	G	0.20796
4179442|F|0-20:A>G-20:A>G	TGCAGAACCTGAAGTAAGAGAAAAATATCCGGAGAGGTTATTTTCTTGGTTTGTCGGTTGAGAGAAAAC	TGCAGAACCTGAAGTAAGAGAAAAATATCCGGAGAGGTTATTTTCTTGGTTTGTCGGTTGAGAGAAAAC	20:A>G	20	0.834559	1	G	0.9364	C	0.0636
4179445|F|0-8:T>G-8:T>G	TGCAGACATGTAGCAAAGTGTGTTGATGTACTCAGAAACGTTTTGTTTTACCTGTGATGCTTATTTTGA	TGCAGACATGTAGCAAAGTGTGTTGATGTACTCAGAAACGTTTTGTTTTACCTGTGATGCTTATTTTGA	8:T>G	8	0.805147	1	G	0.98655	A	0.01345
4179446|F|0-51:C>A-51:C>A	TGCAGCTGCAAGAGGACAGGTTCAGGTGAGGAATTTGGTTACTCTGCAAAACTTAGATACAGTACCATA	TGCAGCTGCAAGAGGACAGGTTCAGGTGAGGAATTTGGTTACTCTGCAAAACTTAGATACAGTACCATA	51:C>A	51	0.797794	1	G	0.92093	T	0.07907
4179466|F|0-6:G>A-6:G>A	TGCAGTGGACAATGTTGTTGATGCACAAATCGTGGATGCTCAAGGTAGATTGCTTACAGATCGGAAGAG	TGCAGTGGACAATGTTGTTGATGCACAAATCGTGGATGCTCAAGGTAGATTGCTTAC	6:G>A	6	0.807941	1	A	0.70561	G	0.29439
4179480|F|0-66:A>T-66:A>T	TGCAGTTCTTCTGGATTTGCTGTATTTTGAACTGCCATAGTTATTTCACTGCAAAAAATGATAAAAAAT	TGCAGTTCTTCTGGATTTGCTGTATTTTGAACTGCCATAGTTATTTCACTGCAAAAAATGATAAAAAAT	66:A>T	66	0.952206	1	C	0.77913	T	0.22087
4179513|F|0-51:A>G-51:A>G	TGCAGAATATTATTACCGCTCAATCCCCGATTCTTGCATGCAATCTGGTTCAAGTTTCAAGGTTTATTT	TGCAGAATATTATTACCGCTCAATCCCCGATTCTTGCATGCAATCTGGTTCAAGTTTCAAGGTTTATTT	51:A>G	51	0.944853	1	A	0.84167	G	0.15833
4179524|F|0-43:C>T-43:C>T	TGCAGTATGTGATTTTTATCTCCATATATTACTGGATTGCTTACTGTGTGCTAGTGAAATAGGTGATTA	TGCAGTATGTGATTTTTATCTCCATATATTACTGGATTGCTTACTGTGTGCTAGTGAAATAGGTGATTA	43:C>T	43	0.930147	0.986111	T	0.84302	C	0.15698
4179530|F|0-19:G>A-19:G>A	TGCAGATACGACCCGCCCAGTGGTAGAAAGTGTTCGTGCCTTCCAGGTATGAGAAGGAAAAAACAAGTT	TGCAGATACGACCCGCCCAGTGGTAGAAAGTGTTCGTGCCTTCCAGGTATGAGAAGGAAAAAACAAGTT	19:G>A	19	0.9375	1	C	0.91549	T	0.08451
4179549|F|0-36:T>C-36:T>C	TGCAGTCCTTTGGAAAGGTTGGACCGGCAAGTTCTTTGGCTATGGTGCTCAAGGAGGGTGCAGATTTGG	TGCAGTCCTTTGGAAAGGTTGGACCGGCAAGTTCTTTGGCTATGGTGCTCAAGGAGGGTGCAGATTTGG	36:T>C	36	0.952206	1	C	0.93088	T	0.06912
4179585|F|0-30:T>C-30:T>C	TGCAGCAGAGGCTGCACGGTATGGTTTTACTGCTTTGGACAGGCCAGAAGGATTCTTGGTTTTGGCCAT	TGCAGCAGAGGCTGCACGGTATGGTTTTACTGCTTTGGACAGGCCAGAAGGATTCTTGGTTTTGGCCAT	30:T>C	30	0.80761	1	C	0.94206	T	0.05794
4179587|F|0-6:T>C-6:T>C	TGCAGTTACATGTTGGAACTTCAAGATGCAAAATATCTGGTGCACAATCTGGATTATTATGCATATTCA	TGCAGTTACATGTTGGAACTTCAAGATGCAAAATATCTGGTGCACAATCTGGATTATTATGCATATTCA	6:T>C	6	0.886029	1	G	0.988	A	0.012
4179600|F|0-19:A>C-19:A>C	TGCAGCTATAACTAATGTCATTGTAAAGTTGACATAGTCCCTACCTTACAATTGGTTTTTTGAGGGTTA	TGCAGCTATAACTAATGTCATTGTAAAGTTGACATAGTCCCTACCTTACAATTGGTTTTTTGAGGGTTA	19:A>C	19	0.816176	1	G	0.75236	A	0.24764
4179606|F|0-62:G>T-62:G>T	TGCAGCCCTTTGCAGTGGAGGAACAGAGGGAAAGTAGTGGTAGCTGAAGCTGAATCCATTTCGCTGTGG	TGCAGCCCTTTGCAGTGGAGGAACAGAGGGAAAGTAGTGGTAGCTGAAGCTGAATCCATTTCGCTGTGG	62:G>T	62	0.808824	1	G	0.78814	T	0.21186
4179607|F|0-33:A>T-33:A>T	TGCAGGTTTATGTTCTTCTTCTTTTATTATGTCATCTAATATAAGACTTTCAACATCATAGTTTTCTTA	TGCAGGTTTATGTTCTTCTTCTTTTATTATGTCATCTAATATAAGACTTTCAACATCATAGTTTTCTTA	33:A>T	33	0.897059	1	C	0.77854	G	0.22146
4179610|F|0-31:G>A-31:G>A	TGCAGATGAATTGGCTTGCTAAGGCCTAATTGTATCAGTAATTATGATTCTTCAATTTATATCTTTTTA	TGCAGATGAATTGGCTTGCTAAGGCCTAATTGTATCAGTAATTATGATTCTTCAATTTATATCTTTTTA	31:G>A	31	0.819853	1	A	0.79279	C	0.20721
4179615|F|0-23:A>G-23:A>G	TGCAGCTATAATTGTATATTGTAAAAATCTATTTTTTATAAGTTGCAAAAACCAGGAATTGCGTTACAG	TGCAGCTATAATTGTATATTGTAAAAATCTATTTTTTATAAGTTGCAAAAACCAGGAATTGCGTTACAG	23:A>G	23	0.807941	1	T	0.80591	G	0.19409
4179616|F|0-32:A>C-32:A>C	TGCAGCGTTTATCTTATCCCTTACTGAGGGTTATGTTAGCCTAGCACAAATCTAGTTGTGTCAAACTTC	TGCAGCGTTTATCTTATCCCTTACTGAGGGTTATGTTAGCCTAGCACAAATCTAGTTGTGTCAAACTTC	32:A>C	32	0.800676	1	C	0.83333	G	0.16667
4179623|F|0-40:T>C-40:T>C	TGCAGAAACAATCCTCTGTTTCAAGCAGAAGGTCATCGTCTTCCTCTTCCAGTTCGAGTACATATTATT	TGCAGAAACAATCCTCTGTTTCAAGCAGAAGGTCATCGTCTTCCTCTTCCAGTTCGAGTACATATTATT	40:T>C	40	0.830882	0.966667	C	0.83624	G	0.16376
4179632|F|0-40:A>C-40:A>C	TGCAGTCACTGAATACTCTTGACTACCTCTTGGTGACTCTATCTCTCTCTCTTTATCACAGGAAAAAGT	TGCAGTCACTGAATACTCTTGACTACCTCTTGGTGACTCTATCTCTCTCTCTTTATCACAGGAAAAAGT	40:A>C	40	0.889706	1	C	0.84519	T	0.15481
4179634|F|0-54:C>T-54:C>T	TGCAGGTTCTTTTCTGCCACTTCAACTTACACAACCAATATAGTTTATCATCTTCTAATTATGTTGCAC	TGCAGGTTCTTTTCTGCCACTTCAACTTACACAACCAATATAGTTTATCATCTTCTAATTATGTTGCAC	54:C>T	54	0.860294	1	G	0.83726	C	0.16274
4179638|F|0-21:T>C-21:T>C	TGCAGTTCAAGATATTTTGACTAAGTTTATGTTACAGACAGAACCTAGAATATGTACATGCAATAAAAC	TGCAGTTCAAGATATTTTGACTAAGTTTATGTTACAGACAGAACCTAGAATATGTACATGCAATAAAAC	21:T>C	21	0.813783	1	G	0.85451	A	0.14549
4179644|F|0-10:C>T-10:C>T	TGCAGAGTTACAAATTCTACAATCACATGCATCAATAAAGCAAGTTCCCACACAACTATATTGGCTCTT	TGCAGAGTTACAAATTCTACAATCACATGCATCAATAAAGCAAGTTCCCACACAACTATATTGGCTCTT	10:C>T	10	0.800676	1	T	0.87045	C	0.12955
4179649|F|0-5:C>T-5:C>T	TGCAGCATACATTGTCAACAAAAACTTATACAACTAGTGCTTATGGTACTAATCTCCTTAGCATCAACA	TGCAGCATACATTGTCAACAAAAACTTATACAACTAGTGCTTATGGTACTAATCTCCTTAGCATCAACA	5:C>T	5	0.922794	1	A	0.92231	G	0.07769
4179650|F|0-9:T>C-9:T>C	TGCAGGTTCTTAGGTTGCATAGACGATCGGACTAACATCCTACCTTACTGGGTTATAAAAGGAGACAAA	TGCAGGTTCTTAGGTTGCATAGACGATCGGACTAACATCCTACCTTACTGGGTTATAAAAGGAGACAAA	9:T>C	9	0.908088	1	G	0.91818	C	0.08182
4179652|F|0-10:T>C-10:T>C	TGCAGTTTGATTGTGAGGTTCTCCTATGGGACCAGATATTATGACGCTATGCTTTCCATTTTCTAGTTA	TGCAGTTTGATTGTGAGGTTCTCCTATGGGACCAGATATTATGACGCTATGCTTTCCATTTTCTAGTTA	10:T>C	10	0.886029	1	T	0.98667	A	0.01333
4179656|F|0-64:G>T-64:G>T	TGCAGTCTTCACTGAATTCTCAATATGCTTCAAAGTTTAGGCTTGTTGTTTGGAAGAGATTTATGTTGA	TGCAGTCTTCACTGAATTCTCAATATGCTTCAAAGTTTAGGCTTGTTGTTTGGAAGAGATTTATGTTGA	64:G>T	64	0.970588	1	C	0.96957	T	0.03043
4179668|F|0-21:C>T-21:C>T	TGCAGAGAACTTTTGATTCAACAAGAGGTTTATTTATGGTTCATAATGCTTTTACAGATCGGAAGAGCG	TGCAGAGAACTTTTGATTCAACAAGAGGTTTATTTATGGTTCATAATGCTTTTAC	21:C>T	21	0.871324	1	C	0.79498	T	0.20502
4179688|F|0-17:G>C-17:G>C	TGCAGGCATTTGTACTTGAATAAGCTCTGGACAGAGTGCAAGACTATGCTTCAATTCAATTATACAGAG	TGCAGGCATTTGTACTTGAATAAGCTCTGGACAGAGTGCAAGACTATGCTTCAATTCAATTATACAGAG	17:G>C	17	0.834559	1	A	0.556	C	0.444
4179717|F|0-22:T>C-22:T>C	TGCAGATAGGGGTAATACTGCCTTAGAATTTTTCCTGGTATTATCAGTGGAAGATTATACATAAATGTT	TGCAGATAGGGGTAATACTGCCTTAGAATTTTTCCTGGTATTATCAGTGGAAGATTATACATAAATGTT	22:T>C	22	0.823529	1	C	0.66441	T	0.33559
4179729|F|0-27:G>T-27:G>T	TGCAGCCTAAATCAAAAACACACACCTGCTTAGGAGACAACGTCTGCCAAACTTTTGAAAGAAGAAAAG	TGCAGCCTAAATCAAAAACACACACCTGCTTAGGAGACAACGTCTGCCAAACTTTTGAAAGAAGAAAAG	27:G>T	27	0.852941	1	C	0.51339	T	0.48661
4179730|F|0-21:G>A-21:G>A	TGCAGAAGTGTGGGGAGGAGAGTAAGGGTTGGATGAGTCACACACCTCTTTTCCTGTTTGAGCTGGATC	TGCAGAAGTGTGGGGAGGAGAGTAAGGGTTGGATGAGTCACACACCTCTTTTCCTGTTTGAGCTGGATC	21:G>A	21	0.841912	1	C	0.50985	G	0.49015
4179733|F|0-9:A>G-9:A>G	TGCAGCAAAATTGTGAAAAGGAAAATTCTAGTATTGTATCTGAATTGTTGACTCATACTTCACTGTTAC	TGCAGCAAAATTGTGAAAAGGAAAATTCTAGTATTGTATCTGAATTGTTGACTCATACTTCACTGTTAC	9:A>G	9	0.830882	1	G	0.58019	C	0.41981
4179739|F|0-7:C>T-7:C>T	TGCAGCACAGATTTACGTGTCTCCAGGACTTTCAAAAGCTGAACTCTAAAACAATACATACAGAAGGGA	TGCAGCACAGATTTACGTGTCTCCAGGACTTTCAAAAGCTGAACTCTAAAACAATACATACAGAAGGGA	7:C>T	7	0.801	1	T	0.55896	A	0.44104
4179740|F|0-26:G>C-26:G>C	TGCAGAAAAAGGCACCATTATGAAGGGTATGAGAGCAGACACAGATTATATGCATCAAAATCTTCTGGT	TGCAGAAAAAGGCACCATTATGAAGGGTATGAGAGCAGACACAGATTATATGCATCAAAATCTTCTGGT	26:G>C	26	0.900735	1	G	0.55841	C	0.44159
4179746|F|0-40:A>G-40:A>G	TGCAGCAGAGTCTCAACTCCATCAGTCTTTATGATGGCATACCCCACTGCGTTCACATACTTTCCGGTT	TGCAGCAGAGTCTCAACTCCATCAGTCTTTATGATGGCATACCCCACTGCGTTCACATACTTTCCGGTT	40:A>G	40	0.807647	1	C	0.60042	T	0.39958
4179754|F|0-48:G>A-48:G>A	TGCAGGCCCATATGTATCTGTAAACTCTACATTGGTTTGATCTATATAGTACATAATATTTATTTACAG	TGCAGGCCCATATGTATCTGTAAACTCTACATTGGTTTGATCTATATAGTACATAATATTTATTTACAG	48:G>A	48	0.900735	1	C	0.61042	T	0.38958
4179755|F|0-6:A>G-6:A>G	TGCAGAATTGACTAAAGTGTTGACTCAAAGTTGACTTTTTGCATTTTTGCTTTACAGATCGGAAGAGCG	TGCAGAATTGACTAAAGTGTTGACTCAAAGTTGACTTTTTGCATTTTTGCTTTAC	6:A>G	6	0.807757	1	A	0.62402	C	0.37598
4179767|F|0-19:A>C-19:A>C	TGCAGCTTGCTAAATGAACATTATTTATTGCTGATAATAGAAATTTATTTAGATATGCCTTCCCGATTA	TGCAGCTTGCTAAATGAACATTATTTATTGCTGATAATAGAAATTTATTTAGATATGCCTTCCCGATTA	19:A>C	19	0.897059	1	T	0.71967	C	0.28033
4179769|F|0-10:T>C-10:T>C	TGCAGAATAATCAATTGCAACGAGTATTTCCTGGAATGATTGTTCCTGTCGGTTCCAATCACCGAAAAA	TGCAGAATAATCAATTGCAACGAGTATTTCCTGGAATGATTGTTCCTGTCGGTTCCAATCACCGAAAAA	10:T>C	10	0.919118	0.984375	A	0.73059	T	0.26941
[truncated: 1,434 more rows]
