# Supplementary material for: Genetic diversity and population structure analysis of bambara groundnut (Vigna subterrenea L) landraces using DArT SNP markers
Source: PLoS One. 2021 Jul 1;16(7):e0253600. doi: 10.1371/journal.pone.0253600 (PMC8248626; doi:10.1371/journal.pone.0253600)
Supplement: S3 Table — (XLSX) [file pone.0253600.s004.xlsx]

## Sheet: S3 Table
S3 Table: Genetic distance matrix of the 270 accessions based on the DArT SNP marker
	TVSu-88	TVSu-565	TVSu-2007	MAD AMP	TVSu-235	TVSu-305	TVSu-412	TVSu-792	TVSu-1161	TVSu-1381	TVSu-1457	TVSu-1797	TVSu-93	TVSu-1844	TVSu-1610	TVSu-358	TVSu-460	TVSu-810	TVSu-2008	TVSu-1364	TVSu-1668	TVSu-1799	TVSu-100	TVSu-1887	KAYERA	TVSu-1607	TVSu-345	TVSu-600	TVSu-870	TVSu-1289	TVSu-1378	TVSu-1700	TVSu-1803	TVSu-101	TVSu-1892	MAKATA	TVSu-1480	TVSu-272	TVSu-369	TVSu-671	TVSu-1034	TVSu-1308	TVSu-1379	TVSu-1737	TVSu-1813	TVSu-145	KADZIWUNDE	TVSu-1474	TVSu-280
TVSu-565	0.490431
TVSu-2007	0.55622	0.540969
MAD AMP	0.501196	0.480263	0.634569
TVSu-235	0.54067	0.502392	0.569378	0.511364
TVSu-305	0.500598	0.434809	0.577452	0.406699	0.487141
TVSu-412	0.51555	0.494916	0.610347	0.45634	0.45634	0.452751
TVSu-792	0.563098	0.550538	0.631878	0.510167	0.476675	0.486842	0.454844
TVSu-1161	0.532596	0.498505	0.657297	0.410885	0.425538	0.401017	0.333134	0.395036
TVSu-1381	0.549342	0.531998	0.549342	0.51555	0.523026	0.494617	0.497608	0.503289	0.470993
TVSu-1457	0.51256	0.499701	0.652213	0.414773	0.500598	0.432117	0.417763	0.462321	0.338517	0.478469
TVSu-1797	0.503589	0.483553	0.607057	0.441089	0.496411	0.436902	0.455443	0.476376	0.399821	0.482356	0.416866
TVSu-93	0.548445	0.5	0.681818	0.389653	0.449163	0.39683	0.382476	0.40311	0.258971	0.453349	0.343002	0.390251
TVSu-1844	0.552931	0.505981	0.672249	0.397727	0.444677	0.409988	0.349282	0.398026	0.21262	0.45933	0.320873	0.391447	0.23116
TVSu-1610	0.541268	0.465311	0.683911	0.358553	0.45933	0.353469	0.377691	0.411184	0.247907	0.455144	0.313995	0.375897	0.186603	0.223684
TVSu-358	0.54067	0.530502	0.659091	0.43122	0.513158	0.454246	0.45006	0.481758	0.361842	0.505383	0.279605	0.436902	0.357057	0.316388	0.329844
TVSu-460	0.558612	0.521531	0.673744	0.401017	0.471292	0.408194	0.401914	0.406699	0.258373	0.442883	0.344199	0.394737	0.19049	0.239533	0.191089	0.351675
TVSu-810	0.624402	0.611543	0.726974	0.511065	0.551734	0.523923	0.49073	0.480861	0.389653	0.534988	0.398624	0.507476	0.371711	0.369617	0.395036	0.403708	0.389055
TVSu-2008	0.519139	0.438098	0.68451	0.329844	0.471591	0.333433	0.386663	0.437201	0.265849	0.459031	0.307117	0.358852	0.194079	0.237739	0.172249	0.316687	0.232656	0.363636
TVSu-1364	0.563397	0.524821	0.695275	0.40939	0.422548	0.418361	0.352871	0.374701	0.212321	0.462022	0.332835	0.398923	0.218002	0.201555	0.241029	0.34689	0.231758	0.352572	0.245514
TVSu-1668	0.511663	0.529306	0.653409	0.409091	0.523923	0.457536	0.464713	0.492225	0.395335	0.521531	0.368421	0.449761	0.376794	0.365132	0.361842	0.35945	0.383971	0.473983	0.342404	0.389354
TVSu-1799	0.569976	0.529904	0.702452	0.421651	0.454246	0.435108	0.402213	0.385766	0.264952	0.475778	0.345694	0.402213	0.263158	0.254785	0.247309	0.355861	0.276316	0.366328	0.264952	0.260167	0.387261
TVSu-100	0.551136	0.52183	0.673744	0.417763	0.498206	0.440191	0.437201	0.457835	0.32805	0.488038	0.312799	0.42195	0.316388	0.293959	0.285885	0.286483	0.303828	0.385467	0.291268	0.307416	0.369916	0.324761
TVSu-1887	0.554725	0.514354	0.673744	0.397129	0.446172	0.400419	0.373505	0.400419	0.232057	0.450658	0.332237	0.395634	0.173146	0.2186	0.165969	0.345993	0.138158	0.388457	0.223086	0.208732	0.370813	0.252691	0.296352
KAYERA	0.549342	0.491627	0.688397	0.375598	0.47189	0.383074	0.40939	0.443182	0.276316	0.483254	0.334928	0.405801	0.215012	0.253888	0.189294	0.345395	0.215012	0.410586	0.204545	0.258373	0.373206	0.292464	0.315191	0.160885
TVSu-1607	0.625299	0.616328	0.682117	0.555622	0.57177	0.566986	0.532895	0.523624	0.4686	0.561304	0.466208	0.538876	0.462321	0.448266	0.480263	0.454844	0.466507	0.241029	0.454844	0.433911	0.509868	0.466507	0.458732	0.464115	0.498804
TVSu-345	0.609151	0.600179	0.551435	0.686603	0.63128	0.635167	0.65311	0.673744	0.714115	0.680622	0.682416	0.672847	0.734151	0.705144	0.741029	0.657297	0.729366	0.625299	0.729665	0.720694	0.663278	0.733852	0.680622	0.732057	0.742524	0.554426
TVSu-600	0.536184	0.467703	0.677632	0.360945	0.482955	0.361842	0.401316	0.441388	0.290371	0.474581	0.329844	0.384569	0.256579	0.254785	0.222189	0.331938	0.274522	0.417165	0.191687	0.279904	0.363636	0.292464	0.310407	0.264055	0.261065	0.493421	0.725478
TVSu-870	0.598385	0.604665	0.511364	0.665072	0.612739	0.625897	0.636364	0.652512	0.697967	0.577751	0.683612	0.638457	0.702751	0.694677	0.699163	0.654306	0.700658	0.735945	0.70933	0.709629	0.652512	0.709031	0.66866	0.696172	0.708732	0.671053	0.519139	0.694378
TVSu-1289	0.598983	0.573864	0.629486	0.486842	0.532596	0.486543	0.486543	0.46561	0.372608	0.328648	0.407895	0.448565	0.348086	0.342703	0.344797	0.419557	0.339414	0.436902	0.354665	0.360945	0.451854	0.364833	0.388457	0.332536	0.375	0.5	0.725478	0.371411	0.601376
TVSu-1378	0.585526	0.542763	0.642943	0.450359	0.515251	0.45634	0.461124	0.448565	0.354366	0.438696	0.385167	0.410287	0.330443	0.345694	0.343002	0.40012	0.338816	0.424043	0.33134	0.354067	0.425538	0.357356	0.374402	0.334629	0.366627	0.483852	0.702153	0.352273	0.645036	0.314294
TVSu-1700	0.609151	0.569976	0.628888	0.462022	0.519737	0.474581	0.473086	0.452452	0.34689	0.323565	0.388457	0.425239	0.311005	0.319079	0.305921	0.393242	0.292464	0.414175	0.317584	0.331639	0.454246	0.33433	0.358852	0.301435	0.341507	0.497907	0.756579	0.347189	0.624103	0.177333	0.298445
TVSu-1803	0.600478	0.563397	0.657895	0.460526	0.51884	0.475478	0.460825	0.465311	0.341806	0.441687	0.414175	0.445275	0.308313	0.318182	0.320873	0.402811	0.298146	0.423744	0.332835	0.337321	0.427033	0.34061	0.380383	0.284689	0.33762	0.483852	0.704246	0.364533	0.655502	0.324163	0.341806	0.30951
TVSu-101	0.5311	0.479665	0.688098	0.366328	0.474282	0.373804	0.361543	0.422249	0.249701	0.459928	0.311005	0.378589	0.223385	0.212919	0.216507	0.326256	0.244318	0.383074	0.189892	0.241328	0.352273	0.274522	0.291866	0.232057	0.244617	0.472488	0.729665	0.164175	0.715012	0.354067	0.32805	0.330742	0.348684
TVSu-1892	0.598983	0.554725	0.642045	0.459928	0.51256	0.461722	0.450658	0.439892	0.328349	0.344199	0.376196	0.424641	0.292763	0.314294	0.293959	0.391447	0.28439	0.405801	0.308014	0.32506	0.442883	0.316089	0.364533	0.292464	0.336124	0.486244	0.741627	0.337022	0.644737	0.214414	0.294258	0.145634	0.313397	0.313696
MAKATA	0.607955	0.587919	0.710825	0.482356	0.532297	0.505682	0.49372	0.406699	0.381579	0.486244	0.40311	0.456041	0.339115	0.35945	0.350179	0.432117	0.345993	0.408493	0.3436	0.354964	0.461124	0.307715	0.391148	0.336722	0.380383	0.49372	0.751196	0.378589	0.714414	0.358852	0.37799	0.341208	0.376495	0.352572	0.341507
TVSu-1480	0.610048	0.578648	0.705742	0.478768	0.521232	0.49372	0.470694	0.395036	0.354366	0.474282	0.379785	0.445873	0.314593	0.334031	0.328947	0.418062	0.319677	0.413577	0.327452	0.328947	0.444079	0.29067	0.378589	0.316986	0.356459	0.491328	0.755981	0.358254	0.716806	0.36573	0.36573	0.352273	0.361244	0.332536	0.341507	0.172847
TVSu-272	0.564294	0.503888	0.683313	0.399222	0.45305	0.398923	0.395933	0.394438	0.262859	0.47488	0.351974	0.409091	0.183014	0.241029	0.215909	0.354366	0.211722	0.381878	0.215909	0.220096	0.383672	0.295455	0.317584	0.197368	0.231459	0.4689	0.724282	0.261364	0.710825	0.36872	0.362141	0.318182	0.334928	0.233852	0.322667	0.386663	0.353768
TVSu-369	0.585825	0.547847	0.696471	0.43451	0.505981	0.460227	0.448266	0.433911	0.315789	0.470993	0.373804	0.425538	0.305024	0.301435	0.293062	0.388756	0.308612	0.40311	0.302033	0.293959	0.419258	0.308014	0.356459	0.301734	0.33134	0.483852	0.745514	0.333433	0.710825	0.355263	0.374103	0.331041	0.372907	0.304725	0.32177	0.337919	0.327452	0.323864
TVSu-671	0.522428	0.509569	0.551734	0.491627	0.507177	0.494318	0.492524	0.533493	0.489833	0.517344	0.437201	0.482656	0.502691	0.48744	0.482057	0.461423	0.497907	0.529605	0.473983	0.489833	0.481459	0.506579	0.464713	0.492524	0.495813	0.546651	0.605263	0.485048	0.616029	0.538278	0.513756	0.534091	0.534988	0.472787	0.530203	0.544856	0.53439	0.510766	0.520036
TVSu-1034	0.516746	0.487739	0.608852	0.43122	0.460227	0.427931	0.394737	0.458134	0.324163	0.488935	0.388158	0.423744	0.34988	0.332835	0.35616	0.412978	0.370514	0.468301	0.350179	0.345993	0.424043	0.370215	0.392943	0.341507	0.372608	0.52183	0.666567	0.37201	0.675538	0.448266	0.435706	0.435407	0.433911	0.341208	0.427033	0.445873	0.432715	0.36573	0.404605	0.4689
TVSu-1308	0.531699	0.491328	0.583134	0.488038	0.481459	0.464414	0.420455	0.498505	0.408493	0.523923	0.449163	0.490431	0.432715	0.422548	0.438397	0.482057	0.452452	0.548146	0.435706	0.411782	0.501495	0.470694	0.464115	0.427632	0.444976	0.575359	0.649222	0.441986	0.639354	0.527512	0.517943	0.524522	0.50927	0.433014	0.51256	0.545156	0.521531	0.435407	0.493421	0.484151	0.440191
TVSu-1379	0.526017	0.495215	0.537081	0.541866	0.487739	0.504187	0.491627	0.529904	0.498804	0.560706	0.54067	0.535586	0.539175	0.524222	0.533792	0.563098	0.546053	0.621411	0.55323	0.508373	0.569378	0.54994	0.555921	0.535885	0.564892	0.608553	0.607955	0.548744	0.591208	0.597189	0.587022	0.608852	0.589414	0.548445	0.595096	0.611543	0.599581	0.533194	0.580144	0.532596	0.477871	0.49073
TVSu-1737	0.499103	0.509868	0.525718	0.544557	0.526017	0.525419	0.534988	0.579246	0.580443	0.55622	0.532596	0.536184	0.601675	0.591806	0.58762	0.55622	0.596591	0.623804	0.586124	0.5939	0.562799	0.615431	0.565789	0.598086	0.597189	0.610048	0.54994	0.57506	0.573864	0.62799	0.601974	0.631878	0.622907	0.580144	0.623206	0.643242	0.636065	0.607955	0.613935	0.439892	0.529007	0.523923	0.516746
TVSu-1813	0.504486	0.488935	0.542763	0.532895	0.533792	0.513457	0.512261	0.571172	0.538876	0.549342	0.457536	0.515251	0.566089	0.545754	0.55622	0.485646	0.562799	0.592105	0.54067	0.559211	0.51256	0.573864	0.508373	0.561304	0.559211	0.582237	0.573565	0.540371	0.574163	0.587022	0.563098	0.596292	0.591208	0.543959	0.588816	0.614833	0.60616	0.551435	0.583433	0.484151	0.498206	0.506878	0.520335	0.490431
TVSu-145	0.5625	0.539175	0.593301	0.556818	0.536184	0.538876	0.533792	0.491926	0.521232	0.533194	0.545156	0.530203	0.521531	0.527811	0.5311	0.547548	0.520036	0.588517	0.530203	0.532895	0.548744	0.492225	0.54695	0.522727	0.547548	0.600778	0.638756	0.549342	0.617823	0.543361	0.544557	0.541268	0.541268	0.544557	0.526017	0.408792	0.405502	0.54994	0.523923	0.549342	0.52811	0.549043	0.54994	0.570574	0.563098
KADZIWUNDE	0.517943	0.516148	0.569677	0.508672	0.476675	0.480263	0.460825	0.511364	0.458732	0.527811	0.473086	0.496411	0.48116	0.470395	0.49073	0.501794	0.499402	0.560108	0.490132	0.439294	0.491029	0.494019	0.47488	0.47488	0.489833	0.566986	0.610646	0.486543	0.600478	0.533493	0.5311	0.541567	0.530203	0.479964	0.535586	0.546651	0.544856	0.485048	0.520036	0.50299	0.438696	0.456938	0.491029	0.51555	0.501495	0.550837
TVSu-1474	0.572667	0.564892	0.444677	0.68451	0.59689	0.63427	0.639055	0.681519	0.72488	0.582835	0.711124	0.648624	0.762261	0.742524	0.761663	0.704545	0.757476	0.785586	0.758971	0.765849	0.68451	0.766148	0.713816	0.753289	0.761962	0.705144	0.503589	0.730562	0.470694	0.674641	0.703648	0.704545	0.711423	0.75628	0.715909	0.774222	0.773026	0.764653	0.757177	0.590909	0.659091	0.613337	0.550239	0.517943	0.547847	0.61244	0.577153
TVSu-280	0.557416	0.554127	0.473086	0.677931	0.60616	0.639354	0.650718	0.70006	0.754486	0.647129	0.711423	0.667165	0.805622	0.776615	0.789474	0.708433	0.796053	0.813995	0.796352	0.794856	0.700359	0.798146	0.73744	0.793361	0.795455	0.723086	0.472488	0.764354	0.491627	0.772727	0.767344	0.815191	0.780502	0.788577	0.809809	0.822667	0.821471	0.798744	0.810407	0.586722	0.676136	0.633672	0.539474	0.505682	0.527811	0.636065	0.592105	0.416866
TVSu-376	0.510467	0.508074	0.606459	0.458134	0.507775	0.453947	0.445873	0.489833	0.408792	0.502392	0.335825	0.460227	0.436902	0.398325	0.407895	0.361543	0.421053	0.473086	0.404605	0.420754	0.430622	0.438995	0.373804	0.412679	0.419557	0.502392	0.64384	0.416268	0.632476	0.475179	0.464115	0.47817	0.482356	0.403708	0.470993	0.496711	0.483254	0.434809	0.464713	0.462321	0.427632	0.469199	0.524522	0.529007	0.465012	0.563397	0.484749	0.646531	0.638457
TVSu-515	0.516447	0.494318	0.556818	0.495813	0.476974	0.478768	0.436603	0.507775	0.419856	0.510766	0.486842	0.472787	0.45006	0.425239	0.463218	0.5	0.465909	0.557416	0.470395	0.431519	0.526017	0.486842	0.489833	0.451854	0.473086	0.58762	0.620813	0.472189	0.636065	0.529007	0.518242	0.52183	0.515251	0.45933	0.515849	0.552033	0.538278	0.461423	0.510766	0.504187	0.451555	0.461722	0.480861	0.508672	0.518242	0.54067	0.473086	0.590311	0.57506
TVSu-1312	0.511364	0.471591	0.532596	0.539773	0.511962	0.472787	0.504486	0.562799	0.529007	0.554127	0.542763	0.505682	0.545754	0.545156	0.514952	0.57506	0.540371	0.651017	0.533493	0.557117	0.551734	0.580742	0.566687	0.51884	0.525718	0.633971	0.583134	0.54067	0.58134	0.610945	0.600478	0.617524	0.596591	0.552632	0.607955	0.62799	0.614234	0.54994	0.600478	0.516148	0.506579	0.512859	0.501196	0.510766	0.516447	0.541866	0.499402	0.532895	0.517943
TVSu-1382	0.520335	0.491029	0.569976	0.479067	0.484749	0.459031	0.439294	0.498804	0.418361	0.520036	0.456639	0.478469	0.420754	0.363038	0.425837	0.466806	0.439294	0.543959	0.427333	0.415371	0.48116	0.458433	0.467105	0.425837	0.438098	0.561603	0.61872	0.42195	0.614533	0.523923	0.503289	0.514354	0.498505	0.410885	0.510467	0.533194	0.517045	0.435108	0.480562	0.494617	0.424043	0.4686	0.499103	0.522428	0.511663	0.545455	0.49073	0.597787	0.624402
TVSu-1742	0.530203	0.504187	0.52512	0.564892	0.5311	0.546651	0.541567	0.5939	0.567584	0.578947	0.538577	0.541866	0.607656	0.591806	0.598086	0.570873	0.613038	0.666866	0.599581	0.609151	0.570574	0.610048	0.569976	0.598385	0.604366	0.630682	0.580144	0.584629	0.561304	0.630383	0.619617	0.642045	0.626794	0.593002	0.636364	0.649522	0.646232	0.619019	0.623206	0.531699	0.522428	0.552033	0.517045	0.516148	0.508971	0.580742	0.524522	0.524821	0.506878
TVSu-1821	0.50299	0.495215	0.590909	0.461124	0.502093	0.456639	0.463517	0.494318	0.430323	0.500897	0.380383	0.444378	0.43451	0.428828	0.426734	0.409988	0.4375	0.483852	0.409091	0.425837	0.433612	0.445275	0.408792	0.431818	0.438098	0.514354	0.632775	0.418062	0.64055	0.489533	0.463517	0.476675	0.486842	0.40939	0.461423	0.494019	0.482955	0.44378	0.464115	0.386663	0.432715	0.483254	0.529605	0.439593	0.499701	0.550239	0.476974	0.62799	0.637261
TVSu-160	0.578648	0.556818	0.662081	0.491029	0.517344	0.491627	0.478768	0.428529	0.411483	0.485945	0.4375	0.461423	0.389354	0.398026	0.399821	0.469498	0.403708	0.461722	0.394737	0.396531	0.481758	0.345993	0.437799	0.388457	0.422847	0.529904	0.721292	0.416268	0.6875	0.42195	0.423744	0.405801	0.427632	0.389354	0.392943	0.205443	0.24701	0.430622	0.394139	0.529605	0.454844	0.519737	0.580443	0.599282	0.587022	0.4061	0.535287	0.716806	0.753888
TVSu-1959	0.516746	0.500897	0.573565	0.469199	0.476376	0.466208	0.432416	0.499103	0.399821	0.51256	0.418361	0.463517	0.429725	0.424043	0.434211	0.459928	0.436005	0.531998	0.437201	0.417763	0.485048	0.439892	0.442285	0.423445	0.449761	0.550538	0.64055	0.447967	0.630383	0.497309	0.486244	0.494617	0.496411	0.424641	0.483553	0.502093	0.494617	0.444677	0.479665	0.475778	0.385467	0.4686	0.48116	0.49372	0.484749	0.535885	0.446471	0.611543	0.622309
MUSANDIONE KUDA	0.536184	0.485945	0.646531	0.433612	0.445873	0.422249	0.41238	0.419258	0.314593	0.466507	0.368421	0.40939	0.300538	0.304127	0.306818	0.386663	0.30951	0.429127	0.320574	0.26555	0.432117	0.345096	0.364533	0.305921	0.325359	0.504486	0.688397	0.342105	0.686304	0.418062	0.402512	0.37799	0.403409	0.322967	0.380084	0.407297	0.390251	0.305921	0.365132	0.451256	0.373206	0.435108	0.520335	0.529605	0.538278	0.519737	0.462321	0.708732	0.729964
TVSu-1473	0.530801	0.511065	0.661782	0.42823	0.435407	0.428529	0.363038	0.424641	0.279007	0.478469	0.345694	0.418959	0.288577	0.280502	0.310706	0.378289	0.312799	0.411782	0.302931	0.223684	0.405801	0.328648	0.353469	0.287081	0.32506	0.489533	0.700658	0.320574	0.691388	0.404007	0.407895	0.385167	0.393242	0.297249	0.371711	0.409988	0.392644	0.299043	0.36244	0.484749	0.343002	0.399821	0.500598	0.561902	0.527512	0.536483	0.398026	0.70933	0.730861
TVSu-289	0.5	0.483254	0.592404	0.473385	0.459629	0.439294	0.414474	0.482955	0.379187	0.509868	0.420754	0.449761	0.389354	0.403708	0.402512	0.447368	0.415072	0.511364	0.392045	0.357057	0.483852	0.418361	0.437799	0.391746	0.425239	0.547847	0.652213	0.409988	0.653708	0.500897	0.485646	0.486842	0.482955	0.40939	0.467105	0.508971	0.500299	0.389055	0.457536	0.475778	0.413577	0.412081	0.483852	0.508373	0.511663	0.533792	0.430921	0.635167	0.644737
TVSu-379	0.557416	0.545754	0.511364	0.639055	0.561902	0.592703	0.585227	0.612739	0.64384	0.620813	0.645036	0.607656	0.676734	0.663278	0.674342	0.641746	0.679127	0.725478	0.680323	0.649222	0.639952	0.679725	0.644737	0.671352	0.683911	0.667165	0.545156	0.670156	0.524821	0.686005	0.668959	0.720993	0.675837	0.67823	0.713517	0.710227	0.701854	0.67195	0.695873	0.564294	0.616328	0.572667	0.511364	0.520933	0.543959	0.583732	0.553529	0.482656	0.483254
TVSu-688	0.491627	0.488337	0.627392	0.413278	0.482656	0.41866	0.421651	0.458433	0.352572	0.473086	0.266148	0.402811	0.348385	0.324761	0.340012	0.297548	0.345993	0.417464	0.317285	0.3436	0.380084	0.351675	0.324761	0.340012	0.344797	0.47817	0.671651	0.342703	0.679426	0.41567	0.389055	0.389354	0.41567	0.322667	0.382177	0.414175	0.397129	0.360945	0.390849	0.436603	0.371112	0.449163	0.517644	0.505383	0.456639	0.526615	0.471292	0.686304	0.689892
TVSu-902	0.509868	0.438696	0.589713	0.392644	0.477871	0.328648	0.431818	0.486244	0.392045	0.476077	0.416268	0.419557	0.367823	0.381878	0.327751	0.427931	0.380383	0.507476	0.301136	0.395634	0.448565	0.411184	0.417763	0.375598	0.353469	0.548445	0.655801	0.344797	0.633971	0.464414	0.432715	0.453947	0.461423	0.345993	0.435108	0.489533	0.47189	0.37799	0.431818	0.477273	0.411184	0.450359	0.520933	0.521531	0.501196	0.52811	0.493421	0.649821	0.654605
TVSu-1316	0.525718	0.491627	0.578349	0.464713	0.454844	0.441089	0.389354	0.478469	0.342105	0.492524	0.430622	0.448565	0.38128	0.336423	0.380682	0.449761	0.394139	0.490431	0.390251	0.357656	0.462022	0.398026	0.438397	0.386065	0.406699	0.530502	0.645036	0.40311	0.639055	0.470993	0.475179	0.460526	0.466507	0.376794	0.444079	0.486244	0.474581	0.395634	0.429725	0.485048	0.377691	0.448266	0.483852	0.534689	0.512261	0.528708	0.463816	0.639354	0.640849
TVSu-1380	0.532596	0.500897	0.554725	0.528409	0.481758	0.498505	0.470993	0.52183	0.465311	0.537679	0.508074	0.517644	0.499402	0.48744	0.507775	0.536782	0.511065	0.588218	0.514055	0.463218	0.538876	0.51555	0.527213	0.496711	0.525419	0.584031	0.585227	0.516447	0.594797	0.571471	0.54695	0.572967	0.550538	0.514354	0.563995	0.583134	0.567883	0.492225	0.549043	0.508373	0.470694	0.492823	0.466806	0.510467	0.50628	0.539175	0.48445	0.570873	0.554725
TVSu-1756	0.510766	0.47189	0.591806	0.441089	0.498206	0.422847	0.42494	0.483553	0.399222	0.497309	0.409689	0.448266	0.409988	0.385467	0.380383	0.430622	0.423445	0.50927	0.378888	0.417165	0.44677	0.426136	0.409689	0.409091	0.404904	0.54695	0.635467	0.361543	0.635167	0.480562	0.462919	0.480562	0.474581	0.345694	0.470096	0.485048	0.472787	0.424641	0.454246	0.485048	0.405502	0.472189	0.514055	0.531998	0.508373	0.535586	0.456041	0.625	0.633373
TVSu-1830	0.564593	0.537978	0.585227	0.488038	0.503289	0.472787	0.488636	0.474282	0.410287	0.33134	0.447368	0.457835	0.384868	0.404605	0.383971	0.467105	0.375598	0.496411	0.399821	0.402512	0.48445	0.416567	0.442584	0.379486	0.414474	0.547847	0.714115	0.420754	0.593002	0.260167	0.383971	0.240132	0.393541	0.408194	0.259868	0.427931	0.419557	0.416268	0.407596	0.514653	0.45634	0.521232	0.567883	0.581639	0.566388	0.537081	0.529904	0.638158	0.721292
TVSu-193	0.494019	0.421352	0.603768	0.370514	0.473385	0.305622	0.409689	0.470694	0.360945	0.467404	0.387261	0.396232	0.333433	0.354964	0.288577	0.411782	0.351077	0.488337	0.263756	0.368421	0.423445	0.375897	0.398325	0.34061	0.320574	0.53738	0.676435	0.312201	0.656699	0.447368	0.413278	0.429127	0.430921	0.311603	0.410885	0.45305	0.441986	0.347488	0.401914	0.482057	0.404605	0.452751	0.500598	0.529007	0.519438	0.522727	0.483852	0.667165	0.684809
TVSu-1998	0.523923	0.516148	0.523026	0.592703	0.5314	0.537679	0.564593	0.59061	0.591507	0.57177	0.589414	0.574761	0.625897	0.609749	0.625598	0.607656	0.636065	0.692883	0.625598	0.602572	0.602871	0.636962	0.626495	0.630682	0.637261	0.651615	0.544258	0.618122	0.553529	0.655502	0.633074	0.668959	0.64384	0.634868	0.657895	0.695873	0.676136	0.613935	0.661483	0.540072	0.546651	0.539474	0.480562	0.511065	0.515849	0.574163	0.526615	0.485646	0.470694
CHIKOPE CHA NYANI	0.541866	0.489533	0.610347	0.470096	0.437799	0.432117	0.426435	0.43451	0.340012	0.496411	0.417763	0.447368	0.355562	0.342703	0.358553	0.444976	0.362739	0.490132	0.369916	0.315789	0.468002	0.380383	0.427632	0.355861	0.394438	0.51555	0.654007	0.401017	0.650419	0.4686	0.451256	0.452452	0.439294	0.384868	0.447069	0.467105	0.4375	0.34689	0.424342	0.492225	0.395036	0.443182	0.446471	0.538577	0.5311	0.528409	0.473385	0.660586	0.673445
TVSu-290	0.504187	0.478469	0.580144	0.493122	0.473684	0.451555	0.444677	0.490132	0.418062	0.513158	0.461124	0.483553	0.430921	0.386065	0.42823	0.484749	0.450658	0.552632	0.430323	0.431519	0.491029	0.467105	0.472488	0.43451	0.448565	0.560407	0.640251	0.433612	0.640849	0.527811	0.511663	0.528708	0.514055	0.418062	0.522428	0.53738	0.522129	0.444976	0.492823	0.482057	0.431519	0.44677	0.494019	0.517943	0.509569	0.539474	0.478768	0.606758	0.611543
TVSu-383	0.514952	0.516746	0.685407	0.376794	0.492225	0.41567	0.389055	0.444976	0.275419	0.47189	0.204246	0.401914	0.279306	0.258074	0.253289	0.22189	0.267943	0.344797	0.235048	0.264055	0.314593	0.287978	0.245215	0.25299	0.265251	0.437201	0.717105	0.273026	0.703349	0.356758	0.344498	0.322967	0.359151	0.24073	0.313397	0.372608	0.352871	0.276017	0.323565	0.441687	0.336722	0.441986	0.552632	0.559211	0.469797	0.555024	0.471591	0.754486	0.760467
TVSu-704	0.54994	0.48116	0.686304	0.379785	0.460526	0.377392	0.361543	0.414474	0.239234	0.464115	0.305323	0.38128	0.216507	0.151914	0.192883	0.310706	0.236543	0.387261	0.198565	0.220395	0.354964	0.249103	0.285287	0.216806	0.233852	0.471292	0.738337	0.205443	0.706041	0.348684	0.338218	0.326256	0.328947	0.180024	0.319677	0.348385	0.320574	0.235048	0.283194	0.48445	0.3436	0.42494	0.527512	0.595993	0.542763	0.526316	0.467404	0.758074	0.786483
TVSu-1146	0.630084	0.617524	0.580443	0.655203	0.626794	0.634569	0.657596	0.636364	0.688397	0.647129	0.677033	0.654904	0.683911	0.666567	0.6875	0.645335	0.682715	0.720993	0.68451	0.693481	0.624402	0.680921	0.64683	0.677931	0.69049	0.650419	0.517943	0.67195	0.491627	0.664175	0.648624	0.691089	0.638756	0.695275	0.688995	0.613636	0.614533	0.695873	0.687201	0.60616	0.647428	0.645634	0.60616	0.599581	0.602572	0.582536	0.612739	0.514055	0.527811
TVSu-1327	0.549043	0.498206	0.687799	0.383373	0.455742	0.392045	0.367225	0.417165	0.226376	0.485048	0.30951	0.396531	0.218002	0.22189	0.226376	0.330144	0.253888	0.380383	0.2189	0.190789	0.372608	0.275718	0.292763	0.224581	0.258373	0.458433	0.727871	0.249701	0.711722	0.365132	0.358254	0.327452	0.35945	0.222189	0.319677	0.360347	0.343301	0.226675	0.305622	0.485347	0.335526	0.360646	0.524222	0.587919	0.540969	0.542165	0.430024	0.761663	0.786782
TVSu-1407	0.550837	0.523325	0.694079	0.400419	0.442883	0.413278	0.324163	0.391447	0.201854	0.462022	0.308014	0.39055	0.207237	0.164773	0.222488	0.328349	0.234151	0.342404	0.230861	0.173744	0.358553	0.232356	0.308612	0.211722	0.253888	0.434809	0.723983	0.270335	0.710526	0.351675	0.354067	0.321172	0.327452	0.216806	0.299641	0.346591	0.323266	0.22817	0.288278	0.478768	0.299043	0.417763	0.510167	0.592703	0.552632	0.526316	0.447069	0.761663	0.792165
TVSu-1773	0.610347	0.585526	0.713517	0.482656	0.534988	0.50628	0.485646	0.392644	0.391746	0.485646	0.416567	0.455443	0.346292	0.360048	0.354964	0.436603	0.355263	0.433612	0.348086	0.366328	0.459031	0.294557	0.397428	0.356459	0.38756	0.511962	0.751495	0.383373	0.707536	0.373505	0.380084	0.351077	0.381579	0.358553	0.342105	0.123206	0.162081	0.386364	0.346591	0.556519	0.453349	0.545156	0.610945	0.643541	0.622309	0.386663	0.555323	0.770036	0.817584
TVSu-1831	0.552931	0.543361	0.690789	0.415371	0.501495	0.450359	0.443182	0.455742	0.335825	0.496711	0.302931	0.415371	0.30951	0.292165	0.298445	0.30323	0.31549	0.369318	0.283792	0.302033	0.351376	0.320275	0.295754	0.297548	0.313098	0.447967	0.702751	0.308911	0.702452	0.39055	0.375299	0.372309	0.378289	0.288278	0.360945	0.382775	0.374402	0.324462	0.357057	0.403409	0.389354	0.468301	0.582835	0.526316	0.536483	0.564294	0.48744	0.752093	0.765849
TVSu-194	0.605263	0.578947	0.711423	0.473385	0.523923	0.492823	0.482955	0.420156	0.366926	0.473385	0.412978	0.45933	0.332835	0.343301	0.337022	0.426136	0.341208	0.409091	0.334629	0.345395	0.449462	0.293959	0.388756	0.335526	0.370514	0.482356	0.741029	0.371711	0.70006	0.356459	0.369617	0.34689	0.367823	0.351675	0.349282	0.13756	0.192584	0.376196	0.335526	0.533493	0.441986	0.538278	0.607656	0.629785	0.615132	0.42494	0.551734	0.763457	0.815191
TVSu-1999	0.55622	0.531998	0.685706	0.428828	0.45933	0.442883	0.375299	0.426435	0.271531	0.501794	0.340012	0.427931	0.276316	0.258672	0.284689	0.348684	0.292763	0.399821	0.283493	0.206938	0.378888	0.313696	0.317883	0.264952	0.302632	0.466806	0.714713	0.299043	0.686304	0.386663	0.388756	0.372907	0.374402	0.281998	0.363935	0.386065	0.363935	0.286483	0.344797	0.498505	0.357356	0.410885	0.522129	0.596292	0.542763	0.544258	0.401615	0.739234	0.757177
TVSu-299	0.52811	0.520335	0.699761	0.385467	0.499103	0.423445	0.413577	0.433313	0.29366	0.4686	0.242225	0.392644	0.267344	0.263756	0.254785	0.27183	0.26884	0.359749	0.240431	0.27512	0.312799	0.288278	0.27512	0.266148	0.27183	0.444976	0.721292	0.28439	0.718301	0.360048	0.355263	0.336423	0.357955	0.247608	0.320574	0.348983	0.333134	0.298744	0.316089	0.433313	0.366029	0.463517	0.568481	0.554426	0.503289	0.535586	0.496411	0.766447	0.776914
TVSu-388	0.578947	0.551136	0.725179	0.421352	0.51555	0.456041	0.433313	0.480861	0.308313	0.54067	0.354665	0.448565	0.300239	0.301734	0.299043	0.37799	0.321471	0.44677	0.299641	0.286782	0.413278	0.342105	0.340012	0.307715	0.314294	0.523923	0.761962	0.321471	0.747608	0.434809	0.421651	0.401914	0.404904	0.296352	0.398923	0.425837	0.412978	0.313098	0.377392	0.522428	0.380682	0.431818	0.575359	0.616926	0.579246	0.594797	0.491627	0.788278	0.80323
TVSu-770	0.508672	0.495813	0.690191	0.343002	0.473983	0.392045	0.367823	0.422847	0.240431	0.459031	0.297847	0.378589	0.238636	0.22488	0.218002	0.313098	0.254486	0.361244	0.201854	0.242524	0.319976	0.259569	0.289773	0.225179	0.244019	0.450658	0.732356	0.22817	0.706639	0.3436	0.341208	0.313098	0.336124	0.203648	0.303828	0.338218	0.334928	0.260766	0.290969	0.473983	0.332835	0.440789	0.555921	0.58433	0.533493	0.539474	0.469498	0.758971	0.786184
TVSu-1147	0.564294	0.534689	0.699163	0.434809	0.456938	0.441089	0.378289	0.413278	0.246711	0.499402	0.360646	0.431818	0.263158	0.217404	0.282297	0.370215	0.286483	0.389055	0.282596	0.149222	0.410287	0.283792	0.347488	0.252392	0.296053	0.458732	0.723086	0.313397	0.711124	0.392644	0.386065	0.372907	0.362141	0.278708	0.362141	0.388158	0.367524	0.258074	0.337022	0.517344	0.360347	0.429426	0.510766	0.605562	0.560706	0.555024	0.461124	0.760167	0.776316
TVSu-1340	0.642344	0.626794	0.760167	0.512261	0.548744	0.541268	0.494019	0.491926	0.381878	0.573266	0.461124	0.536782	0.379187	0.37799	0.398325	0.480861	0.40012	0.424043	0.399522	0.351675	0.521531	0.388756	0.450359	0.387859	0.40311	0.513756	0.758672	0.428828	0.767344	0.491029	0.494617	0.460526	0.450957	0.394737	0.455443	0.444677	0.428828	0.389653	0.429426	0.595993	0.490431	0.532297	0.621112	0.676435	0.654605	0.603469	0.579545	0.819976	0.843002
TVSu-1633	0.541866	0.508373	0.657297	0.442584	0.514952	0.460825	0.450957	0.501495	0.367823	0.511065	0.328648	0.453648	0.373804	0.343301	0.34061	0.321471	0.365132	0.442584	0.340012	0.35616	0.403708	0.386065	0.267045	0.353768	0.363038	0.487141	0.668361	0.329844	0.645335	0.427632	0.410287	0.416567	0.436005	0.33134	0.425538	0.450658	0.430323	0.366926	0.401615	0.475778	0.41238	0.480263	0.556818	0.551734	0.504785	0.558612	0.492524	0.697967	0.695574
TVSu-1792	0.556818	0.517344	0.679426	0.423744	0.447667	0.428529	0.317285	0.395634	0.185108	0.483852	0.36872	0.421352	0.27183	0.229366	0.264055	0.364833	0.27811	0.405502	0.283792	0.215311	0.390849	0.279007	0.335227	0.247309	0.299342	0.468301	0.706041	0.295455	0.677333	0.379486	0.370514	0.364533	0.354067	0.261364	0.339414	0.395036	0.373206	0.263158	0.337321	0.510467	0.344797	0.419557	0.515251	0.600478	0.554127	0.542165	0.461722	0.719797	0.75628
TVSu-541	0.554725	0.511364	0.699163	0.402213	0.448266	0.414773	0.377093	0.398325	0.241328	0.480263	0.313696	0.393541	0.235646	0.212919	0.240132	0.318481	0.256878	0.383672	0.232356	0.175837	0.380682	0.264354	0.299043	0.226675	0.272428	0.454246	0.722488	0.269737	0.698864	0.364234	0.364833	0.340311	0.3439	0.256878	0.326854	0.366627	0.3439	0.229366	0.307715	0.488636	0.340012	0.402811	0.504785	0.582536	0.536184	0.539773	0.445873	0.755084	0.784689
TVSu-1922	0.545455	0.526017	0.701854	0.386663	0.494617	0.432416	0.4064	0.438098	0.286184	0.49073	0.279007	0.400718	0.273624	0.267943	0.258074	0.304725	0.288876	0.393242	0.261663	0.2811	0.329545	0.290371	0.270634	0.25927	0.278409	0.482057	0.727871	0.271232	0.710526	0.369617	0.369318	0.347488	0.361842	0.25	0.3436	0.366627	0.356758	0.285885	0.325359	0.470096	0.323266	0.455742	0.544856	0.570873	0.525718	0.552931	0.467404	0.757177	0.774522
TVSu-1840	0.5625	0.523624	0.711423	0.398325	0.503888	0.432117	0.415072	0.463816	0.300239	0.510766	0.339713	0.423146	0.2814	0.235945	0.263158	0.351376	0.305024	0.430622	0.263457	0.2811	0.386065	0.308313	0.327452	0.285586	0.2811	0.516447	0.760167	0.272129	0.731758	0.40939	0.397129	0.382775	0.380084	0.251794	0.376495	0.397727	0.377392	0.302333	0.3436	0.516746	0.376495	0.455443	0.559211	0.611543	0.560108	0.564593	0.499103	0.780203	0.799043
TVSu-1324	0.563696	0.519737	0.699462	0.4064	0.42195	0.41567	0.353469	0.373505	0.208433	0.465012	0.330742	0.399522	0.212321	0.197667	0.23744	0.344797	0.231459	0.352273	0.241627	0.0176435	0.388457	0.258672	0.304426	0.207237	0.253888	0.433911	0.722488	0.276615	0.713218	0.361543	0.353469	0.328947	0.336722	0.239533	0.323864	0.352871	0.327452	0.217105	0.29067	0.491627	0.344199	0.408792	0.50927	0.59689	0.559211	0.533792	0.438696	0.766746	0.798146
TVSu-1649	0.513158	0.474282	0.689294	0.323266	0.487739	0.350478	0.391148	0.447368	0.283493	0.468002	0.28439	0.383672	0.241328	0.252691	0.204844	0.311304	0.260766	0.391447	0.179426	0.264055	0.327751	0.2811	0.285885	0.245514	0.234749	0.475179	0.742524	0.198864	0.709928	0.36244	0.349581	0.334031	0.356758	0.199462	0.322069	0.360945	0.339713	0.247608	0.312799	0.470096	0.355861	0.440191	0.563397	0.571172	0.527512	0.552333	0.470694	0.761962	0.778409
TVSu-1419	0.55951	0.520933	0.680622	0.434809	0.443481	0.436603	0.380981	0.392344	0.261065	0.482955	0.345694	0.423146	0.264055	0.235945	0.274522	0.354366	0.273325	0.404007	0.2814	0.194976	0.392943	0.274522	0.345993	0.266447	0.310407	0.457835	0.701555	0.312799	0.688098	0.395036	0.386962	0.367823	0.358254	0.286782	0.36573	0.383373	0.354665	0.263457	0.33433	0.485347	0.36244	0.42494	0.473684	0.580443	0.54366	0.52811	0.462321	0.737141	0.758373
TVSu-341	0.597488	0.584928	0.604366	0.571172	0.553828	0.563098	0.53738	0.561304	0.547249	0.581938	0.567584	0.565789	0.565789	0.544258	0.577452	0.548146	0.564593	0.574462	0.573565	0.550837	0.560706	0.554725	0.5314	0.563098	0.589713	0.558313	0.573266	0.569677	0.584928	0.583134	0.567584	0.60945	0.561304	0.564593	0.601675	0.5936	0.584031	0.575359	0.581639	0.567883	0.558014	0.577452	0.569976	0.565789	0.563098	0.581639	0.548445	0.583732	0.580144
TVSu-1902	0.556818	0.516447	0.638756	0.451854	0.491029	0.433612	0.420156	0.474581	0.344199	0.51555	0.389952	0.445574	0.346591	0.282596	0.324163	0.392344	0.360646	0.480263	0.328947	0.345395	0.400718	0.363935	0.381878	0.338218	0.35945	0.518541	0.654904	0.327452	0.630682	0.437201	0.417464	0.4375	0.415969	0.32177	0.427632	0.455443	0.426734	0.363935	0.397428	0.511364	0.41567	0.456041	0.524222	0.570873	0.52512	0.541567	0.485646	0.66567	0.6875
TVSu-206	0.574462	0.587022	0.555921	0.640849	0.596292	0.606758	0.619318	0.595993	0.651615	0.612141	0.647129	0.61872	0.654904	0.656998	0.662081	0.645036	0.663577	0.706938	0.660287	0.670455	0.635167	0.657596	0.651914	0.658792	0.674641	0.662679	0.567584	0.65939	0.547847	0.647129	0.650718	0.665371	0.655203	0.663876	0.667763	0.595395	0.60616	0.679426	0.663577	0.601376	0.630383	0.626196	0.591507	0.573565	0.590012	0.541268	0.594498	0.533493	0.529904
TVSu-242	0.584629	0.555622	0.704246	0.4375	0.469797	0.459629	0.407895	0.442883	0.298744	0.517644	0.36573	0.447667	0.2811	0.276316	0.302033	0.382476	0.297548	0.425239	0.299342	0.226675	0.431818	0.319079	0.363038	0.282895	0.316986	0.503888	0.744617	0.333134	0.721292	0.418959	0.412679	0.397129	0.386663	0.305622	0.38427	0.416268	0.392344	0.282895	0.363935	0.520634	0.388158	0.417165	0.538876	0.611842	0.572368	0.569976	0.4689	0.772727	0.790371
TVSu-251	0.721292	0.71561	0.805921	0.617225	0.675837	0.656998	0.643242	0.604366	0.562201	0.665072	0.585825	0.636364	0.538278	0.547548	0.561005	0.590311	0.552333	0.420455	0.545156	0.53738	0.619019	0.525419	0.581041	0.54695	0.550538	0.525718	0.767644	0.581938	0.810706	0.586124	0.577153	0.578947	0.555323	0.558911	0.572069	0.472189	0.494617	0.56549	0.546053	0.667763	0.618421	0.658792	0.721292	0.73445	0.723385	0.629187	0.688696	0.853768	0.873505
TVSu-273	0.538577	0.535287	0.658493	0.4375	0.5311	0.465012	0.464115	0.493122	0.387261	0.513158	0.297249	0.452452	0.384569	0.351376	0.366029	0.301734	0.394438	0.418361	0.338517	0.377093	0.391447	0.389055	0.339115	0.376495	0.378289	0.481459	0.67195	0.351974	0.665371	0.436603	0.421352	0.428828	0.431818	0.340012	0.424342	0.452751	0.436005	0.380084	0.415969	0.466507	0.413577	0.49073	0.547548	0.556818	0.477871	0.563995	0.504785	0.693182	0.700359
TVSu-1466	0.532596	0.522727	0.626495	0.483553	0.527512	0.486543	0.491029	0.50628	0.440191	0.526316	0.407895	0.467105	0.426136	0.418062	0.429127	0.409689	0.432117	0.508373	0.417763	0.433313	0.430024	0.442584	0.433313	0.427931	0.440789	0.531998	0.64384	0.437201	0.643541	0.490132	0.466507	0.486244	0.484151	0.408493	0.475179	0.495813	0.480861	0.445873	0.469797	0.492823	0.454844	0.5	0.549342	0.552632	0.507177	0.55951	0.514354	0.662978	0.648325
TVSu-1930	0.613038	0.567584	0.644139	0.48744	0.541567	0.504486	0.499701	0.45634	0.4061	0.430024	0.459928	0.472488	0.355562	0.390849	0.36872	0.446471	0.366627	0.474581	0.378589	0.375897	0.462321	0.379486	0.411782	0.366328	0.391746	0.54067	0.720993	0.386364	0.636663	0.325658	0.384868	0.295455	0.36872	0.382177	0.300538	0.353768	0.360048	0.389354	0.382476	0.550538	0.473385	0.546651	0.607955	0.634868	0.619019	0.531699	0.555024	0.706041	0.773026
TVSu-1842	0.550538	0.511065	0.69677	0.390251	0.451555	0.41238	0.355861	0.401914	0.227572	0.473983	0.316986	0.398923	0.208134	0.157596	0.215012	0.324462	0.232955	0.361543	0.226376	0.191986	0.364234	0.23744	0.300837	0.201256	0.242225	0.451854	0.726077	0.245215	0.715311	0.357057	0.354067	0.32805	0.334928	0.206041	0.32506	0.337919	0.333433	0.232955	0.29695	0.47817	0.32177	0.421651	0.508672	0.589115	0.55323	0.539773	0.466208	0.766746	0.789175
TVSu-1321	0.530203	0.516148	0.697069	0.369019	0.474282	0.41238	0.386962	0.415969	0.263756	0.478469	0.258373	0.379187	0.250598	0.242823	0.23116	0.29366	0.255981	0.379785	0.233254	0.252093	0.326256	0.255682	0.26256	0.23445	0.25299	0.476077	0.738636	0.252691	0.711423	0.356758	0.348983	0.325658	0.347787	0.233553	0.316986	0.324761	0.322368	0.274821	0.301136	0.454844	0.314593	0.447368	0.540371	0.562799	0.51555	0.535586	0.459629	0.762261	0.778409
TVSu-1653	0.54994	0.494019	0.685407	0.393242	0.439294	0.398325	0.371112	0.383074	0.233553	0.451555	0.311304	0.377691	0.209031	0.213816	0.214414	0.321471	0.213218	0.361244	0.221591	0.175837	0.369916	0.252691	0.297847	0.204844	0.249402	0.443182	0.729067	0.263158	0.70634	0.3436	0.324761	0.302333	0.323864	0.236842	0.287679	0.347189	0.313397	0.203648	0.290072	0.489533	0.332237	0.4375	0.522727	0.58762	0.545455	0.52183	0.480562	0.758074	0.788577
TVSu-1418	0.621411	0.609749	0.730562	0.508672	0.556818	0.527512	0.488038	0.48445	0.393242	0.538278	0.400419	0.504785	0.364234	0.369916	0.389653	0.398325	0.383971	0.0953947	0.363935	0.350778	0.469199	0.374103	0.39384	0.380383	0.408194	0.217404	0.603768	0.421352	0.74073	0.436304	0.424641	0.418062	0.419856	0.383373	0.409988	0.413876	0.426734	0.380383	0.401017	0.528708	0.466806	0.549641	0.623505	0.622608	0.59061	0.592404	0.555024	0.787978	0.80951
TVSu-353	0.523923	0.44049	0.682715	0.315191	0.471292	0.253289	0.382775	0.424043	0.255682	0.454844	0.309211	0.360347	0.201854	0.226675	0.151316	0.318182	0.223385	0.383373	0.120215	0.242225	0.344498	0.25628	0.288876	0.211423	0.190789	0.469498	0.733852	0.182715	0.701256	0.338517	0.314294	0.313098	0.323864	0.179426	0.291567	0.350179	0.331639	0.217703	0.29067	0.476675	0.34988	0.429127	0.548445	0.578648	0.543062	0.530801	0.483254	0.761065	0.789773
TVSu-189	0.549342	0.516148	0.691089	0.398624	0.430024	0.409091	0.351974	0.394737	0.22189	0.463517	0.291567	0.395036	0.227273	0.218301	0.232955	0.330144	0.235646	0.360646	0.23116	0.179426	0.369318	0.248804	0.293062	0.208732	0.259569	0.442883	0.723684	0.260766	0.711124	0.352871	0.350778	0.328349	0.327452	0.226077	0.313995	0.339713	0.320574	0.226675	0.292165	0.47817	0.331639	0.404306	0.517045	0.579545	0.54067	0.536782	0.434809	0.763756	0.78738
TVSu-211	0.505383	0.485347	0.695275	0.341507	0.475778	0.385467	0.401017	0.444976	0.272727	0.45933	0.292165	0.357656	0.230861	0.245514	0.215311	0.302632	0.237141	0.377093	0.173445	0.247907	0.321172	0.259868	0.273624	0.244019	0.253888	0.457237	0.732656	0.225778	0.717703	0.357955	0.337321	0.328648	0.354665	0.207835	0.317584	0.338816	0.33433	0.249402	0.303828	0.462321	0.352572	0.439892	0.550239	0.577452	0.538577	0.530502	0.4689	0.761962	0.78439
TVSu-244	0.543361	0.511065	0.688397	0.383971	0.463816	0.411184	0.382476	0.40939	0.256579	0.462022	0.2811	0.395933	0.253589	0.23744	0.23744	0.303529	0.254486	0.378289	0.237739	0.241029	0.323864	0.255084	0.269737	0.233553	0.265251	0.468002	0.725478	0.265251	0.701256	0.339713	0.34988	0.32177	0.326256	0.236244	0.313098	0.335227	0.328349	0.273624	0.302931	0.465311	0.306519	0.433612	0.532895	0.566089	0.524522	0.537081	0.457835	0.753289	0.773923
TVSu-252	0.539175	0.526017	0.66866	0.420156	0.507775	0.437799	0.436902	0.464115	0.348385	0.502691	0.270933	0.419258	0.336722	0.305921	0.305024	0.278708	0.33762	0.405203	0.305323	0.326256	0.362141	0.339414	0.2814	0.324761	0.328947	0.459629	0.673146	0.323864	0.676435	0.393541	0.363038	0.380084	0.386663	0.313098	0.375897	0.411184	0.389952	0.338517	0.371411	0.455144	0.398026	0.472787	0.571172	0.55622	0.492225	0.556519	0.493421	0.716208	0.705742
TVSu-254	0.557416	0.519139	0.697967	0.394737	0.463218	0.413876	0.389055	0.430921	0.252093	0.494916	0.326555	0.416567	0.248505	0.244019	0.25	0.350179	0.270335	0.40012	0.242823	0.209031	0.390251	0.294557	0.311603	0.247907	0.267943	0.485048	0.747907	0.275718	0.726974	0.387261	0.382476	0.353768	0.378289	0.244617	0.342703	0.376495	0.362141	0.255682	0.330443	0.497309	0.361244	0.374103	0.53738	0.598983	0.55951	0.557416	0.444079	0.770634	0.795156
TVSu-1467	0.526615	0.446172	0.681519	0.321471	0.476675	0.259569	0.389952	0.42823	0.263457	0.457536	0.314892	0.365132	0.210526	0.236543	0.159689	0.32506	0.218002	0.387261	0.128589	0.246711	0.354366	0.263756	0.299043	0.218002	0.20006	0.471591	0.732955	0.191986	0.699462	0.344199	0.318182	0.318481	0.333134	0.185108	0.297249	0.354665	0.335825	0.224581	0.297249	0.478469	0.356758	0.433911	0.550837	0.578947	0.543062	0.533792	0.49372	0.760766	0.786184
TVSu-1954	0.674043	0.664474	0.787978	0.553529	0.621411	0.595694	0.576555	0.555921	0.472488	0.618421	0.529904	0.577751	0.472787	0.458433	0.469797	0.544258	0.476376	0.560108	0.481459	0.45933	0.567883	0.454545	0.521232	0.469498	0.460227	0.637261	0.821471	0.495215	0.790371	0.526017	0.532297	0.510467	0.495215	0.473385	0.507476	0.418361	0.432715	0.487141	0.482955	0.645634	0.545754	0.59689	0.674043	0.717404	0.689892	0.587321	0.630682	0.831938	0.865132
TVSu-1396	0.616627	0.606459	0.728469	0.508373	0.549641	0.526316	0.485945	0.477871	0.39055	0.536184	0.392045	0.501794	0.364234	0.363935	0.390251	0.402512	0.384569	0.114833	0.362739	0.355861	0.467105	0.377093	0.391447	0.375299	0.411782	0.223983	0.608553	0.416268	0.725179	0.436005	0.424043	0.419258	0.424342	0.38427	0.408792	0.408194	0.421651	0.382476	0.408792	0.529007	0.467105	0.544856	0.612739	0.614533	0.583433	0.582237	0.549641	0.772727	0.801734
TVSu-1611	0.56878	0.549043	0.678529	0.445275	0.486543	0.460526	0.388457	0.456938	0.296352	0.524522	0.404904	0.473983	0.304127	0.27811	0.317285	0.40939	0.313995	0.442285	0.321172	0.276914	0.427632	0.350179	0.395036	0.311902	0.339713	0.494318	0.694976	0.346591	0.681519	0.432416	0.427632	0.42823	0.40939	0.313995	0.413278	0.449163	0.42195	0.324462	0.392344	0.527811	0.395933	0.461124	0.540371	0.604366	0.574462	0.569976	0.502093	0.727871	0.752392
TVSu-901	0.564593	0.534988	0.689892	0.4064	0.440191	0.421053	0.364234	0.412679	0.22189	0.462919	0.30622	0.395335	0.221591	0.196471	0.241328	0.326555	0.231758	0.371711	0.246112	0.189892	0.373505	0.25299	0.293361	0.219797	0.254187	0.457835	0.730562	0.27183	0.709629	0.345993	0.349282	0.317584	0.333134	0.244318	0.324462	0.346591	0.320873	0.228469	0.299043	0.485646	0.336423	0.413278	0.516746	0.58433	0.543062	0.53439	0.438696	0.76256	0.793361
TVSu-1417	0.582835	0.548445	0.655203	0.444677	0.498804	0.447967	0.438696	0.407596	0.316089	0.384868	0.366328	0.414175	0.257775	0.2811	0.274522	0.369019	0.252392	0.40939	0.288876	0.280502	0.429127	0.308911	0.360048	0.255084	0.30622	0.488038	0.734749	0.320873	0.65939	0.243421	0.304725	0.20933	0.319976	0.295455	0.214115	0.326256	0.326256	0.283194	0.317584	0.515251	0.407895	0.492823	0.587321	0.616328	0.582536	0.533493	0.521531	0.733254	0.808911
TVSu-364	0.542763	0.484151	0.679426	0.379785	0.458433	0.379785	0.36244	0.412081	0.225778	0.459629	0.306818	0.37799	0.206938	0.151615	0.191986	0.316986	0.230562	0.383074	0.198565	0.211423	0.347488	0.246411	0.286483	0.208732	0.230861	0.466806	0.736543	0.207237	0.705443	0.341806	0.331041	0.314593	0.320873	0.183014	0.311304	0.342703	0.316687	0.226675	0.277213	0.479366	0.333433	0.414773	0.520335	0.586124	0.535586	0.524222	0.466507	0.754785	0.787081
TVSu-1872	0.615431	0.600778	0.730263	0.50299	0.544856	0.522129	0.481758	0.468301	0.385467	0.534091	0.386364	0.492524	0.358553	0.356459	0.387261	0.390849	0.374103	0.0986842	0.357356	0.342404	0.456639	0.373505	0.380682	0.376794	0.401316	0.220096	0.602871	0.407596	0.730263	0.432715	0.415371	0.410287	0.417464	0.375598	0.393242	0.405203	0.416268	0.371112	0.394737	0.522129	0.453648	0.542464	0.617823	0.615431	0.577153	0.588816	0.549342	0.779306	0.808313
TVSu-216	0.548445	0.526017	0.662081	0.424342	0.505084	0.453648	0.440191	0.47189	0.34689	0.513756	0.344498	0.427931	0.348983	0.337919	0.333732	0.35317	0.345694	0.449761	0.339713	0.350778	0.382775	0.355562	0.334031	0.332536	0.34689	0.480861	0.675837	0.347189	0.668062	0.417165	0.415969	0.413278	0.417763	0.322967	0.401615	0.429725	0.418062	0.354366	0.388457	0.482955	0.367823	0.483553	0.541866	0.563098	0.507775	0.558911	0.49073	0.701256	0.71262
TVSu-245	0.539474	0.508672	0.692285	0.382775	0.458732	0.404306	0.37201	0.413876	0.241029	0.473983	0.292165	0.397727	0.238636	0.21262	0.233254	0.304426	0.232955	0.372608	0.232955	0.226675	0.340909	0.246711	0.282297	0.210825	0.256878	0.458433	0.725478	0.25299	0.709928	0.348684	0.343002	0.324462	0.323864	0.216507	0.317883	0.339713	0.326555	0.248505	0.296651	0.47488	0.24701	0.436603	0.519737	0.573565	0.530502	0.544557	0.451555	0.761065	0.782297
TVSu-303	0.623505	0.607955	0.736244	0.511663	0.551734	0.525419	0.485945	0.481758	0.389952	0.535586	0.39384	0.511962	0.361543	0.36573	0.389653	0.401017	0.383074	0.107356	0.361244	0.355861	0.470096	0.371112	0.382775	0.380383	0.414474	0.225179	0.613038	0.415969	0.736543	0.435706	0.425837	0.416866	0.422548	0.381878	0.404306	0.405502	0.418062	0.378888	0.405203	0.527213	0.468002	0.545156	0.620514	0.624103	0.586423	0.588816	0.555921	0.781699	0.808911
TVSu-1428	0.561603	0.51884	0.697667	0.40311	0.454246	0.41567	0.333433	0.411782	0.215311	0.49372	0.345096	0.425239	0.223983	0.223684	0.237739	0.357356	0.252392	0.395335	0.249701	0.214115	0.380682	0.280801	0.320574	0.217105	0.266148	0.46561	0.727572	0.273923	0.707835	0.385467	0.374103	0.363038	0.35945	0.243122	0.34061	0.390849	0.369318	0.250299	0.339115	0.507476	0.336423	0.416268	0.524821	0.607356	0.556818	0.547249	0.468301	0.760467	0.783493
TVSu-1798	0.539474	0.523325	0.683911	0.386962	0.49701	0.419557	0.411782	0.44049	0.305622	0.480861	0.232356	0.391447	0.291567	0.261663	0.265849	0.234749	0.278708	0.346591	0.254486	0.281699	0.346591	0.299641	0.248206	0.283493	0.2811	0.432715	0.699163	0.285586	0.697368	0.353768	0.346292	0.329246	0.363935	0.257476	0.331041	0.367524	0.345694	0.293959	0.319976	0.433911	0.366328	0.450957	0.563995	0.549043	0.495813	0.548744	0.492225	0.749402	0.745813
TVSu-1964	0.503888	0.498804	0.683014	0.369019	0.488636	0.401316	0.407895	0.449761	0.298445	0.491627	0.329844	0.396232	0.273325	0.288876	0.251495	0.335825	0.293959	0.407297	0.226376	0.292165	0.320574	0.324462	0.307117	0.282297	0.281699	0.477572	0.708433	0.264354	0.680622	0.391148	0.358553	0.367524	0.367823	0.248804	0.360945	0.386065	0.380383	0.281699	0.3436	0.479665	0.369019	0.452153	0.560407	0.570574	0.522428	0.562201	0.469797	0.739833	0.76555
TVSu-1392	0.543062	0.527512	0.692584	0.395933	0.493122	0.416866	0.421053	0.438995	0.308313	0.469498	0.246112	0.404605	0.280203	0.26555	0.240431	0.234749	0.271232	0.3439	0.249103	0.284091	0.355263	0.288577	0.241029	0.268541	0.272428	0.436304	0.711722	0.276615	0.704246	0.363038	0.353768	0.322667	0.360646	0.259569	0.323864	0.361543	0.358553	0.287978	0.326256	0.452751	0.374701	0.461722	0.558313	0.564294	0.507476	0.55323	0.502392	0.755981	0.754187
TVSu-1617	0.552333	0.491029	0.674342	0.389354	0.467703	0.390849	0.370813	0.42195	0.256579	0.469199	0.319976	0.389952	0.234151	0.167165	0.215909	0.319976	0.254486	0.396232	0.217105	0.232656	0.363636	0.262261	0.298146	0.236543	0.255383	0.466208	0.726675	0.227273	0.697368	0.35945	0.351675	0.341806	0.341507	0.198864	0.33433	0.358254	0.333134	0.253289	0.295455	0.492225	0.35945	0.43122	0.525718	0.593002	0.536483	0.529007	0.468002	0.748206	0.772428
TVSu-90	0.500598	0.50299	0.693182	0.348684	0.50299	0.400419	0.417763	0.456639	0.286184	0.483254	0.276615	0.389055	0.265251	0.258971	0.235347	0.287978	0.268541	0.379187	0.205443	0.287081	0.264653	0.275718	0.294856	0.25628	0.260467	0.469797	0.736244	0.245514	0.722488	0.354964	0.342404	0.33433	0.35616	0.226675	0.328648	0.360347	0.352572	0.275718	0.313995	0.465012	0.366627	0.45634	0.558911	0.572667	0.518242	0.547548	0.486842	0.76555	0.79067
TVSu-1414	0.583433	0.561902	0.723684	0.423146	0.505981	0.461124	0.423445	0.458732	0.298146	0.523923	0.360347	0.448864	0.281998	0.273624	0.289175	0.368421	0.304426	0.430622	0.302033	0.279904	0.401615	0.316986	0.333433	0.2811	0.299043	0.520634	0.755383	0.334629	0.745215	0.419258	0.414773	0.394737	0.384569	0.29067	0.394737	0.40311	0.385167	0.302333	0.357656	0.522727	0.346292	0.460526	0.549641	0.618421	0.577751	0.574163	0.494916	0.779306	0.802333
TVSu-368	0.667464	0.662679	0.776914	0.558014	0.604366	0.589713	0.565191	0.561005	0.464713	0.624103	0.502093	0.575957	0.455144	0.451555	0.463517	0.504486	0.473385	0.371711	0.457835	0.452153	0.552931	0.341806	0.487739	0.461423	0.472189	0.469498	0.743421	0.493421	0.786483	0.538278	0.526615	0.520634	0.496411	0.469498	0.506878	0.501495	0.501495	0.475179	0.489833	0.614833	0.546352	0.595395	0.673146	0.702153	0.667464	0.646232	0.624701	0.835825	0.853469
TVSu-1865	0.538876	0.534091	0.712321	0.397129	0.516746	0.436902	0.423146	0.457237	0.305622	0.489533	0.252392	0.405502	0.286782	0.282895	0.268541	0.277512	0.293062	0.382177	0.260167	0.298146	0.329844	0.308612	0.285586	0.289175	0.293062	0.463517	0.725179	0.297249	0.723684	0.386364	0.358553	0.358553	0.373505	0.256579	0.349581	0.375299	0.354964	0.312201	0.335227	0.449462	0.377691	0.470694	0.583732	0.567584	0.506878	0.551734	0.50628	0.771232	0.777213
TVSu-217	0.493122	0.523325	0.671651	0.4061	0.523325	0.446471	0.451854	0.476376	0.347787	0.495813	0.330742	0.431519	0.3439	0.333732	0.322667	0.336124	0.333732	0.447967	0.298146	0.348385	0.29067	0.353768	0.348086	0.333433	0.339414	0.49372	0.688397	0.322667	0.659988	0.393541	0.380084	0.396232	0.394139	0.322967	0.391447	0.410287	0.411184	0.356758	0.380682	0.482656	0.414474	0.485347	0.569677	0.572368	0.52183	0.549043	0.481758	0.708433	0.735347
TVSu-246	0.610945	0.5939	0.66866	0.530801	0.55323	0.537081	0.542165	0.465909	0.468301	0.52512	0.48744	0.502093	0.442584	0.447368	0.447069	0.474282	0.444677	0.514354	0.444079	0.443481	0.493421	0.416866	0.463218	0.438098	0.471292	0.51555	0.669856	0.448565	0.640251	0.453349	0.445275	0.45006	0.455144	0.445275	0.442584	0.298445	0.299342	0.466208	0.444976	0.564593	0.499402	0.559809	0.610945	0.629187	0.600179	0.465311	0.558014	0.686005	0.716507
TVSu-302	0.54366	0.498804	0.688995	0.391447	0.456639	0.395634	0.367225	0.412679	0.230861	0.472787	0.316986	0.395335	0.211722	0.142045	0.213517	0.312201	0.242823	0.378888	0.216507	0.207536	0.354964	0.25927	0.297548	0.21561	0.239533	0.456041	0.722189	0.232057	0.712321	0.356459	0.348086	0.335227	0.335227	0.199462	0.337321	0.359151	0.340909	0.232656	0.294258	0.474581	0.334629	0.415371	0.526316	0.584031	0.543062	0.541567	0.467105	0.761065	0.784988
TVSu-1447	0.550837	0.535586	0.639055	0.476376	0.496411	0.486244	0.425837	0.488038	0.379785	0.525718	0.416567	0.468301	0.393541	0.364234	0.392644	0.441388	0.401914	0.494019	0.387261	0.357356	0.457835	0.394737	0.408493	0.387261	0.413278	0.527811	0.661483	0.406998	0.666567	0.475179	0.479964	0.472787	0.469797	0.373804	0.45305	0.468002	0.45634	0.404306	0.439892	0.507476	0.380981	0.496112	0.51884	0.572967	0.531699	0.563098	0.501495	0.682117	0.669557
TVSu-182	0.61244	0.586124	0.71262	0.485646	0.538876	0.508074	0.485945	0.423146	0.378289	0.498804	0.431519	0.465311	0.339414	0.354067	0.355562	0.429426	0.34689	0.436902	0.350478	0.360945	0.456938	0.309809	0.404007	0.351376	0.383672	0.510167	0.755084	0.394139	0.704246	0.391447	0.395036	0.361543	0.378888	0.369019	0.362739	0.152213	0.179725	0.38128	0.357057	0.560407	0.452751	0.550538	0.613038	0.652213	0.627691	0.389653	0.55622	0.763457	0.808911
TVSu-1971	0.591208	0.548445	0.642344	0.448565	0.509569	0.456639	0.461722	0.445873	0.339414	0.370514	0.373804	0.427931	0.29994	0.316986	0.303529	0.386663	0.29695	0.405203	0.303828	0.311603	0.435108	0.332237	0.374103	0.297249	0.335526	0.485347	0.738935	0.334629	0.658194	0.25299	0.316388	0.226675	0.334031	0.312201	0.20933	0.3439	0.347787	0.333433	0.335227	0.519139	0.426136	0.50628	0.591806	0.613038	0.592105	0.523325	0.526017	0.709629	0.80323
TVSu-1383	0.61244	0.591806	0.706639	0.497608	0.540371	0.505084	0.494318	0.416866	0.394139	0.492225	0.437201	0.471292	0.349282	0.363636	0.364833	0.445574	0.361842	0.429127	0.371711	0.378589	0.45933	0.331041	0.408792	0.357955	0.40311	0.5	0.733852	0.40311	0.692584	0.382775	0.394139	0.355562	0.390251	0.37201	0.353469	0.171651	0.210825	0.395933	0.361842	0.560108	0.462321	0.550239	0.613337	0.644737	0.624103	0.409988	0.551435	0.755981	0.805622
TVSu-1628	0.643242	0.646232	0.758373	0.538876	0.598086	0.568481	0.532895	0.54366	0.439593	0.588517	0.440191	0.540371	0.418062	0.420455	0.44049	0.448266	0.430921	0.251196	0.418959	0.412978	0.515849	0.443182	0.438995	0.427632	0.440191	0.346591	0.680622	0.461722	0.777213	0.5	0.48445	0.480562	0.474581	0.435108	0.470694	0.481758	0.483254	0.439593	0.461124	0.567285	0.511663	0.56878	0.656998	0.653708	0.62201	0.636364	0.600179	0.816986	0.830144
TVSu-893	0.555323	0.511962	0.669258	0.426136	0.441089	0.433014	0.392644	0.396232	0.268242	0.49073	0.366627	0.425837	0.281699	0.25628	0.28439	0.380084	0.280203	0.421651	0.288577	0.20933	0.412081	0.300538	0.364234	0.266447	0.313098	0.473086	0.688397	0.311304	0.691986	0.409689	0.401914	0.388756	0.379486	0.301734	0.383672	0.408493	0.368122	0.272428	0.349282	0.5	0.370813	0.425837	0.467105	0.572368	0.544557	0.543062	0.466208	0.727871	0.744318
TVSu-1411	0.626196	0.613038	0.717404	0.53439	0.561304	0.54366	0.517045	0.506878	0.433313	0.559809	0.428828	0.524821	0.41238	0.410885	0.435706	0.420455	0.432715	0.135467	0.407895	0.39683	0.489833	0.410586	0.413278	0.427333	0.444378	0.255383	0.607656	0.448864	0.716208	0.463816	0.451854	0.450957	0.456041	0.420754	0.443182	0.449163	0.459031	0.416567	0.446471	0.541866	0.493122	0.566388	0.627691	0.624402	0.591806	0.601077	0.561902	0.769139	0.785586
TVSu-377	0.598983	0.578349	0.699462	0.483852	0.520335	0.492225	0.486543	0.42195	0.399222	0.486244	0.414773	0.466806	0.352273	0.361842	0.354366	0.431818	0.36244	0.422847	0.360048	0.360048	0.456639	0.316986	0.401017	0.359749	0.388756	0.495813	0.726974	0.386065	0.696471	0.38128	0.386364	0.364833	0.389653	0.361244	0.354964	0.168361	0.210227	0.389055	0.355562	0.540371	0.451555	0.539175	0.600179	0.630682	0.611842	0.41866	0.547249	0.748505	0.789175
TVSu-1860	0.540371	0.483254	0.678529	0.373505	0.463517	0.391447	0.352273	0.425538	0.254486	0.464414	0.311005	0.392943	0.240132	0.21262	0.223684	0.319976	0.268541	0.404605	0.218002	0.256878	0.354366	0.279306	0.298146	0.242524	0.254785	0.480562	0.722189	0.208732	0.69677	0.359151	0.355263	0.344199	0.347189	0.187201	0.331938	0.367225	0.335526	0.260167	0.312201	0.484749	0.345096	0.417763	0.526316	0.579545	0.534689	0.523026	0.469199	0.73744	0.767045
TVSu-226	0.535885	0.532297	0.697967	0.39384	0.508074	0.430622	0.416866	0.449163	0.30323	0.479964	0.220395	0.401316	0.285586	0.264055	0.27183	0.22488	0.279007	0.344498	0.248206	0.278409	0.342404	0.295455	0.25299	0.274522	0.274821	0.441687	0.721591	0.281699	0.727871	0.367225	0.349282	0.331938	0.360048	0.256878	0.322967	0.374402	0.35317	0.289474	0.330742	0.444976	0.362141	0.453947	0.573266	0.562799	0.487739	0.566986	0.48744	0.770933	0.77183
TVSu-247	0.497309	0.483254	0.692584	0.344199	0.481758	0.383074	0.385766	0.431519	0.264653	0.475179	0.298744	0.369617	0.233254	0.257177	0.209629	0.317883	0.256579	0.378289	0.183313	0.254785	0.317883	0.288577	0.287081	0.241328	0.245813	0.466208	0.736244	0.242225	0.71561	0.368421	0.346292	0.332536	0.357955	0.211124	0.326256	0.355263	0.34988	0.24372	0.308612	0.470993	0.33762	0.436603	0.555921	0.568182	0.527811	0.553828	0.470694	0.764952	0.791866
TVSu-297	0.545156	0.501794	0.687799	0.389055	0.452153	0.397129	0.29994	0.423146	0.232955	0.480263	0.322368	0.406998	0.239234	0.212321	0.228469	0.324761	0.264354	0.371112	0.220096	0.229067	0.366328	0.267344	0.291567	0.235048	0.258074	0.455443	0.719797	0.223385	0.686902	0.363038	0.360646	0.348385	0.343002	0.206938	0.326256	0.363935	0.33433	0.258074	0.315191	0.48445	0.338816	0.41238	0.527512	0.589115	0.542464	0.534091	0.452452	0.739234	0.770036
TVSu-1449	0.506579	0.483254	0.694079	0.350778	0.479665	0.374701	0.385766	0.414175	0.251196	0.473385	0.304426	0.357356	0.228469	0.235048	0.19049	0.317883	0.25299	0.382177	0.189294	0.249103	0.330443	0.273624	0.301435	0.230263	0.237141	0.472787	0.743421	0.233254	0.719199	0.360347	0.336423	0.319677	0.354366	0.212022	0.317883	0.359151	0.340012	0.238038	0.305323	0.482955	0.339414	0.436005	0.54994	0.587321	0.53738	0.544557	0.48445	0.770335	0.794258
TVSu-1832	0.563995	0.538577	0.643541	0.474282	0.539175	0.492823	0.495813	0.517045	0.433911	0.537679	0.377093	0.478768	0.429127	0.39055	0.395036	0.347189	0.422249	0.494318	0.389952	0.415072	0.419557	0.424342	0.344199	0.412081	0.4064	0.503888	0.638158	0.395634	0.630383	0.471292	0.456938	0.470993	0.465311	0.406699	0.468301	0.48445	0.476675	0.429725	0.460526	0.507177	0.466208	0.512261	0.575957	0.575359	0.532297	0.587919	0.513756	0.668959	0.628289
TVSu-1981	0.566388	0.536184	0.574761	0.557117	0.553828	0.529007	0.557416	0.589115	0.547548	0.594199	0.569079	0.548146	0.557715	0.540969	0.538577	0.566388	0.558014	0.643541	0.532895	0.54366	0.570873	0.578349	0.571471	0.552333	0.565191	0.586722	0.577153	0.549641	0.562201	0.603469	0.598385	0.624402	0.584031	0.541268	0.613935	0.638457	0.621711	0.554725	0.59988	0.544258	0.569378	0.554725	0.557715	0.55951	0.55622	0.600478	0.55323	0.567883	0.555024
TVSu-138	0.533194	0.512859	0.682416	0.38756	0.486244	0.41866	0.419258	0.439294	0.309211	0.482955	0.255383	0.401914	0.297548	0.267045	0.254187	0.261962	0.291567	0.382177	0.251794	0.281699	0.348684	0.291866	0.239833	0.280502	0.278708	0.467105	0.714414	0.274222	0.709629	0.377392	0.363038	0.343002	0.382476	0.263158	0.344498	0.363636	0.360347	0.29994	0.331938	0.459629	0.377691	0.456041	0.555024	0.555921	0.500299	0.543062	0.482955	0.746112	0.726376
TVSu-1630	0.510766	0.513756	0.673146	0.389354	0.510467	0.43122	0.437799	0.470395	0.338218	0.508074	0.330443	0.414474	0.327452	0.310108	0.304725	0.339115	0.329844	0.434211	0.278708	0.336722	0.290969	0.332536	0.331041	0.324163	0.325957	0.5	0.691089	0.305024	0.679426	0.401914	0.382177	0.391746	0.398026	0.280203	0.393242	0.409988	0.399222	0.329844	0.376794	0.482955	0.393541	0.47488	0.564593	0.566089	0.522129	0.555024	0.485048	0.734151	0.744318
TVSu-877	0.529605	0.522428	0.687799	0.383971	0.492225	0.420156	0.407895	0.432416	0.290072	0.466806	0.21561	0.38756	0.273923	0.248206	0.264952	0.217105	0.267344	0.332835	0.238935	0.260467	0.334629	0.27811	0.245215	0.260766	0.268242	0.423146	0.702751	0.273624	0.713816	0.349581	0.337321	0.318481	0.347488	0.25	0.311304	0.358254	0.336722	0.279605	0.316986	0.42823	0.352871	0.447967	0.557416	0.551734	0.472787	0.552033	0.47189	0.755682	0.761663
TVSu-1405	0.563995	0.530801	0.696471	0.429725	0.45006	0.431818	0.369617	0.389354	0.238636	0.495813	0.351974	0.430323	0.244019	0.233254	0.25927	0.353469	0.258373	0.392045	0.27512	0.177931	0.393541	0.27183	0.341208	0.235048	0.286184	0.454545	0.712321	0.300837	0.712321	0.391447	0.374701	0.362739	0.348086	0.26884	0.353469	0.382775	0.344797	0.238337	0.32805	0.508074	0.361543	0.422847	0.484749	0.599581	0.558014	0.543062	0.458433	0.758672	0.780502
TVSu-378	0.573864	0.494019	0.644737	0.41567	0.505981	0.418361	0.436902	0.435706	0.313098	0.384868	0.346591	0.394737	0.262859	0.288577	0.248206	0.369019	0.278409	0.38128	0.231758	0.297249	0.394438	0.289175	0.353469	0.268541	0.292165	0.465311	0.736244	0.273325	0.667165	0.256579	0.291866	0.202751	0.317285	0.26256	0.2186	0.328349	0.325957	0.297249	0.315789	0.52183	0.406998	0.496711	0.585227	0.615431	0.578648	0.517943	0.52183	0.715311	0.80622
TVSu-186	0.597189	0.574163	0.556519	0.651316	0.579844	0.616627	0.597189	0.63427	0.627691	0.642045	0.657596	0.620813	0.658493	0.623206	0.660287	0.622608	0.651615	0.721292	0.664175	0.626495	0.618122	0.662978	0.638756	0.649522	0.671651	0.635467	0.526914	0.648325	0.523026	0.683014	0.672847	0.713517	0.658792	0.662081	0.704545	0.7186	0.69677	0.651316	0.693182	0.589713	0.624701	0.590909	0.550538	0.57177	0.57506	0.631579	0.576854	0.522428	0.492524
TVSu-236	0.561005	0.519438	0.693481	0.40939	0.440789	0.42195	0.35616	0.407895	0.226675	0.480263	0.337022	0.412679	0.238337	0.217703	0.242225	0.350478	0.246711	0.383373	0.245215	0.169258	0.386065	0.259569	0.319378	0.228768	0.272727	0.45634	0.720395	0.279306	0.710526	0.380981	0.37799	0.35945	0.352871	0.252392	0.346292	0.360945	0.34689	0.258672	0.316089	0.490132	0.336722	0.420754	0.484151	0.59061	0.555622	0.537978	0.461423	0.757177	0.778708
TVSu-248	0.563397	0.569378	0.503888	0.662081	0.58433	0.607057	0.624701	0.621112	0.711722	0.624402	0.691687	0.64384	0.735048	0.720395	0.736543	0.712022	0.732356	0.764952	0.732057	0.728469	0.676734	0.712321	0.715012	0.730263	0.740132	0.707237	0.536184	0.723086	0.5314	0.710825	0.705742	0.733553	0.722787	0.734749	0.736244	0.645335	0.67494	0.741627	0.724581	0.591507	0.651914	0.619916	0.555622	0.523624	0.5625	0.529904	0.587919	0.472787	0.45933
TVSu-294	0.560407	0.544258	0.602871	0.542464	0.528409	0.522129	0.513457	0.464414	0.487141	0.514653	0.514653	0.505981	0.469199	0.494916	0.496711	0.549043	0.472189	0.540371	0.492225	0.482955	0.561603	0.464414	0.520036	0.482057	0.513158	0.575359	0.662679	0.504486	0.658194	0.5	0.500897	0.482057	0.508971	0.499103	0.479067	0.380383	0.386065	0.503289	0.485048	0.536782	0.48445	0.540969	0.568182	0.574761	0.585825	0.451555	0.547847	0.650419	0.68122
TVSu-1453	0.554127	0.540371	0.499402	0.591208	0.551435	0.552931	0.56549	0.576256	0.586423	0.465909	0.580443	0.544258	0.587919	0.591208	0.587022	0.591507	0.581639	0.658194	0.597189	0.601376	0.602871	0.609151	0.600179	0.576854	0.599581	0.644139	0.595395	0.594797	0.536184	0.49372	0.546651	0.494318	0.561304	0.592404	0.485347	0.620215	0.61244	0.59988	0.590909	0.551136	0.567584	0.570275	0.553828	0.544258	0.552333	0.573864	0.567883	0.513457	0.556818
TVSu-1834	0.564294	0.545754	0.5	0.608254	0.550239	0.570873	0.584629	0.601974	0.614833	0.494617	0.598684	0.572967	0.627093	0.620813	0.627093	0.615132	0.619318	0.67494	0.629187	0.627691	0.627392	0.632476	0.611244	0.61573	0.64055	0.654306	0.587321	0.627392	0.539773	0.524821	0.580742	0.519139	0.601077	0.633971	0.504785	0.641148	0.643541	0.634868	0.627093	0.555921	0.584031	0.576256	0.570275	0.540371	0.541567	0.566089	0.567584	0.497309	0.543361
TVSu-200	0.564294	0.54994	0.533194	0.5625	0.54695	0.537679	0.545455	0.555323	0.54067	0.440191	0.533493	0.5314	0.532297	0.538577	0.536483	0.560108	0.526914	0.5936	0.54067	0.554426	0.568182	0.550239	0.553529	0.528708	0.554426	0.595694	0.628888	0.546651	0.563098	0.440191	0.494019	0.419258	0.516148	0.549043	0.415371	0.562799	0.556818	0.549043	0.540072	0.549342	0.550538	0.5625	0.557715	0.56549	0.569079	0.562201	0.553828	0.553529	0.603469
TVSu-1363	0.556519	0.529904	0.522129	0.543361	0.538577	0.513756	0.516148	0.52811	0.508672	0.422548	0.512859	0.505682	0.503289	0.518541	0.514952	0.547847	0.491627	0.581639	0.520933	0.519139	0.563098	0.539474	0.538577	0.502691	0.526914	0.587919	0.641746	0.526615	0.571172	0.421651	0.472488	0.404007	0.492225	0.526017	0.402512	0.533792	0.533792	0.524821	0.52183	0.530203	0.517344	0.534091	0.541567	0.539474	0.543062	0.552333	0.5311	0.543959	0.609749
TVSu-1632	0.58134	0.543062	0.598684	0.464713	0.516148	0.462321	0.476974	0.472189	0.375299	0.361842	0.413278	0.430622	0.340012	0.351077	0.344797	0.422548	0.328349	0.450359	0.348086	0.367225	0.461722	0.375299	0.417165	0.348684	0.376794	0.523026	0.72817	0.380084	0.638457	0.255981	0.3436	0.209928	0.348684	0.370514	0.215311	0.396232	0.400718	0.364833	0.367524	0.524821	0.441986	0.509569	0.576555	0.60945	0.591208	0.542763	0.5311	0.669856	0.764354
TVSu-1404	0.562799	0.528409	0.489234	0.598385	0.549342	0.552033	0.567883	0.601675	0.613038	0.487141	0.614533	0.559211	0.620813	0.621112	0.622608	0.621711	0.608852	0.675538	0.623804	0.629785	0.632177	0.638158	0.632177	0.613337	0.633971	0.659689	0.584928	0.621411	0.534988	0.549043	0.592105	0.536483	0.600778	0.630682	0.539474	0.651316	0.648923	0.626794	0.632177	0.54067	0.573864	0.561005	0.543062	0.518541	0.547847	0.566986	0.552931	0.479964	0.530801
TVSu-386	0.572069	0.549641	0.597488	0.526316	0.507177	0.523026	0.507775	0.485347	0.486543	0.499402	0.501196	0.495215	0.475478	0.486244	0.489234	0.52811	0.474282	0.537081	0.491029	0.482356	0.542464	0.461423	0.496711	0.476675	0.505981	0.562799	0.667464	0.496411	0.641148	0.488038	0.486244	0.470395	0.5	0.482656	0.473086	0.399522	0.397428	0.507775	0.479366	0.533493	0.485048	0.542464	0.557117	0.584928	0.569976	0.481459	0.540969	0.627691	0.660287
TVSu-1851	0.554426	0.533792	0.572069	0.495514	0.519438	0.478469	0.488038	0.481758	0.424641	0.347787	0.455443	0.453648	0.407895	0.408194	0.399821	0.47817	0.395634	0.500897	0.414773	0.418361	0.495215	0.428828	0.438696	0.401316	0.430921	0.543062	0.686603	0.431818	0.576854	0.286782	0.378888	0.259569	0.394737	0.429426	0.285885	0.434809	0.430921	0.436005	0.414175	0.520036	0.467703	0.516148	0.568481	0.566388	0.551136	0.529605	0.517344	0.608553	0.710227
TVSu-239	0.572368	0.552333	0.5625	0.579246	0.54994	0.555921	0.544856	0.516746	0.56878	0.537978	0.573864	0.531998	0.564294	0.573565	0.575359	0.599282	0.566388	0.618122	0.57805	0.572069	0.615132	0.558911	0.586423	0.564294	0.588517	0.623206	0.644737	0.570275	0.624103	0.561603	0.575957	0.558313	0.589713	0.564892	0.556818	0.485347	0.491328	0.585825	0.569079	0.544856	0.536184	0.560407	0.551734	0.555921	0.57506	0.499402	0.558612	0.600179	0.593002
TVSu-249	0.552033	0.524522	0.532596	0.503289	0.499402	0.468301	0.486842	0.506878	0.451256	0.410885	0.470395	0.473684	0.451854	0.452452	0.453947	0.495813	0.452153	0.531998	0.455742	0.460825	0.51884	0.470395	0.48445	0.450957	0.476675	0.563098	0.645335	0.469199	0.584031	0.377093	0.438098	0.358553	0.446471	0.457237	0.332835	0.479665	0.482356	0.46262	0.463218	0.519438	0.459031	0.514952	0.536483	0.554426	0.542464	0.52811	0.502691	0.576555	0.652213
TVSu-293	0.54366	0.523624	0.702452	0.376794	0.491029	0.421053	0.413876	0.438696	0.291567	0.494318	0.280502	0.397727	0.274222	0.267344	0.251794	0.305921	0.283493	0.389354	0.25299	0.275419	0.337321	0.287978	0.260467	0.261364	0.270335	0.477871	0.734749	0.270335	0.719498	0.37201	0.373505	0.342105	0.360945	0.249103	0.333134	0.357955	0.351974	0.288876	0.32506	0.465012	0.329246	0.456041	0.546352	0.569378	0.523026	0.561603	0.470096	0.765849	0.776914
TVSu-1458	0.555024	0.534988	0.638457	0.438098	0.499701	0.469797	0.456041	0.490132	0.373206	0.516447	0.386364	0.459031	0.376495	0.353768	0.364833	0.38128	0.392644	0.474581	0.375299	0.37799	0.382476	0.384868	0.351376	0.367823	0.38427	0.501794	0.652811	0.38756	0.623505	0.434211	0.436603	0.436304	0.420156	0.36872	0.431519	0.462919	0.447967	0.395933	0.423744	0.493122	0.415969	0.49073	0.537081	0.565191	0.529605	0.566089	0.473983	0.673146	0.678828
TVSu-1837	0.598385	0.577452	0.551435	0.651615	0.593002	0.618122	0.629785	0.628289	0.666866	0.606758	0.658194	0.630084	0.670455	0.667763	0.676435	0.655801	0.668062	0.720993	0.68122	0.678828	0.642644	0.673445	0.648325	0.668959	0.686005	0.674342	0.565789	0.663278	0.534091	0.650718	0.644737	0.676435	0.660287	0.677033	0.669557	0.634868	0.626495	0.687799	0.683313	0.595694	0.632775	0.612141	0.574163	0.571471	0.584629	0.567285	0.600179	0.505981	0.511065
TVSu-2022	0.592404	0.548744	0.65311	0.447368	0.508373	0.455742	0.465909	0.42494	0.339713	0.352871	0.383074	0.428529	0.299043	0.3125	0.286782	0.386962	0.27811	0.417464	0.299342	0.31549	0.430921	0.323266	0.357656	0.28738	0.319378	0.495813	0.742823	0.327751	0.630383	0.222189	0.308612	0.159091	0.316687	0.322368	0.164474	0.327452	0.33134	0.314593	0.322368	0.528708	0.442285	0.50927	0.602273	0.620813	0.589713	0.525419	0.533792	0.708134	0.799641
TVSu-1362	0.602572	0.554725	0.631579	0.461722	0.51884	0.473983	0.474282	0.449462	0.355861	0.336423	0.391447	0.43451	0.314593	0.325658	0.312799	0.395335	0.298744	0.425837	0.31878	0.332536	0.439294	0.342105	0.365132	0.301136	0.33762	0.494318	0.741328	0.354964	0.62201	0.207536	0.307416	0.149522	0.31878	0.334031	0.157895	0.341208	0.340311	0.334629	0.329545	0.534091	0.447069	0.523026	0.611244	0.63427	0.594199	0.53738	0.541567	0.703947	0.798744
TVSu-1648	0.607955	0.569677	0.64384	0.467105	0.522727	0.476376	0.469498	0.457835	0.349581	0.348684	0.405502	0.44049	0.30951	0.329246	0.309211	0.415969	0.291567	0.420156	0.31878	0.331639	0.448266	0.343002	0.39055	0.295455	0.340012	0.49372	0.745514	0.351675	0.654306	0.201555	0.312799	0.165969	0.323266	0.332237	0.145933	0.357356	0.35945	0.325658	0.327153	0.54067	0.434809	0.521232	0.606459	0.626794	0.605263	0.546053	0.540371	0.712321	0.809211
TVSu-1403	0.619318	0.598684	0.719498	0.493421	0.54994	0.513756	0.501196	0.425538	0.395036	0.498804	0.427632	0.473385	0.351675	0.36872	0.36244	0.452751	0.355263	0.445574	0.354665	0.370813	0.474581	0.320275	0.421651	0.358553	0.392344	0.51884	0.762859	0.398325	0.718301	0.386663	0.394139	0.360646	0.389354	0.370215	0.360646	0.17195	0.17823	0.394139	0.356758	0.567584	0.468301	0.548445	0.627093	0.652811	0.636962	0.401316	0.568182	0.778409	0.83134
TVSu-387	0.617524	0.576555	0.709928	0.475778	0.53439	0.498804	0.480861	0.411184	0.379187	0.473983	0.422548	0.446172	0.329246	0.357955	0.3439	0.433014	0.331041	0.425538	0.347189	0.356758	0.468301	0.314294	0.402811	0.333134	0.376196	0.502093	0.763457	0.363935	0.7189	0.351077	0.368421	0.318182	0.38427	0.339713	0.323266	0.216507	0.221292	0.373505	0.3439	0.553828	0.448565	0.54067	0.614533	0.645933	0.622309	0.445873	0.560407	0.77183	0.823565
TVSu-1843	0.591208	0.550837	0.662679	0.445275	0.502392	0.461722	0.438995	0.382177	0.320873	0.395933	0.372907	0.426435	0.299641	0.297847	0.291866	0.381579	0.296352	0.395634	0.293062	0.305024	0.428828	0.296651	0.354665	0.295455	0.33433	0.48116	0.740431	0.325957	0.667464	0.264354	0.319976	0.222488	0.33433	0.299342	0.181818	0.320275	0.338517	0.304725	0.313098	0.525419	0.409091	0.503289	0.590909	0.619318	0.584031	0.522129	0.519737	0.73116	0.806818
TVSu-240	0.601376	0.560706	0.633672	0.461124	0.504785	0.46561	0.460526	0.444378	0.329246	0.321471	0.382775	0.425837	0.300538	0.303828	0.295754	0.39384	0.28439	0.400718	0.310706	0.318182	0.441388	0.321471	0.363636	0.285287	0.329246	0.491328	0.753289	0.336423	0.625598	0.176136	0.290072	0.120514	0.298744	0.320574	0.128289	0.330742	0.334629	0.320574	0.307715	0.533792	0.425837	0.513158	0.604964	0.628888	0.591507	0.537978	0.540072	0.707835	0.809211
TVSu-250	0.604067	0.561902	0.64683	0.460526	0.518541	0.469498	0.458134	0.444378	0.343301	0.340909	0.384868	0.433612	0.297847	0.324163	0.305323	0.404007	0.284689	0.414175	0.311603	0.328349	0.439294	0.328648	0.38128	0.295455	0.334031	0.501794	0.750897	0.345993	0.647727	0.200957	0.293959	0.169557	0.32177	0.326854	0.145036	0.354964	0.347189	0.329545	0.317883	0.52512	0.426136	0.514952	0.600778	0.620215	0.595395	0.534091	0.535287	0.713517	0.804725
TVSu-287	0.607656	0.567883	0.636663	0.468002	0.520933	0.47817	0.470694	0.453648	0.358553	0.357057	0.400718	0.448864	0.321471	0.339414	0.328648	0.418062	0.310407	0.435407	0.332835	0.342404	0.444079	0.35616	0.392045	0.314593	0.356459	0.504785	0.725778	0.360945	0.626794	0.215909	0.311603	0.193182	0.321172	0.353768	0.171053	0.369916	0.366926	0.347189	0.347787	0.532895	0.439892	0.520036	0.598983	0.617225	0.596292	0.543361	0.539474	0.695873	0.785586
TVSu-1464	0.597488	0.561304	0.635467	0.452751	0.519139	0.465012	0.459928	0.443182	0.33762	0.315789	0.379187	0.427632	0.292165	0.315191	0.292464	0.399821	0.281699	0.413577	0.305921	0.314593	0.441388	0.335825	0.369617	0.293062	0.327153	0.5	0.752093	0.341507	0.635467	0.17823	0.297847	0.142943	0.312201	0.319079	0.127093	0.341507	0.336423	0.329844	0.321471	0.530502	0.433612	0.513158	0.600778	0.620813	0.595993	0.536483	0.535586	0.713517	0.807715
TVSu-1839	0.597787	0.55951	0.637261	0.452153	0.514952	0.464713	0.472787	0.451256	0.34988	0.328349	0.383373	0.425837	0.294856	0.317883	0.29695	0.394438	0.28738	0.41238	0.302632	0.322368	0.445275	0.331938	0.379486	0.299043	0.333134	0.501794	0.75628	0.328947	0.637859	0.197069	0.309211	0.139354	0.317883	0.318182	0.142344	0.340311	0.343301	0.326256	0.314294	0.526316	0.437201	0.517045	0.604067	0.625299	0.591806	0.535287	0.544258	0.713816	0.815191
TVSu-1667	0.609151	0.585227	0.555921	0.60317	0.577153	0.57506	0.577751	0.590012	0.579545	0.510167	0.595395	0.580742	0.578648	0.574163	0.583134	0.566388	0.581639	0.651316	0.58762	0.600778	0.571471	0.602871	0.574163	0.578349	0.603469	0.611244	0.590909	0.573565	0.507476	0.501196	0.517644	0.492225	0.535287	0.592703	0.45933	0.607057	0.605263	0.596292	0.595993	0.587321	0.59689	0.605562	0.601675	0.580443	0.585227	0.578648	0.581639	0.542763	0.575658
TVSu-203	0.589414	0.561304	0.70634	0.447368	0.483254	0.467703	0.424641	0.417165	0.300239	0.495514	0.359749	0.432117	0.302931	0.300538	0.318182	0.367524	0.315191	0.319079	0.311005	0.284689	0.426136	0.293062	0.321471	0.307715	0.336722	0.401914	0.706938	0.344797	0.725478	0.391447	0.366926	0.373206	0.35616	0.310407	0.364833	0.345694	0.336124	0.323864	0.346292	0.507476	0.395933	0.482656	0.570873	0.60317	0.577153	0.531699	0.49372	0.76256	0.795754
TVSu-1181	0.488935	0.426136	0.551136	0.441089	0.491926	0.355861	0.464713	0.512859	0.458732	0.509569	0.480562	0.469797	0.458134	0.469199	0.424641	0.501495	0.471591	0.577153	0.402213	0.48116	0.487141	0.493122	0.497309	0.46561	0.442584	0.594498	0.619617	0.422249	0.602572	0.528409	0.508373	0.534689	0.523923	0.441089	0.522129	0.557416	0.545754	0.464713	0.516148	0.49073	0.462022	0.469498	0.497309	0.512261	0.498804	0.542763	0.50299	0.580742	0.591806
TVSu-1295	0.550837	0.533194	0.570574	0.560108	0.549641	0.539474	0.543361	0.514354	0.567584	0.535287	0.558313	0.540072	0.558313	0.560706	0.575359	0.58762	0.565789	0.616328	0.561304	0.572967	0.583433	0.537081	0.580144	0.561304	0.581938	0.620514	0.631878	0.575957	0.608852	0.552632	0.577751	0.569378	0.572967	0.562799	0.555323	0.428828	0.451555	0.58433	0.555024	0.541268	0.538577	0.570574	0.54695	0.544856	0.563098	0.433014	0.542165	0.583134	0.596591
TVSu-1165	0.56549	0.548146	0.573864	0.570275	0.542763	0.539175	0.546651	0.520036	0.564294	0.54366	0.56549	0.54366	0.560706	0.57177	0.572667	0.595993	0.567883	0.606758	0.563397	0.573266	0.583433	0.538876	0.585526	0.566089	0.588218	0.618122	0.632775	0.565191	0.609151	0.560407	0.549641	0.570574	0.572667	0.570574	0.559809	0.439294	0.446471	0.581639	0.553529	0.558612	0.542464	0.567584	0.55323	0.568481	0.563995	0.424043	0.546352	0.596591	0.620215
TVSu-1101	0.560706	0.543959	0.528708	0.626495	0.581041	0.585227	0.607656	0.59061	0.649522	0.588218	0.642045	0.59061	0.655203	0.661483	0.664175	0.659988	0.66238	0.708732	0.671053	0.676136	0.642943	0.641447	0.654007	0.659091	0.677033	0.661483	0.584629	0.660586	0.54695	0.653708	0.644438	0.661184	0.657895	0.668062	0.658493	0.584031	0.594498	0.674641	0.667763	0.583732	0.608553	0.605263	0.564294	0.552333	0.567883	0.516447	0.5936	0.519737	0.513756
TVSu-1294	0.589414	0.538577	0.589713	0.55323	0.538876	0.542763	0.535885	0.497309	0.524821	0.5314	0.538278	0.520335	0.51555	0.532297	0.533792	0.55622	0.529007	0.592404	0.526316	0.539474	0.57177	0.493122	0.53738	0.523026	0.552931	0.604067	0.665371	0.538876	0.644438	0.514354	0.52183	0.520036	0.535287	0.523325	0.519139	0.381878	0.393242	0.547847	0.520335	0.558313	0.514653	0.563696	0.564892	0.570873	0.577751	0.441986	0.562799	0.627691	0.649522
CREAM	0.597189	0.564593	0.652512	0.52811	0.548146	0.533493	0.52811	0.470694	0.482955	0.520634	0.488636	0.501196	0.454246	0.471591	0.470096	0.516746	0.461722	0.527811	0.462919	0.473086	0.515251	0.433014	0.490132	0.45634	0.479665	0.572967	0.709928	0.479067	0.664773	0.464713	0.4689	0.466507	0.478469	0.461124	0.466507	0.305622	0.317883	0.483852	0.454545	0.561603	0.503589	0.555921	0.600478	0.610646	0.5939	0.453947	0.564892	0.693182	0.731459
TVSu-762	0.568481	0.547847	0.565789	0.605263	0.563995	0.56878	0.577153	0.55951	0.597189	0.572368	0.609151	0.574462	0.615132	0.609151	0.617225	0.623206	0.613038	0.664474	0.614234	0.63128	0.610048	0.585526	0.615431	0.610646	0.633074	0.642045	0.600179	0.61573	0.575359	0.598684	0.598983	0.614833	0.606758	0.624701	0.619019	0.491627	0.511663	0.638158	0.616029	0.57506	0.58134	0.5939	0.550538	0.555024	0.56878	0.474581	0.56878	0.548146	0.570275
TVSu-132	0.576256	0.561304	0.675837	0.484749	0.523624	0.498206	0.485347	0.432416	0.408792	0.47189	0.439593	0.470395	0.388756	0.404605	0.389653	0.462022	0.381579	0.468002	0.392644	0.404605	0.474282	0.345993	0.434809	0.386364	0.423146	0.537679	0.713816	0.414773	0.682715	0.412978	0.411483	0.386663	0.411483	0.397129	0.387261	0.215909	0.250299	0.425538	0.379486	0.532297	0.45006	0.530801	0.586423	0.595993	0.589115	0.399821	0.550239	0.712919	0.754187
TVSu-99	0.567584	0.548744	0.552333	0.582536	0.552333	0.548445	0.5625	0.51884	0.585526	0.558911	0.592105	0.561304	0.588517	0.590012	0.593002	0.603469	0.589713	0.637261	0.592404	0.603768	0.604366	0.571172	0.60945	0.5939	0.616328	0.619916	0.619916	0.597189	0.608553	0.591507	0.588517	0.596591	0.607057	0.590311	0.599581	0.474282	0.491926	0.610347	0.591208	0.554725	0.564593	0.565191	0.556818	0.555622	0.554426	0.461722	0.577153	0.55951	0.576555
TVSu-1775	0.594797	0.570574	0.669258	0.529605	0.540072	0.522129	0.520335	0.445574	0.468301	0.520335	0.47488	0.497608	0.443182	0.457237	0.443182	0.50927	0.441089	0.511962	0.45006	0.458732	0.522129	0.411184	0.486244	0.442584	0.473684	0.55622	0.709031	0.46561	0.678828	0.467105	0.470096	0.456041	0.47189	0.456639	0.450658	0.260766	0.2814	0.475778	0.442584	0.551136	0.495813	0.541866	0.587022	0.605861	0.604366	0.395933	0.546352	0.695873	0.744318
MASO AM	0.588816	0.552632	0.665072	0.496711	0.534091	0.507476	0.495215	0.425239	0.413577	0.487141	0.455742	0.473086	0.397129	0.407596	0.40012	0.475179	0.398624	0.473684	0.397428	0.414474	0.489234	0.359151	0.446172	0.401914	0.427333	0.533792	0.729366	0.427033	0.701854	0.418959	0.426435	0.399522	0.423146	0.405801	0.408493	0.191687	0.238935	0.430921	0.394139	0.534689	0.46262	0.542464	0.582536	0.61573	0.600778	0.389653	0.549043	0.721292	0.757476
TVSu-1651	0.555622	0.557416	0.536184	0.57506	0.538577	0.548445	0.546651	0.556818	0.576854	0.542165	0.582835	0.551734	0.583134	0.586423	0.590311	0.599282	0.582835	0.638457	0.595096	0.596292	0.597787	0.57506	0.594797	0.582237	0.604067	0.627392	0.608852	0.590012	0.593301	0.591507	0.592105	0.582835	0.594797	0.579844	0.580443	0.515849	0.530502	0.610646	0.587919	0.550837	0.548445	0.572667	0.558313	0.542763	0.558014	0.50927	0.560706	0.570574	0.578648
TVSu-1164	0.564294	0.538278	0.619617	0.524222	0.525419	0.515251	0.513457	0.470395	0.482955	0.522727	0.499402	0.500299	0.469797	0.473086	0.476376	0.51555	0.472787	0.543959	0.470993	0.476974	0.526316	0.434211	0.493421	0.4689	0.503589	0.564294	0.651316	0.485048	0.640849	0.485347	0.489533	0.482057	0.485646	0.48445	0.479665	0.339713	0.350179	0.498505	0.469797	0.538876	0.498505	0.546053	0.564593	0.592703	0.574462	0.441986	0.537978	0.648624	0.675239
TVSu-1666	0.582237	0.567584	0.645335	0.511663	0.538278	0.511364	0.501794	0.427632	0.446471	0.493122	0.469199	0.485945	0.42823	0.435706	0.43451	0.492524	0.426734	0.504486	0.429127	0.434211	0.50628	0.391447	0.471591	0.430024	0.459928	0.555921	0.699761	0.465012	0.664175	0.450957	0.452751	0.4375	0.458732	0.442285	0.427931	0.276914	0.26256	0.460227	0.417464	0.547847	0.470395	0.532297	0.572069	0.598983	0.588517	0.388158	0.532297	0.693481	0.73445
TVSu-1176	0.551136	0.540072	0.535586	0.597488	0.54994	0.563696	0.579545	0.558014	0.611244	0.56549	0.607057	0.571172	0.609151	0.619019	0.618122	0.632775	0.60945	0.67195	0.615431	0.620813	0.607356	0.603768	0.607356	0.616627	0.632775	0.652512	0.578648	0.616029	0.563995	0.608254	0.601675	0.619318	0.611244	0.621411	0.615431	0.520335	0.5311	0.629187	0.613038	0.545754	0.576256	0.573565	0.555323	0.539175	0.552632	0.488636	0.554127	0.525419	0.547548
TVSu-1186	0.600179	0.572967	0.668062	0.508373	0.532895	0.511663	0.501196	0.425538	0.430024	0.492225	0.442584	0.48116	0.396232	0.412679	0.409988	0.476675	0.397428	0.489833	0.40939	0.41238	0.483852	0.367524	0.452751	0.407297	0.425837	0.539175	0.720993	0.430024	0.684809	0.429426	0.434211	0.416268	0.435407	0.417464	0.403708	0.271531	0.221591	0.430921	0.400419	0.552033	0.476077	0.54366	0.583433	0.618122	0.599282	0.426734	0.550239	0.72189	0.758971
TVSu-691	0.573864	0.547847	0.54366	0.595993	0.559809	0.576256	0.580144	0.5936	0.607057	0.588816	0.609151	0.5939	0.629785	0.625897	0.635467	0.608254	0.631579	0.682416	0.633971	0.617524	0.61244	0.629785	0.624103	0.628589	0.646232	0.656998	0.5936	0.632177	0.580443	0.634569	0.634569	0.649522	0.630981	0.641746	0.647727	0.607356	0.60616	0.628888	0.644139	0.57506	0.586124	0.580443	0.532596	0.556519	0.557416	0.544856	0.56549	0.549043	0.524821
TVSu-381	0.559809	0.563098	0.517045	0.6561	0.589713	0.614234	0.63427	0.621711	0.688995	0.629486	0.665969	0.614234	0.706639	0.700658	0.712022	0.69378	0.700658	0.750897	0.708732	0.707835	0.658792	0.697368	0.682715	0.703947	0.713517	0.701256	0.550239	0.69677	0.530502	0.690789	0.678828	0.712321	0.696172	0.707536	0.707835	0.635167	0.622907	0.7186	0.706938	0.579246	0.639653	0.61244	0.555024	0.539474	0.561603	0.531998	0.581639	0.48744	0.481459
TVSu-1788	0.564593	0.564593	0.583134	0.582536	0.548445	0.564294	0.550538	0.520335	0.562201	0.536483	0.560407	0.548744	0.5625	0.57506	0.573864	0.595395	0.568182	0.635467	0.572368	0.576256	0.583732	0.546651	0.581639	0.569677	0.590012	0.635167	0.634868	0.581041	0.604366	0.562799	0.567285	0.57177	0.58134	0.577153	0.561902	0.459928	0.438098	0.595395	0.563098	0.568182	0.546053	0.580742	0.554725	0.556818	0.575658	0.43122	0.551136	0.581938	0.60616
TVSu-393	0.572069	0.556519	0.612739	0.552033	0.535287	0.533194	0.524222	0.485048	0.519438	0.535885	0.532895	0.530801	0.505682	0.508971	0.508971	0.553529	0.509569	0.565789	0.51256	0.517344	0.546651	0.481459	0.528708	0.502691	0.534689	0.592105	0.657895	0.524821	0.628888	0.517344	0.507775	0.516746	0.519139	0.51256	0.517344	0.350179	0.379187	0.528409	0.502392	0.561603	0.514055	0.561603	0.563995	0.572368	0.575359	0.424043	0.555024	0.630084	0.667464
TVSu-776	0.542763	0.524222	0.544258	0.595694	0.534988	0.561005	0.564294	0.529904	0.595096	0.548744	0.594498	0.557416	0.618421	0.60945	0.610347	0.616328	0.609749	0.654306	0.610048	0.617524	0.613038	0.586124	0.61244	0.601974	0.624402	0.639055	0.612141	0.603469	0.597787	0.602871	0.591806	0.605562	0.610347	0.607656	0.597189	0.478768	0.508373	0.633672	0.610347	0.55323	0.574462	0.57506	0.546053	0.537081	0.553828	0.464713	0.559809	0.542763	0.566687
TVSu-984	0.612739	0.58762	0.708134	0.48445	0.538876	0.503289	0.494318	0.416866	0.393242	0.471292	0.417165	0.460825	0.330443	0.361842	0.343301	0.432416	0.335227	0.416567	0.348086	0.36244	0.470993	0.311304	0.398923	0.343301	0.382177	0.494019	0.747907	0.382775	0.70933	0.359151	0.370813	0.313397	0.38427	0.361842	0.329844	0.157895	0.202751	0.377093	0.339115	0.552632	0.458433	0.551734	0.616029	0.64683	0.621112	0.437201	0.56549	0.772428	0.824163
TVSu-1111	0.636663	0.598983	0.666866	0.500897	0.564593	0.517943	0.51555	0.496711	0.402512	0.40012	0.438696	0.482057	0.366926	0.375598	0.370813	0.452153	0.358553	0.466507	0.373505	0.393541	0.499701	0.388457	0.426435	0.364234	0.393242	0.536483	0.769438	0.400718	0.677931	0.284091	0.369019	0.228768	0.367823	0.386663	0.2189	0.37799	0.383672	0.393242	0.386065	0.569378	0.485945	0.559809	0.635167	0.6561	0.629486	0.552632	0.582835	0.744916	0.824761
TVSu-1828	0.606459	0.578648	0.708433	0.472189	0.527512	0.498804	0.482356	0.392045	0.372907	0.47817	0.401017	0.444378	0.332835	0.350778	0.339713	0.423146	0.336423	0.429426	0.338218	0.342404	0.449163	0.294258	0.386065	0.335526	0.375299	0.500299	0.757775	0.368421	0.710825	0.359151	0.364234	0.338517	0.37799	0.343301	0.339713	0.138756	0.171651	0.371411	0.331041	0.546053	0.441687	0.537679	0.607057	0.64384	0.61573	0.378888	0.550538	0.770335	0.813995
TVSu-1018	0.609151	0.577751	0.71262	0.473086	0.529007	0.501794	0.483254	0.415371	0.374402	0.491627	0.412978	0.460526	0.339713	0.348983	0.339115	0.433911	0.34061	0.422249	0.345395	0.355562	0.454246	0.295754	0.389952	0.338218	0.371112	0.510766	0.756579	0.374701	0.712022	0.371411	0.37799	0.354366	0.373505	0.347189	0.350179	0.147129	0.175538	0.380682	0.332536	0.547548	0.44378	0.538577	0.614833	0.643242	0.618421	0.404904	0.552033	0.773325	0.81549
TVSu-12	0.61244	0.589713	0.700359	0.483852	0.531998	0.494318	0.485048	0.420156	0.377093	0.478469	0.422847	0.462919	0.333433	0.358254	0.345096	0.430921	0.334629	0.457835	0.348385	0.357656	0.463517	0.323266	0.410885	0.343002	0.379785	0.530801	0.760167	0.383373	0.707237	0.360646	0.385167	0.340909	0.387859	0.351974	0.343002	0.161483	0.184809	0.380682	0.345694	0.557416	0.445873	0.541268	0.608553	0.646232	0.613935	0.407297	0.560407	0.765251	0.807117
TVSu-702	0.482356	0.508074	0.697069	0.358254	0.504187	0.414773	0.416866	0.441089	0.273923	0.479366	0.266447	0.383074	0.271531	0.261663	0.248505	0.289175	0.279007	0.385167	0.20933	0.272129	0.258373	0.291567	0.293062	0.26256	0.275718	0.473684	0.738337	0.264055	0.715311	0.35616	0.340012	0.330144	0.369916	0.252093	0.324163	0.354665	0.349581	0.285885	0.319079	0.450658	0.361543	0.452452	0.564294	0.563696	0.512859	0.539773	0.478768	0.76256	0.78439
TVSu-2012	0.607955	0.584928	0.695275	0.483852	0.536782	0.493122	0.480562	0.409091	0.376495	0.483553	0.407596	0.451854	0.33433	0.343301	0.338816	0.429127	0.33134	0.418361	0.338517	0.350179	0.441388	0.308612	0.394438	0.335526	0.368122	0.499701	0.750897	0.374701	0.710825	0.367823	0.375897	0.35616	0.36872	0.345096	0.341208	0.174641	0.130981	0.380981	0.336124	0.547249	0.438397	0.540072	0.618122	0.646531	0.616029	0.400718	0.547249	0.762859	0.813098
TVSu-1301	0.633672	0.595395	0.761065	0.488337	0.600179	0.52512	0.55323	0.549641	0.45933	0.586124	0.483553	0.52512	0.407596	0.43451	0.401316	0.499402	0.425837	0.522428	0.311304	0.445574	0.516447	0.423744	0.479665	0.425837	0.388756	0.598086	0.805024	0.418062	0.773624	0.498206	0.486842	0.476974	0.470395	0.40939	0.470395	0.385467	0.399821	0.432416	0.451854	0.607656	0.52183	0.576555	0.671651	0.697667	0.663876	0.567285	0.621112	0.820275	0.854067
TVSu-402	0.607057	0.585227	0.70933	0.482356	0.529904	0.496112	0.473983	0.398026	0.36872	0.485945	0.409988	0.445873	0.319677	0.33762	0.333433	0.426136	0.321172	0.420754	0.33134	0.341208	0.444378	0.291268	0.39384	0.326555	0.359151	0.505383	0.757775	0.382177	0.719797	0.374701	0.376495	0.356758	0.379486	0.348684	0.342105	0.181519	0.111842	0.369617	0.333732	0.551136	0.440191	0.540969	0.609749	0.648325	0.619617	0.385766	0.548445	0.776316	0.82506
TVSu-833	0.628888	0.639354	0.489833	0.790072	0.668361	0.724581	0.757177	0.782596	0.872608	0.744318	0.83762	0.765251	0.908493	0.877691	0.914474	0.811005	0.907596	0.86244	0.909988	0.902213	0.768242	0.906998	0.838816	0.907596	0.907596	0.729964	0.407297	0.878289	0.435407	0.868122	0.842404	0.91866	0.84988	0.905801	0.911184	0.915072	0.909988	0.900718	0.915072	0.675837	0.783493	0.712321	0.600778	0.553529	0.601675	0.697368	0.651615	0.399522	0.3436
TVSu-939	0.618122	0.602572	0.728768	0.49701	0.55622	0.520634	0.508373	0.447667	0.404007	0.521232	0.44049	0.486543	0.367524	0.380682	0.373505	0.467105	0.375897	0.451854	0.369617	0.382177	0.478768	0.330144	0.432416	0.374103	0.400718	0.533792	0.779306	0.405801	0.73744	0.41238	0.41866	0.397428	0.408493	0.375897	0.388756	0.189892	0.202153	0.40939	0.372907	0.570873	0.471292	0.563696	0.631579	0.664175	0.643541	0.420455	0.577153	0.792165	0.83433
TVSu-1112	0.625897	0.609151	0.717703	0.516447	0.560108	0.538577	0.520933	0.454246	0.430622	0.526017	0.458433	0.499701	0.394737	0.409091	0.403708	0.476376	0.396531	0.479067	0.401316	0.410586	0.494916	0.355562	0.455144	0.39683	0.43122	0.538577	0.754187	0.422847	0.720993	0.429725	0.43451	0.410287	0.430921	0.403708	0.4061	0.18451	0.246411	0.439294	0.398325	0.571471	0.491926	0.57177	0.624402	0.658194	0.637859	0.429127	0.573565	0.769737	0.811603
TVSu-1838	0.626196	0.591208	0.718301	0.497907	0.549641	0.517344	0.494019	0.420455	0.389952	0.493122	0.429127	0.470395	0.344199	0.363337	0.350778	0.453349	0.349282	0.441388	0.359151	0.361244	0.471591	0.319976	0.412679	0.348385	0.387261	0.52512	0.773026	0.394438	0.725778	0.392644	0.398624	0.371711	0.384868	0.368122	0.357656	0.210526	0.128289	0.386663	0.359151	0.573864	0.469498	0.55323	0.625299	0.661782	0.642045	0.414474	0.570873	0.781998	0.838218
TVSu-1042	0.616926	0.620215	0.490132	0.761364	0.658493	0.703349	0.727273	0.747309	0.834629	0.720395	0.807416	0.741627	0.867823	0.840909	0.868122	0.780502	0.866328	0.87799	0.876794	0.863935	0.744916	0.86872	0.811005	0.856459	0.867524	0.757476	0.449163	0.835227	0.440789	0.830144	0.810108	0.879785	0.813995	0.869916	0.874103	0.860347	0.852871	0.86244	0.871112	0.648325	0.755084	0.694976	0.595993	0.556519	0.597787	0.65939	0.639653	0.400419	0.368122
TVSu-1202	0.614533	0.586423	0.72189	0.485646	0.54366	0.504187	0.501794	0.40939	0.389354	0.498804	0.40939	0.465909	0.334928	0.363636	0.347787	0.438098	0.347787	0.43122	0.355562	0.360945	0.461722	0.308313	0.401914	0.353768	0.387261	0.512859	0.76555	0.37799	0.723385	0.381579	0.39384	0.35945	0.39683	0.363337	0.357955	0.150718	0.174043	0.378589	0.356758	0.552931	0.458433	0.54994	0.611842	0.649222	0.621711	0.405801	0.555024	0.785586	0.826555
TVSu-709	0.542464	0.523026	0.642344	0.4375	0.518541	0.439892	0.466208	0.52811	0.412679	0.535885	0.407596	0.475478	0.396232	0.378589	0.383971	0.378589	0.411184	0.49701	0.345096	0.41567	0.403409	0.43122	0.407297	0.386663	0.393541	0.488337	0.626794	0.370514	0.607356	0.461423	0.450658	0.462919	0.448266	0.374701	0.45305	0.494019	0.494318	0.40939	0.451555	0.510167	0.451256	0.500598	0.561304	0.568182	0.543062	0.590909	0.50927	0.661483	0.656998
TVSu-2014	0.600478	0.577452	0.702153	0.482656	0.530502	0.503589	0.497907	0.41866	0.389055	0.475179	0.425239	0.457835	0.344199	0.371711	0.360646	0.443481	0.360945	0.439294	0.358553	0.367524	0.458134	0.317584	0.401914	0.352871	0.395036	0.51256	0.733553	0.388756	0.690789	0.364833	0.373505	0.357955	0.391746	0.369916	0.358254	0.150718	0.208433	0.394438	0.358254	0.540072	0.44677	0.536782	0.600478	0.625897	0.61244	0.411483	0.541567	0.753289	0.803529
TVSu-1305	0.601675	0.59988	0.498206	0.742524	0.642644	0.689593	0.722787	0.72488	0.813397	0.70634	0.793062	0.731758	0.851077	0.83134	0.850778	0.767045	0.845993	0.862739	0.851974	0.845096	0.738337	0.84061	0.795754	0.848086	0.846591	0.745514	0.465012	0.824462	0.459031	0.813098	0.794258	0.85317	0.801136	0.8436	0.852871	0.817584	0.811304	0.847488	0.850778	0.648624	0.73445	0.686005	0.586423	0.561005	0.591208	0.622907	0.635167	0.41238	0.388457
TVSu-431	0.628289	0.607057	0.726974	0.50299	0.561304	0.530801	0.51884	0.431818	0.411782	0.511364	0.451854	0.483254	0.374402	0.392644	0.380084	0.467404	0.374103	0.459629	0.379187	0.394438	0.490431	0.334928	0.433911	0.379187	0.4064	0.537679	0.772428	0.418062	0.729366	0.396232	0.41238	0.375299	0.408194	0.391148	0.375	0.177632	0.201854	0.417165	0.371112	0.580144	0.479964	0.569378	0.641447	0.666268	0.648325	0.407596	0.581938	0.788278	0.833732
TVSu-838	0.573864	0.533493	0.677931	0.434809	0.50927	0.429725	0.44049	0.443182	0.324462	0.419258	0.350478	0.409988	0.288278	0.307715	0.268541	0.351376	0.279007	0.41567	0.27183	0.313098	0.389952	0.302333	0.34988	0.279007	0.297847	0.50299	0.754486	0.248206	0.694378	0.301136	0.324462	0.267344	0.348684	0.240431	0.249402	0.340909	0.337919	0.308313	0.332835	0.50927	0.40012	0.494916	0.590012	0.611842	0.572069	0.53738	0.519737	0.742524	0.804426
TVSu-926	0.558313	0.506878	0.684211	0.386962	0.449761	0.395933	0.339115	0.402811	0.202452	0.456639	0.330144	0.380084	0.205443	0.191089	0.20006	0.332536	0.231758	0.371411	0.205144	0.203349	0.381579	0.244617	0.306818	0.208732	0.237739	0.462022	0.734151	0.228469	0.709928	0.351077	0.355263	0.313995	0.335825	0.198266	0.300538	0.345694	0.32506	0.229366	0.295455	0.505383	0.342703	0.420455	0.517943	0.597189	0.554426	0.527811	0.466507	0.750299	0.791268
TVSu-1115	0.592703	0.578349	0.579545	0.608254	0.584031	0.592703	0.612141	0.566687	0.621112	0.58762	0.614234	0.59988	0.625299	0.626794	0.63128	0.617524	0.628289	0.665969	0.625299	0.634868	0.5936	0.604366	0.604665	0.625598	0.641447	0.631579	0.578349	0.617524	0.562201	0.595096	0.594498	0.615431	0.601077	0.633373	0.622608	0.524821	0.555921	0.642045	0.626495	0.59061	0.612739	0.621411	0.591806	0.567883	0.574761	0.524821	0.580742	0.544258	0.555622
TVSu-1841	0.61244	0.575359	0.706938	0.472787	0.526017	0.49073	0.485048	0.410586	0.370514	0.473684	0.411782	0.452751	0.32805	0.352273	0.329844	0.432117	0.329545	0.419557	0.32805	0.344797	0.452751	0.286782	0.392045	0.327751	0.368421	0.502093	0.750299	0.361842	0.702751	0.35616	0.370215	0.334031	0.374402	0.340012	0.331639	0.142045	0.191388	0.367524	0.328349	0.541567	0.438397	0.530801	0.608553	0.631878	0.61244	0.413577	0.546053	0.762859	0.819976
TVSu-597	0.610945	0.591208	0.712919	0.493421	0.54067	0.516746	0.497907	0.436304	0.389055	0.497608	0.425538	0.475478	0.351077	0.369019	0.364833	0.439593	0.358254	0.436005	0.360347	0.367225	0.466208	0.32177	0.410586	0.356459	0.388158	0.515849	0.758971	0.398325	0.716208	0.389055	0.399821	0.364533	0.389653	0.368421	0.363337	0.15939	0.195275	0.396232	0.360048	0.561304	0.461124	0.551136	0.619318	0.651615	0.623804	0.416268	0.561304	0.768242	0.82177
TVSu-1056	0.61573	0.594498	0.717105	0.491926	0.532895	0.504785	0.492823	0.401914	0.378888	0.488935	0.421352	0.467105	0.34988	0.358254	0.348385	0.448266	0.347488	0.417165	0.354067	0.360945	0.466806	0.303828	0.407297	0.348684	0.395335	0.499402	0.755981	0.382476	0.716208	0.375299	0.383971	0.355263	0.387261	0.357955	0.349282	0.146531	0.166567	0.389653	0.342404	0.551435	0.457536	0.542763	0.609749	0.649222	0.625897	0.394139	0.557416	0.777512	0.825359
TVSu-1237	0.616926	0.58134	0.701256	0.478469	0.529306	0.498804	0.489833	0.419258	0.386065	0.484749	0.416268	0.466208	0.348385	0.355861	0.353768	0.43451	0.354964	0.427033	0.345395	0.361842	0.447069	0.306818	0.395933	0.349581	0.385766	0.500598	0.740132	0.375299	0.693481	0.366328	0.384569	0.35616	0.379187	0.358852	0.364833	0.160885	0.206639	0.382177	0.34988	0.545455	0.449163	0.5311	0.607656	0.636364	0.611842	0.424641	0.551435	0.750598	0.808014
TVSu-723	0.577751	0.590311	0.617524	0.578349	0.572667	0.58134	0.566687	0.580742	0.551435	0.585526	0.527811	0.558014	0.540072	0.545156	0.563696	0.517045	0.56549	0.467404	0.543361	0.540072	0.546651	0.555323	0.525419	0.561304	0.576256	0.447069	0.549043	0.561902	0.607955	0.586722	0.572368	0.591208	0.569677	0.551734	0.584928	0.59061	0.589414	0.558313	0.573565	0.543959	0.560108	0.584629	0.581938	0.560108	0.560407	0.602871	0.565789	0.621112	0.611244
TVSu-2071	0.562799	0.517644	0.694677	0.410885	0.430921	0.422847	0.374103	0.375897	0.223086	0.467703	0.330742	0.402512	0.225778	0.208433	0.219797	0.3436	0.228469	0.379187	0.238636	0.16567	0.388457	0.241926	0.311304	0.223684	0.26555	0.458732	0.720694	0.271232	0.70006	0.364234	0.369617	0.332237	0.332536	0.245514	0.332835	0.344498	0.321471	0.229665	0.297847	0.492225	0.339115	0.410885	0.488636	0.589713	0.556519	0.527213	0.460526	0.758373	0.789773
TVSu-1306	0.616029	0.591806	0.714713	0.485347	0.534988	0.512261	0.489234	0.405801	0.378589	0.486543	0.418361	0.454545	0.3436	0.356459	0.361543	0.439593	0.348684	0.419258	0.350179	0.355263	0.465311	0.30951	0.40311	0.351675	0.395933	0.498804	0.75628	0.388158	0.715311	0.374402	0.373505	0.355562	0.385167	0.34988	0.346591	0.155502	0.159091	0.385766	0.346591	0.557416	0.453349	0.541268	0.609749	0.651316	0.63128	0.388457	0.5625	0.774522	0.827452
TVSu-441	0.619318	0.601077	0.670455	0.546352	0.561902	0.554426	0.550239	0.473983	0.491627	0.535287	0.507476	0.539773	0.472488	0.464414	0.474581	0.505084	0.479366	0.532596	0.473385	0.479964	0.501495	0.429127	0.488038	0.473684	0.498804	0.55323	0.680323	0.48116	0.636065	0.468301	0.469199	0.472488	0.462919	0.475778	0.473684	0.290371	0.308911	0.501196	0.463816	0.570873	0.518242	0.582835	0.618421	0.625897	0.616926	0.451256	0.564593	0.6875	0.717404
TVSu-1663	0.564892	0.527512	0.672847	0.44378	0.450957	0.445873	0.388158	0.40939	0.272727	0.498804	0.371112	0.441388	0.290072	0.263158	0.293959	0.37799	0.297847	0.418361	0.298445	0.21561	0.416268	0.295754	0.365431	0.283792	0.330443	0.462022	0.696471	0.328947	0.686603	0.406998	0.406699	0.388756	0.378888	0.30622	0.38427	0.408493	0.373505	0.274222	0.355861	0.504187	0.380682	0.444079	0.490431	0.589414	0.557715	0.550538	0.478469	0.730263	0.753589
TVSu-903	0.558612	0.514952	0.664175	0.408493	0.466208	0.407895	0.403708	0.421651	0.29067	0.45634	0.352871	0.404007	0.245813	0.26256	0.238038	0.355562	0.23445	0.405502	0.25927	0.269139	0.369318	0.307416	0.336423	0.203947	0.25	0.458433	0.694079	0.296053	0.659988	0.348684	0.345694	0.33433	0.306519	0.282895	0.326854	0.374402	0.335526	0.269139	0.342404	0.493122	0.388457	0.455144	0.541268	0.581938	0.550538	0.520335	0.481758	0.711423	0.758373
TVSu-1139	0.607057	0.575359	0.708433	0.476376	0.523624	0.484749	0.477273	0.398624	0.367823	0.470993	0.396531	0.449462	0.310706	0.334928	0.32177	0.419258	0.32506	0.4061	0.323864	0.332237	0.439892	0.294856	0.376495	0.316687	0.352273	0.491627	0.754187	0.360646	0.713218	0.350778	0.372608	0.333732	0.369916	0.335227	0.328648	0.135167	0.154904	0.354964	0.325658	0.539773	0.430024	0.530203	0.606459	0.635766	0.610048	0.412081	0.539773	0.772129	0.82506
TVSu-1655	0.64384	0.626196	0.742225	0.524522	0.591507	0.545754	0.538876	0.488337	0.444677	0.545754	0.478768	0.520634	0.417165	0.429127	0.413278	0.492225	0.418062	0.499103	0.399222	0.429725	0.509868	0.383672	0.466507	0.418959	0.429127	0.563696	0.785586	0.427931	0.744617	0.441388	0.44677	0.421651	0.441388	0.420156	0.420455	0.270036	0.286184	0.447667	0.414474	0.590012	0.508074	0.583732	0.652811	0.676136	0.65939	0.483553	0.598983	0.793959	0.836423
TVSu-869	0.617225	0.589713	0.707536	0.497907	0.54067	0.511962	0.513158	0.421053	0.400718	0.503888	0.438098	0.472189	0.369318	0.372608	0.362141	0.438098	0.359151	0.445275	0.366328	0.371411	0.459031	0.324462	0.404605	0.361842	0.399821	0.504785	0.735945	0.391447	0.688995	0.395933	0.395036	0.364533	0.398325	0.37799	0.373505	0.172249	0.232356	0.402213	0.355861	0.559809	0.47488	0.552033	0.627093	0.647129	0.628888	0.439593	0.564294	0.760467	0.800837
TVSu-106	0.612141	0.583433	0.710227	0.47817	0.521232	0.503289	0.488337	0.402213	0.37799	0.491328	0.412081	0.457237	0.338218	0.348983	0.341208	0.437799	0.337919	0.410586	0.345096	0.353469	0.456639	0.29994	0.393242	0.332536	0.383672	0.494019	0.750598	0.38128	0.712919	0.369019	0.383373	0.350478	0.379187	0.354067	0.347488	0.0897129	0.17823	0.380682	0.340311	0.54994	0.450359	0.542763	0.607356	0.642943	0.617524	0.39683	0.558313	0.77183	0.817285
TVSu-1245	0.616926	0.588816	0.707835	0.489234	0.540072	0.508074	0.490431	0.399522	0.388756	0.489533	0.423744	0.47189	0.354665	0.366627	0.361543	0.442883	0.358553	0.432117	0.356459	0.364833	0.468002	0.309809	0.403708	0.35945	0.392943	0.505383	0.75	0.385766	0.712919	0.374701	0.386663	0.348385	0.385766	0.360646	0.347189	0.143242	0.169557	0.389354	0.347787	0.559211	0.458134	0.551734	0.620215	0.653409	0.624103	0.385467	0.554725	0.767644	0.817883
TVSu-725	0.604366	0.580742	0.712022	0.473684	0.525419	0.491627	0.476675	0.409689	0.373804	0.482356	0.410586	0.456041	0.335825	0.341806	0.339713	0.427632	0.345395	0.416268	0.338218	0.3436	0.447368	0.289474	0.384868	0.341507	0.373206	0.49701	0.748505	0.365431	0.708134	0.367823	0.373505	0.34988	0.373206	0.337321	0.340909	0.149821	0.18122	0.371411	0.338517	0.546651	0.44049	0.532297	0.605263	0.637261	0.619916	0.405502	0.551136	0.766746	0.816986
TVSu-2074	0.60945	0.582536	0.704545	0.478469	0.537978	0.502392	0.482057	0.40012	0.366627	0.475478	0.407895	0.453349	0.334031	0.342703	0.341208	0.42494	0.333732	0.429426	0.337022	0.353768	0.453648	0.299043	0.398026	0.337919	0.372309	0.510167	0.760167	0.378289	0.71262	0.366328	0.37799	0.345096	0.383672	0.344199	0.331938	0.141746	0.153708	0.382775	0.330443	0.547548	0.441687	0.533194	0.603469	0.638756	0.61872	0.377093	0.548445	0.774222	0.822667
TVSu-1307	0.616328	0.582237	0.722488	0.483852	0.540072	0.5	0.495514	0.409689	0.388756	0.498505	0.417763	0.465909	0.340311	0.371112	0.348086	0.442285	0.342105	0.42494	0.347189	0.366029	0.454545	0.30622	0.406998	0.350478	0.387859	0.502093	0.753289	0.375897	0.72189	0.384868	0.383373	0.354964	0.393541	0.358852	0.358553	0.136663	0.175239	0.386364	0.347787	0.554725	0.457237	0.54994	0.607955	0.647428	0.625897	0.395933	0.552632	0.776017	0.82506
TVSu-519	0.604067	0.575658	0.712022	0.473385	0.524821	0.485347	0.48445	0.398325	0.368122	0.469498	0.40311	0.447368	0.315789	0.34061	0.331639	0.429127	0.32177	0.408493	0.323565	0.339713	0.443182	0.297548	0.383373	0.326256	0.357955	0.492823	0.752691	0.360945	0.712022	0.351675	0.367823	0.32805	0.376794	0.336124	0.33433	0.145933	0.183911	0.360048	0.33134	0.538577	0.445275	0.533194	0.606758	0.635766	0.616328	0.424641	0.551136	0.777512	0.822967
TVSu-1661	0.624402	0.610646	0.721292	0.508672	0.562799	0.53439	0.522727	0.457835	0.434211	0.524522	0.465909	0.504486	0.391148	0.40012	0.405801	0.46561	0.406998	0.472189	0.40012	0.4064	0.498505	0.360646	0.440789	0.404007	0.425837	0.530203	0.742823	0.423445	0.70305	0.422249	0.432416	0.413876	0.418361	0.403708	0.407297	0.216507	0.247309	0.430323	0.396531	0.578947	0.488636	0.563696	0.626794	0.656699	0.632476	0.439593	0.580443	0.763756	0.80622
TVSu-681	0.603768	0.596591	0.642045	0.563995	0.57177	0.565191	0.568182	0.508672	0.537679	0.559211	0.539474	0.54366	0.522129	0.520335	0.520634	0.541567	0.522727	0.587919	0.527512	0.532596	0.533493	0.489234	0.533493	0.52183	0.54067	0.594797	0.654904	0.528409	0.620813	0.513756	0.517344	0.52183	0.531998	0.524821	0.523026	0.361543	0.394737	0.545754	0.509569	0.574761	0.547847	0.595096	0.595694	0.609749	0.598086	0.463218	0.58134	0.648624	0.680323
TVSu-115	0.626794	0.595096	0.723086	0.489533	0.545754	0.508373	0.504486	0.410586	0.390251	0.498505	0.439294	0.480562	0.351376	0.363935	0.358553	0.462022	0.354665	0.428529	0.363337	0.374103	0.469797	0.324462	0.425837	0.355861	0.392344	0.510766	0.766148	0.395036	0.729964	0.390251	0.394438	0.365132	0.40012	0.365431	0.375897	0.152811	0.189593	0.386065	0.354964	0.570574	0.467703	0.553529	0.621711	0.663278	0.635167	0.399222	0.564593	0.78439	0.830443
TVSu-1251	0.59988	0.601376	0.486842	0.752691	0.654007	0.697069	0.726376	0.749402	0.839713	0.717404	0.796352	0.738636	0.873206	0.845993	0.869916	0.770634	0.869019	0.880981	0.875	0.875	0.738935	0.873505	0.800837	0.863337	0.866029	0.755383	0.441687	0.830742	0.441089	0.832835	0.816986	0.880682	0.822069	0.864833	0.875897	0.879785	0.866328	0.86244	0.881579	0.641148	0.75628	0.689892	0.596591	0.548146	0.57506	0.667165	0.637261	0.387859	0.335825
TVSu-304	0.61573	0.588218	0.716507	0.493421	0.544557	0.511364	0.501495	0.416567	0.395634	0.503888	0.431818	0.472189	0.354366	0.378289	0.360646	0.450359	0.352572	0.440191	0.36244	0.37799	0.469797	0.320275	0.421053	0.364234	0.402213	0.51555	0.755084	0.388158	0.711423	0.389055	0.389952	0.35945	0.404605	0.363935	0.367823	0.14683	0.194378	0.398624	0.355263	0.556818	0.470096	0.555921	0.613337	0.645933	0.627093	0.399222	0.555921	0.769139	0.817285
TVSu-1093	0.547548	0.528409	0.545156	0.526316	0.521232	0.500897	0.515251	0.553828	0.510467	0.513158	0.533194	0.521531	0.504187	0.524821	0.498505	0.554725	0.481459	0.616627	0.521232	0.52811	0.563696	0.541866	0.540371	0.465909	0.49372	0.620514	0.633672	0.53439	0.608254	0.517344	0.523624	0.511663	0.527213	0.533493	0.511663	0.58433	0.56549	0.520036	0.561603	0.535287	0.520036	0.534689	0.535586	0.540072	0.538577	0.55622	0.522727	0.57805	0.620215
TVSu-127	0.55622	0.544258	0.576256	0.554426	0.536483	0.534689	0.526017	0.497608	0.516148	0.529605	0.521232	0.516746	0.517045	0.52512	0.520933	0.562799	0.523624	0.582237	0.523624	0.531998	0.552033	0.490132	0.548146	0.518242	0.539773	0.58134	0.644438	0.53439	0.631579	0.535586	0.524222	0.529904	0.537081	0.534689	0.528708	0.405502	0.4064	0.545156	0.516746	0.536782	0.513756	0.553529	0.554127	0.567584	0.563397	0.423744	0.534689	0.611543	0.633971
TVSu-730	0.554426	0.548146	0.517644	0.642943	0.579844	0.595993	0.611842	0.624701	0.670754	0.596292	0.658493	0.619916	0.69378	0.688696	0.69677	0.670455	0.695873	0.749701	0.702751	0.695275	0.655203	0.683911	0.686005	0.688696	0.701854	0.697667	0.560407	0.691986	0.540371	0.677033	0.680024	0.699163	0.691089	0.695275	0.693481	0.621112	0.614234	0.703349	0.688397	0.574761	0.621112	0.607057	0.544557	0.525718	0.552333	0.520933	0.58134	0.493122	0.479067
TVSu-2076	0.583134	0.548146	0.57805	0.573864	0.549043	0.550239	0.564593	0.523325	0.568481	0.544557	0.560407	0.547249	0.557117	0.567584	0.573565	0.588517	0.571172	0.628589	0.565191	0.563696	0.582536	0.537978	0.568182	0.57177	0.594498	0.623505	0.633373	0.564294	0.601376	0.571172	0.56549	0.580443	0.579246	0.573266	0.575957	0.436005	0.450658	0.582237	0.569378	0.54994	0.555024	0.571172	0.55951	0.567584	0.571172	0.459031	0.552931	0.601675	0.607057
TVSu-1315	0.595694	0.560706	0.67823	0.488636	0.529605	0.500598	0.480263	0.412978	0.397129	0.502392	0.41866	0.463218	0.369318	0.377392	0.36872	0.442883	0.373206	0.448864	0.372907	0.380682	0.464115	0.324163	0.422249	0.370813	0.404605	0.505682	0.720694	0.399222	0.694079	0.405203	0.412978	0.382775	0.415969	0.386364	0.382775	0.224282	0.2189	0.405502	0.36872	0.533493	0.451555	0.537679	0.583134	0.619617	0.5939	0.395634	0.538577	0.725778	0.770335
TVSu-527	0.551136	0.533493	0.531998	0.615431	0.54994	0.58134	0.566388	0.577153	0.620813	0.578648	0.612739	0.57805	0.639055	0.641447	0.645036	0.645335	0.636962	0.687799	0.638756	0.648325	0.632775	0.621411	0.639952	0.638457	0.657596	0.648026	0.584629	0.629785	0.575359	0.643541	0.642344	0.653708	0.647428	0.639354	0.641746	0.563397	0.555323	0.648624	0.639952	0.552632	0.595694	0.603768	0.539175	0.539773	0.54067	0.491627	0.559809	0.534988	0.522129
TVSu-1753	0.561603	0.55323	0.575658	0.595993	0.551136	0.569079	0.558313	0.525419	0.573565	0.542165	0.586423	0.563098	0.581041	0.582237	0.591806	0.60616	0.580144	0.636962	0.590909	0.584928	0.597488	0.556519	0.598684	0.589115	0.615132	0.634569	0.623505	0.601675	0.585526	0.58134	0.583732	0.591806	0.583134	0.5936	0.584928	0.459629	0.470993	0.606758	0.574761	0.558911	0.562201	0.580742	0.542763	0.569378	0.569976	0.449761	0.555024	0.564892	0.592105
TVSu-677	0.594199	0.556818	0.627392	0.457835	0.520036	0.464713	0.46262	0.44049	0.339414	0.239533	0.373505	0.42494	0.292464	0.311304	0.297847	0.393541	0.2814	0.400718	0.301136	0.309809	0.442285	0.326555	0.36573	0.296651	0.332536	0.488337	0.749402	0.337321	0.630383	0.154306	0.303828	0.12799	0.305323	0.310407	0.15939	0.343301	0.329844	0.323864	0.322069	0.523026	0.430323	0.511364	0.603768	0.624103	0.590311	0.537978	0.534988	0.708134	0.810706
TVSu-1163	0.604665	0.576555	0.715012	0.470395	0.524821	0.491029	0.472488	0.393242	0.355861	0.492823	0.389354	0.452153	0.320275	0.331041	0.322667	0.414773	0.322368	0.405203	0.326256	0.335526	0.441089	0.275419	0.386065	0.32177	0.357356	0.484151	0.75628	0.358553	0.719498	0.369617	0.375897	0.336423	0.374701	0.342105	0.335526	0.163278	0.162679	0.359749	0.321471	0.540371	0.434809	0.535287	0.603768	0.639653	0.60317	0.388457	0.544856	0.77811	0.819677
TVSu-1182	0.625897	0.589414	0.726376	0.492225	0.541567	0.508971	0.498505	0.405801	0.381878	0.505084	0.433313	0.477871	0.353768	0.374701	0.355562	0.451555	0.351974	0.43451	0.353768	0.370813	0.46561	0.311902	0.417165	0.357955	0.394139	0.513457	0.761065	0.386364	0.722189	0.396531	0.400419	0.375	0.401615	0.374402	0.369019	0.150419	0.181818	0.390849	0.350778	0.564593	0.464713	0.548146	0.607356	0.648923	0.633971	0.395036	0.564593	0.7811	0.822967
TVSu-335	0.614533	0.583134	0.698565	0.480861	0.538876	0.507476	0.494318	0.419856	0.395933	0.476974	0.434211	0.455742	0.343301	0.369916	0.352273	0.445873	0.342703	0.438995	0.35945	0.375	0.470096	0.338517	0.409988	0.352871	0.386065	0.50628	0.749402	0.38427	0.694677	0.370514	0.383373	0.340012	0.390849	0.357656	0.348385	0.226974	0.236543	0.384569	0.366627	0.55323	0.45933	0.54994	0.625897	0.636364	0.613038	0.453648	0.561902	0.755084	0.808612
TVSu-1098	0.60945	0.57805	0.714115	0.475778	0.532297	0.496411	0.482057	0.408493	0.369916	0.499701	0.418959	0.457536	0.328349	0.354964	0.340311	0.437799	0.337321	0.426435	0.336423	0.362739	0.444378	0.308313	0.403409	0.342404	0.381878	0.502392	0.749701	0.36872	0.708433	0.377392	0.386065	0.352871	0.386364	0.350778	0.354366	0.148325	0.186902	0.373206	0.343002	0.539773	0.447368	0.534689	0.596591	0.639653	0.619617	0.398923	0.552632	0.767045	0.812799
TVSu-1291	0.525419	0.438995	0.680921	0.313098	0.472189	0.252093	0.382476	0.424342	0.257177	0.453648	0.308612	0.361244	0.202751	0.228469	0.151017	0.320574	0.223684	0.38427	0.12201	0.242823	0.348983	0.25628	0.291866	0.209928	0.191089	0.473385	0.738337	0.183612	0.705742	0.340909	0.316388	0.311902	0.326854	0.179426	0.290969	0.350179	0.33134	0.216806	0.290072	0.476077	0.351974	0.430622	0.547847	0.579844	0.544557	0.533493	0.485646	0.764055	0.791268
TVSu-742	0.552632	0.505981	0.685407	0.382177	0.447667	0.391148	0.334928	0.399821	0.196471	0.452153	0.322667	0.375598	0.199462	0.185706	0.192584	0.329545	0.225778	0.366627	0.197368	0.197069	0.380682	0.239234	0.304426	0.203947	0.233254	0.461722	0.733852	0.225478	0.711423	0.345694	0.351675	0.310407	0.331639	0.193481	0.294258	0.338218	0.31878	0.223684	0.289474	0.501495	0.337321	0.41866	0.517344	0.597488	0.552931	0.525718	0.467404	0.755084	0.794856
TVSu-752	0.521232	0.505682	0.577153	0.52811	0.473684	0.476077	0.459031	0.50299	0.460825	0.531998	0.496411	0.511065	0.485048	0.462321	0.483852	0.531699	0.495514	0.581639	0.491627	0.436005	0.536782	0.481459	0.511364	0.476974	0.50299	0.583433	0.607356	0.49701	0.603469	0.559809	0.55622	0.558612	0.543361	0.488038	0.547548	0.561304	0.542763	0.475778	0.522428	0.520933	0.47189	0.479665	0.465012	0.519737	0.525718	0.555622	0.493122	0.589713	0.591806
TVSu-1319	0.539773	0.522428	0.640849	0.457237	0.473684	0.457835	0.419258	0.45634	0.337022	0.507476	0.39683	0.444677	0.357656	0.336423	0.366926	0.4061	0.363935	0.423744	0.365132	0.320574	0.434809	0.373505	0.378289	0.3439	0.378888	0.487141	0.669258	0.378589	0.677033	0.445275	0.431519	0.443182	0.431519	0.357955	0.435108	0.445275	0.435706	0.368421	0.417165	0.491029	0.390849	0.446172	0.51555	0.556818	0.528409	0.543062	0.471292	0.69378	0.69378
TVSu-987	0.524222	0.507177	0.551435	0.514354	0.497309	0.489234	0.457536	0.534689	0.457835	0.536483	0.489234	0.514952	0.503589	0.474282	0.505682	0.51256	0.508971	0.574462	0.494318	0.482656	0.530203	0.506579	0.512261	0.490132	0.512261	0.586124	0.598983	0.508672	0.616926	0.564593	0.54994	0.571471	0.552632	0.487141	0.562799	0.573565	0.551136	0.511663	0.543361	0.484151	0.446471	0.489833	0.492823	0.499701	0.506878	0.552931	0.488337	0.578648	0.571172
TVSu-1771	0.570574	0.567584	0.441388	0.712919	0.616627	0.655203	0.680921	0.718002	0.790371	0.643541	0.752392	0.684211	0.825957	0.808313	0.825957	0.761364	0.823565	0.84061	0.824163	0.822967	0.729067	0.829545	0.7811	0.822667	0.828947	0.746112	0.487141	0.800837	0.465012	0.769438	0.766746	0.808313	0.783792	0.824462	0.803529	0.833433	0.833433	0.822967	0.827153	0.602273	0.706938	0.643242	0.549641	0.507476	0.547847	0.631878	0.599282	0.389354	0.375
TVSu-637	0.600478	0.567883	0.610347	0.465012	0.515251	0.47189	0.469199	0.469199	0.342703	0.350778	0.381878	0.431519	0.320873	0.334031	0.311603	0.399522	0.31549	0.408493	0.327153	0.339414	0.444976	0.333134	0.36573	0.312201	0.344199	0.48744	0.74073	0.354964	0.627691	0.198266	0.29067	0.137859	0.305323	0.333433	0.186902	0.356459	0.365132	0.337321	0.345395	0.530203	0.430024	0.524821	0.606459	0.627392	0.585526	0.551435	0.534091	0.679426	0.799043
[truncated: 220 more columns]
